# Supplementary material for: Esrrb extinction triggers dismantling of naïve pluripotency and marks commitment to differentiation
Source: EMBO J. 2018 Oct 1;37(21):e95476. doi: 10.15252/embj.201695476 (PMC6213284; doi:10.15252/embj.201695476)
Supplement: Supplementary file 3 — Table EV1 [file EMBJ-37-e95476-s003.xlsx]

## Sheet: supp_tab_x
Gene annotation		Normalized gene expression (log2)												Differential expression calls					Festuccia et al. (2012)	ChIP-seq binding peak within 20kb						Oct4/Nanog peaks
Ensembl Gene ID	Name	EH1	EH2	EH3	EM1	EM2	EM3	EN1	EN2	EN3	Epi1	Epi2	Epi3	DEG:EH-EN	DEG:EH-EM	DEG:EM-EN	DEG:EN-Epi	DEG:EH-Epi	Esrrb or Nanog target	ChIP:Oct4_EH	ChIP:Oct4_EM	ChIP:Oct4_EN	ChIP:Nanog_EH	ChIP:Nanog_EM	ChIP:Nanog_EN	Class I	Class II
ENSMUSG00000053614	1500015L24Rik	6.38202	6.35659	6.37366	6.38342	6.34708	6.36475	6.39785	6.36945	6.35241	6.33684	6.29724	6.41452	0	0	0	0	0	FALSE	FALSE	FALSE	FALSE	FALSE	FALSE	FALSE	FALSE	FALSE
ENSMUSG00000038457	Fam70b	6.40866	6.40135	6.39545	6.38486	6.39083	6.40891	6.44374	6.46072	6.45567	6.43493	6.42307	6.39458	0	0	0	0	0	FALSE	TRUE	TRUE	FALSE	FALSE	FALSE	FALSE	FALSE	FALSE
ENSMUSG00000048582	Gja3	6.39833	6.44759	6.52651	6.43657	6.42824	6.4079	6.38478	6.39506	6.32856	6.44776	6.40259	6.38598	0	0	0	0	0	FALSE	FALSE	FALSE	FALSE	FALSE	FALSE	FALSE	FALSE	FALSE
ENSMUSG00000042043	Tbca	11.6662	11.6207	11.5481	11.6964	11.4444	11.5358	11.8079	11.6268	11.8654	12.0155	12.1733	12.2417	0	0	0	0	0	FALSE	FALSE	FALSE	FALSE	TRUE	TRUE	FALSE	FALSE	FALSE
ENSMUSG00000057782	Olfr732	6.46849	6.40326	6.40039	6.42966	6.40797	6.40988	6.44447	6.42215	6.46813	6.45569	6.35075	6.33995	0	0	0	0	0	FALSE	FALSE	FALSE	FALSE	FALSE	FALSE	FALSE	FALSE	FALSE
ENSMUSG00000002825	Qtrt1	8.67411	8.55938	8.59184	8.48451	8.59034	8.50678	8.31179	8.52565	8.49731	8.38174	8.44282	8.35719	0	0	0	0	0	FALSE	FALSE	FALSE	FALSE	FALSE	FALSE	FALSE	FALSE	FALSE
ENSMUSG00000022216	Psme1	8.59165	8.70817	8.6505	8.74407	8.87042	8.56535	9.28009	9.37069	9.49717	10.021	9.9549	10.0594	-1	0	-1	-1	-1	FALSE	FALSE	FALSE	FALSE	FALSE	FALSE	FALSE	FALSE	FALSE
ENSMUSG00000059014	Gm5409	6.39785	6.36039	6.38955	6.36779	6.40457	6.40764	6.3847	6.44057	6.40197	6.37778	6.36399	6.36792	0	0	0	0	0	FALSE	FALSE	FALSE	FALSE	FALSE	FALSE	FALSE	FALSE	FALSE
ENSMUSG00000061740	Cyp2d22	6.53325	6.48002	6.58362	6.52009	6.50799	6.53104	6.60452	6.60373	6.54885	6.80218	6.76538	6.82722	0	0	0	0	0	FALSE	FALSE	FALSE	FALSE	FALSE	FALSE	FALSE	FALSE	FALSE
ENSMUSG00000052363	Zdhhc19	6.38856	6.38239	6.35645	6.4139	6.42986	6.41836	6.37906	6.33665	6.37259	6.3473	6.40403	6.34683	0	0	0	0	0	FALSE	FALSE	FALSE	FALSE	FALSE	FALSE	FALSE	FALSE	FALSE
ENSMUSG00000031150	Ccdc120	8.10287	8.3122	8.27266	8.24896	8.16077	8.24288	8.13685	7.81934	7.87037	7.51616	7.38311	7.56757	0	0	0	0	1	FALSE	FALSE	FALSE	FALSE	FALSE	FALSE	FALSE	FALSE	FALSE
ENSMUSG00000034009	Rxfp1	6.42669	6.47684	6.37521	6.39165	6.40378	6.51384	6.40305	6.45592	6.40652	6.42309	6.44343	6.41625	0	0	0	0	0	FALSE	TRUE	TRUE	FALSE	FALSE	FALSE	FALSE	FALSE	FALSE
ENSMUSG00000039427	Alg1	7.48115	7.50984	7.5129	7.67605	7.61816	7.6189	7.49183	7.58401	7.48441	7.37167	7.32071	7.51651	0	0	0	0	0	FALSE	FALSE	FALSE	FALSE	FALSE	FALSE	FALSE	FALSE	FALSE
ENSMUSG00000038965	Ube2l3	10.5742	10.6075	10.6352	10.625	10.6845	10.676	10.8048	10.756	10.7586	11.0031	10.7759	10.8327	0	0	0	0	0	FALSE	FALSE	FALSE	FALSE	FALSE	FALSE	FALSE	FALSE	FALSE
ENSMUSG00000039543	Ttc18	9.53956	9.43935	9.46618	9.40671	9.44006	9.40113	9.32646	9.56794	9.45739	9.31847	9.19431	9.24967	0	0	0	0	0	FALSE	FALSE	FALSE	FALSE	FALSE	FALSE	FALSE	FALSE	FALSE
ENSMUSG00000025221	Kcnip2	6.39688	6.34613	6.39117	6.45246	6.41293	6.43277	6.41511	6.40361	6.39388	6.37983	6.37306	6.36628	0	0	0	0	0	FALSE	FALSE	FALSE	FALSE	FALSE	FALSE	FALSE	FALSE	FALSE
ENSMUSG00000021337	Scgn	6.53118	6.56573	6.62002	6.5639	6.61398	6.62893	6.50218	6.54935	6.4933	6.47814	6.50407	6.44109	0	0	0	0	0	FALSE	TRUE	TRUE	TRUE	FALSE	FALSE	FALSE	FALSE	FALSE
ENSMUSG00000021884	Hacl1	6.46747	6.44433	6.43375	6.51486	6.42206	6.46804	6.4276	6.45688	6.48413	6.37496	6.50421	6.38773	0	0	0	0	0	FALSE	FALSE	FALSE	FALSE	FALSE	FALSE	FALSE	FALSE	FALSE
ENSMUSG00000073234	Gm8773	6.39298	6.40165	6.37105	6.38893	6.40131	6.39017	6.37588	6.37333	6.39865	6.4006	6.41198	6.38482	0	0	0	0	0	FALSE	FALSE	FALSE	FALSE	FALSE	FALSE	FALSE	FALSE	FALSE
ENSMUSG00000052537	Olfr198	6.44004	6.44019	6.36124	6.40777	6.37028	6.4405	6.38812	6.34976	6.3789	6.39877	6.45472	6.40021	0	0	0	0	0	FALSE	FALSE	FALSE	FALSE	FALSE	FALSE	FALSE	FALSE	FALSE
ENSMUSG00000047654	Tssk6	6.40859	6.39381	6.51642	6.45865	6.52706	6.42008	6.46535	6.43071	6.43942	6.44242	6.42399	6.35755	0	0	0	0	0	FALSE	TRUE	TRUE	TRUE	FALSE	FALSE	FALSE	FALSE	FALSE
ENSMUSG00000053182	Gm609	6.36114	6.42659	6.41831	6.41025	6.43177	6.39211	6.43892	6.37193	6.40608	6.3915	6.51853	6.43557	0	0	0	0	0	FALSE	FALSE	FALSE	FALSE	FALSE	FALSE	FALSE	FALSE	FALSE
ENSMUSG00000062400	Krtap16-8	6.40878	6.39349	6.45446	6.4479	6.41443	6.43178	6.40489	6.39147	6.34829	6.35923	6.44489	6.45131	0	0	0	0	0	FALSE	FALSE	FALSE	FALSE	FALSE	FALSE	FALSE	FALSE	FALSE
ENSMUSG00000000792	Slc5a5	7.02925	6.92542	6.92418	7.05969	7.10875	7.03453	7.72607	7.54832	7.7757	8.34536	8.41906	8.23217	-1	0	-1	-1	-1	FALSE	FALSE	FALSE	FALSE	FALSE	FALSE	FALSE	FALSE	FALSE
ENSMUSG00000031357	Syap1	7.65682	7.56302	7.47399	7.5301	7.49111	7.60474	7.32217	7.46592	7.39858	7.46712	7.47735	7.54579	0	0	0	0	0	FALSE	FALSE	FALSE	FALSE	FALSE	FALSE	FALSE	FALSE	FALSE
ENSMUSG00000002204	Napsa	7.17022	7.37493	7.39105	7.16936	7.19525	7.16543	6.50204	6.47557	6.41843	6.51728	6.56542	6.45873	1	0	1	0	1	FALSE	FALSE	FALSE	FALSE	FALSE	FALSE	FALSE	FALSE	FALSE
ENSMUSG00000026409	Pfkfb2	6.67179	6.74816	6.72	6.76236	6.73081	6.73065	6.66296	6.67532	6.68724	6.64925	6.5621	6.5837	0	0	0	0	0	FALSE	FALSE	FALSE	FALSE	FALSE	FALSE	FALSE	FALSE	FALSE
ENSMUSG00000036672	Cenpt	9.50837	9.66974	9.57294	9.53846	9.64547	9.603	9.11409	9.20028	9.08148	8.8107	8.65483	8.75873	0	0	0	0	1	FALSE	FALSE	FALSE	FALSE	FALSE	FALSE	FALSE	FALSE	FALSE
ENSMUSG00000001157	Gmcl1	7.46208	7.56269	7.51304	7.44463	7.29669	7.38777	7.29058	7.19717	7.20633	7.10306	7.16495	7.03557	0	0	0	0	0	FALSE	FALSE	TRUE	TRUE	FALSE	FALSE	FALSE	FALSE	FALSE
ENSMUSG00000030499	Kctd15	7.70958	7.63922	7.65311	7.62938	7.56351	7.49933	7.35888	7.33615	7.36965	7.41555	7.2449	7.38767	0	0	0	0	0	FALSE	FALSE	FALSE	FALSE	FALSE	FALSE	FALSE	FALSE	FALSE
ENSMUSG00000023932	Cdc5l	10.5106	10.5841	10.5356	10.509	10.3226	10.378	9.87805	9.89017	9.90533	9.61803	9.47486	9.55778	1	0	0	0	1	FALSE	FALSE	FALSE	FALSE	FALSE	FALSE	FALSE	FALSE	FALSE
ENSMUSG00000053119	Vps24	7.56185	7.66778	7.60559	7.52011	7.61285	7.61051	7.59306	7.46529	7.51359	7.45773	7.46363	7.41179	0	0	0	0	0	FALSE	FALSE	FALSE	FALSE	FALSE	FALSE	FALSE	FALSE	FALSE
ENSMUSG00000031365	Zfp275	7.00236	7.02399	6.96943	7.006	7.04439	7.10057	7.31293	7.36951	7.24478	6.97861	7.14441	7.04934	0	0	0	0	0	FALSE	FALSE	FALSE	FALSE	FALSE	FALSE	FALSE	FALSE	FALSE
ENSMUSG00000046717	Igbp1b	6.38368	6.39478	6.44299	6.41264	6.39856	6.34694	6.37256	6.4631	6.42809	6.42192	6.39894	6.37982	0	0	0	0	0	FALSE	FALSE	FALSE	FALSE	FALSE	FALSE	FALSE	FALSE	FALSE
ENSMUSG00000014543	Klra17	6.36028	6.37979	6.39017	6.45428	6.42376	6.39552	6.40558	6.43666	6.44975	6.3484	6.38522	6.41013	0	0	0	0	0	FALSE	FALSE	FALSE	FALSE	FALSE	FALSE	FALSE	FALSE	FALSE
ENSMUSG00000062778	Chia	6.4035	6.44215	6.41417	6.39722	6.35784	6.32902	6.3574	6.39488	6.39809	6.41554	6.36365	6.50508	0	0	0	0	0	FALSE	FALSE	FALSE	FALSE	FALSE	FALSE	FALSE	FALSE	FALSE
ENSMUSG00000030263	Lrmp	7.4977	7.49709	7.44509	7.32553	7.35283	7.28611	6.86912	6.96664	6.9921	6.71636	6.72019	6.64211	0	0	0	0	1	FALSE	FALSE	FALSE	FALSE	FALSE	FALSE	FALSE	FALSE	FALSE
ENSMUSG00000031821	Gins2	8.66663	8.6825	8.75816	9.05521	9.10258	8.973	9.13797	9.11416	9.25352	9.5296	9.56038	9.64281	0	0	0	0	-1	FALSE	FALSE	FALSE	FALSE	FALSE	FALSE	FALSE	FALSE	FALSE
ENSMUSG00000037020	Wdr62	6.63683	6.6347	6.66769	6.59866	6.70762	6.59384	6.52757	6.50937	6.54429	6.49148	6.63258	6.65301	0	0	0	0	0	FALSE	FALSE	FALSE	FALSE	FALSE	FALSE	FALSE	FALSE	FALSE
ENSMUSG00000033703	Fuk	7.21242	7.2145	7.31449	7.30536	7.17418	7.34476	6.87708	6.96685	6.72313	6.53676	6.48998	6.43429	0	0	0	0	1	FALSE	FALSE	FALSE	FALSE	FALSE	FALSE	FALSE	FALSE	FALSE
ENSMUSG00000082160	AL683804.2	6.46327	6.47327	6.49185	6.46112	6.47217	6.48832	6.51657	6.48949	6.43913	6.57128	6.45825	6.46787	0	0	0	0	0	FALSE	FALSE	FALSE	FALSE	FALSE	FALSE	FALSE	FALSE	FALSE
ENSMUSG00000073838	Tufm	10.923	11.0844	11.0993	11.2092	11.0811	11.054	10.9991	10.9926	10.9167	10.7759	10.6188	10.4615	0	0	0	0	0	FALSE	FALSE	FALSE	FALSE	FALSE	FALSE	FALSE	FALSE	FALSE
ENSMUSG00000073775	Kti12	7.86084	7.7194	7.75625	7.81365	7.75608	7.82873	7.69694	7.89963	7.99005	7.97865	7.86959	8.29011	0	0	0	0	0	FALSE	FALSE	FALSE	FALSE	TRUE	FALSE	FALSE	FALSE	FALSE
ENSMUSG00000062542	Syt9	7.39269	7.28708	7.41792	7.49028	7.45238	7.4555	7.54137	7.33812	7.28839	6.89959	6.87789	6.7571	0	0	0	0	0	FALSE	FALSE	FALSE	FALSE	FALSE	FALSE	FALSE	FALSE	FALSE
ENSMUSG00000069808	Fam57a	6.58178	6.60371	6.60286	6.71482	6.62214	6.628	7.06321	7.00952	7.02902	6.92568	7.03953	6.95425	0	0	0	0	0	FALSE	FALSE	FALSE	FALSE	FALSE	FALSE	FALSE	FALSE	FALSE
ENSMUSG00000082454	RP23-14F5.4	11.6433	11.6533	11.6524	11.8927	11.6415	11.8462	11.9766	11.8177	11.79	11.722	11.6564	11.8653	0	0	0	0	0	FALSE	FALSE	FALSE	FALSE	FALSE	FALSE	FALSE	FALSE	FALSE
ENSMUSG00000081906	AL596122.4	9.68541	9.49324	9.67627	9.42608	9.58692	9.71328	9.41128	9.42295	9.54377	9.65063	9.80423	9.68537	0	0	0	0	0	FALSE	FALSE	FALSE	FALSE	FALSE	FALSE	FALSE	FALSE	FALSE
ENSMUSG00000049560	Defb20	6.45716	6.4751	6.42966	6.46264	6.43896	6.4485	6.39327	6.43953	6.42815	6.40686	6.52597	6.41615	0	0	0	0	0	FALSE	FALSE	FALSE	FALSE	FALSE	FALSE	FALSE	FALSE	FALSE
ENSMUSG00000019518	Ap4m1	7.10303	6.96695	6.99178	6.98189	6.94334	6.91651	6.89147	6.88179	6.87758	6.59354	6.62898	6.69123	0	0	0	0	0	FALSE	FALSE	FALSE	FALSE	FALSE	FALSE	FALSE	FALSE	FALSE
ENSMUSG00000058488	Kl	6.45807	6.41166	6.4139	6.40279	6.39887	6.43678	6.40948	6.36328	6.3999	6.4752	6.44507	6.37611	0	0	0	0	0	FALSE	TRUE	TRUE	TRUE	FALSE	FALSE	FALSE	FALSE	FALSE
ENSMUSG00000075176	Olfr1085	6.44542	6.39442	6.42567	6.3958	6.32779	6.38154	6.41256	6.41348	6.36259	6.46166	6.37782	6.35298	0	0	0	0	0	FALSE	FALSE	FALSE	FALSE	FALSE	FALSE	FALSE	FALSE	FALSE
ENSMUSG00000027316	Gfra4	6.43303	6.33462	6.35162	6.31023	6.34741	6.40039	6.37709	6.39576	6.35064	6.3999	6.44227	6.37873	0	0	0	0	0	FALSE	FALSE	FALSE	FALSE	FALSE	FALSE	FALSE	FALSE	FALSE
ENSMUSG00000026761	Orc4l	6.92597	6.88526	6.88877	6.97517	6.89098	7.03593	7.07322	6.92784	6.93186	6.83882	6.86571	6.8626	0	0	0	0	0	FALSE	FALSE	FALSE	FALSE	FALSE	FALSE	FALSE	FALSE	FALSE
ENSMUSG00000030982	9030624J02Rik	8.23261	8.33091	8.26344	8.20864	8.21437	8.21716	8.03692	7.89811	7.96126	8.02849	8.08352	8.06094	0	0	0	0	0	FALSE	FALSE	FALSE	FALSE	FALSE	FALSE	FALSE	FALSE	FALSE
ENSMUSG00000002108	Nr1h3	6.40543	6.39534	6.4	6.42515	6.45948	6.40131	6.51897	6.48922	6.52868	6.49332	6.42536	6.41851	0	0	0	0	0	FALSE	FALSE	FALSE	FALSE	FALSE	FALSE	FALSE	FALSE	FALSE
ENSMUSG00000042448	Hoxd1	6.45451	6.33977	6.34198	6.38408	6.42927	6.4267	6.46247	6.42662	6.50026	6.42905	6.50897	6.42039	0	0	0	0	0	FALSE	TRUE	FALSE	TRUE	FALSE	FALSE	FALSE	FALSE	FALSE
ENSMUSG00000064339	AY172335.7	13.697	13.678	13.6695	13.5693	13.6469	13.6404	13.6025	13.657	13.5396	13.3886	13.4422	13.3804	0	0	0	0	0	FALSE	FALSE	FALSE	FALSE	FALSE	FALSE	FALSE	FALSE	FALSE
ENSMUSG00000064340	AY172335.5	13.697	13.678	13.6695	13.5693	13.6469	13.6404	13.6025	13.657	13.5396	13.3886	13.4422	13.3804	0	0	0	0	0	FALSE	FALSE	FALSE	FALSE	FALSE	FALSE	FALSE	FALSE	FALSE
ENSMUSG00000064341	mt-Nd1	11.1296	10.9106	11.0061	10.6879	10.6298	10.815	10.6145	10.8676	10.5074	10.265	10.4594	9.96234	0	0	0	0	1	FALSE	FALSE	FALSE	FALSE	FALSE	FALSE	FALSE	FALSE	FALSE
ENSMUSG00000076597	AC153928.3	6.43672	6.36314	6.38113	6.39628	6.36532	6.37519	6.40083	6.41877	6.44383	6.44098	6.34067	6.34073	0	0	0	0	0	FALSE	FALSE	FALSE	FALSE	FALSE	FALSE	FALSE	FALSE	FALSE
ENSMUSG00000065394	mmu-mir-25	9.15378	9.0811	9.14259	9.26929	9.06754	9.28503	9.33014	9.37825	9.29359	9.2542	9.23346	9.05774	0	0	0	0	0	FALSE	FALSE	FALSE	FALSE	FALSE	FALSE	FALSE	FALSE	FALSE
ENSMUSG00000078763	Slfn1	6.42279	6.45704	6.39876	6.42678	6.37551	6.42375	6.42209	6.37523	6.40892	6.40551	6.37034	6.42842	0	0	0	0	0	FALSE	FALSE	FALSE	FALSE	FALSE	FALSE	FALSE	FALSE	FALSE
ENSMUSG00000064342	AY172335.25	11.1296	10.9106	11.0061	10.6879	10.6298	10.815	10.6145	10.8676	10.5074	10.265	10.4594	9.96234	0	0	0	0	1	FALSE	FALSE	FALSE	FALSE	FALSE	FALSE	FALSE	FALSE	FALSE
ENSMUSG00000064344	AY172335.20	11.1296	10.9106	11.0061	10.6879	10.6298	10.815	10.6145	10.8676	10.5074	10.265	10.4594	9.96234	0	0	0	0	1	FALSE	FALSE	FALSE	FALSE	FALSE	FALSE	FALSE	FALSE	FALSE
ENSMUSG00000064345	mt-Nd2	11.1296	10.9106	11.0061	10.6879	10.6298	10.815	10.6145	10.8676	10.5074	10.265	10.4594	9.96234	0	0	0	0	1	FALSE	FALSE	FALSE	FALSE	FALSE	FALSE	FALSE	FALSE	FALSE
ENSMUSG00000064351	mt-Co1	10.8237	10.5004	10.7285	10.3949	10.4346	10.5959	10.3099	10.6091	10.3079	10.6554	10.8227	10.6399	0	0	0	0	0	FALSE	FALSE	FALSE	FALSE	FALSE	FALSE	FALSE	FALSE	FALSE
ENSMUSG00000064353	AY172335.15	10.8237	10.5004	10.7285	10.3949	10.4346	10.5959	10.3099	10.6091	10.3079	10.6554	10.8227	10.6399	0	0	0	0	0	FALSE	FALSE	FALSE	FALSE	FALSE	FALSE	FALSE	FALSE	FALSE
ENSMUSG00000064354	mt-Co2	10.8237	10.5004	10.7285	10.3949	10.4346	10.5959	10.3099	10.6091	10.3079	10.6554	10.8227	10.6399	0	0	0	0	0	FALSE	FALSE	FALSE	FALSE	FALSE	FALSE	FALSE	FALSE	FALSE
ENSMUSG00000064355	AY172335.10	13.6688	13.6298	13.7279	13.5581	13.748	13.6875	13.6577	13.7602	13.5526	13.6746	13.5622	13.572	0	0	0	0	0	FALSE	FALSE	FALSE	FALSE	FALSE	FALSE	FALSE	FALSE	FALSE
ENSMUSG00000064356	mt-Atp8	13.6688	13.6298	13.7279	13.5581	13.748	13.6875	13.6577	13.7602	13.5526	13.6746	13.5622	13.572	0	0	0	0	0	FALSE	FALSE	FALSE	FALSE	FALSE	FALSE	FALSE	FALSE	FALSE
ENSMUSG00000064357	mt-Atp6	10.8905	10.5147	10.7402	10.5302	10.4824	10.7777	10.5532	10.6401	10.4687	10.9958	11.0647	10.8971	0	0	0	0	0	FALSE	FALSE	FALSE	FALSE	FALSE	FALSE	FALSE	FALSE	FALSE
ENSMUSG00000064358	mt-Co3	10.8905	10.5147	10.7402	10.5302	10.4824	10.7777	10.5532	10.6401	10.4687	10.9958	11.0647	10.8971	0	0	0	0	0	FALSE	FALSE	FALSE	FALSE	FALSE	FALSE	FALSE	FALSE	FALSE
ENSMUSG00000064359	AY172335.22	8.19404	7.78286	7.89537	7.76042	7.60853	7.8989	7.62102	7.55804	7.47157	7.57074	7.51705	7.35211	0	0	0	0	0	FALSE	FALSE	FALSE	FALSE	FALSE	FALSE	FALSE	FALSE	FALSE
ENSMUSG00000064360	mt-Nd3	8.19404	7.78286	7.89537	7.76042	7.60853	7.8989	7.62102	7.55804	7.47157	7.57074	7.51705	7.35211	0	0	0	0	0	FALSE	FALSE	FALSE	FALSE	FALSE	FALSE	FALSE	FALSE	FALSE
ENSMUSG00000064361	AY172335.1	8.19404	7.78286	7.89537	7.76042	7.60853	7.8989	7.62102	7.55804	7.47157	7.57074	7.51705	7.35211	0	0	0	0	0	FALSE	FALSE	FALSE	FALSE	FALSE	FALSE	FALSE	FALSE	FALSE
ENSMUSG00000065947	mt-Nd4l	8.19404	7.78286	7.89537	7.76042	7.60853	7.8989	7.62102	7.55804	7.47157	7.57074	7.51705	7.35211	0	0	0	0	0	FALSE	FALSE	FALSE	FALSE	FALSE	FALSE	FALSE	FALSE	FALSE
ENSMUSG00000064363	mt-Nd4	11.1181	10.6309	10.7215	10.4922	10.1777	10.7349	10.6345	10.4046	10.206	9.84907	10.0427	10.0779	0	0	0	0	1	FALSE	FALSE	FALSE	FALSE	FALSE	FALSE	FALSE	FALSE	FALSE
ENSMUSG00000064364	AY172335.19	11.1181	10.6309	10.7215	10.4922	10.1777	10.7349	10.6345	10.4046	10.206	9.84907	10.0427	10.0779	0	0	0	0	1	FALSE	FALSE	FALSE	FALSE	FALSE	FALSE	FALSE	FALSE	FALSE
ENSMUSG00000064365	AY172335.17	11.1181	10.6309	10.7215	10.4922	10.1777	10.7349	10.6345	10.4046	10.206	9.84907	10.0427	10.0779	0	0	0	0	1	FALSE	FALSE	FALSE	FALSE	FALSE	FALSE	FALSE	FALSE	FALSE
ENSMUSG00000064366	AY172335.8	11.1181	10.6309	10.7215	10.4922	10.1777	10.7349	10.6345	10.4046	10.206	9.84907	10.0427	10.0779	0	0	0	0	1	FALSE	FALSE	FALSE	FALSE	FALSE	FALSE	FALSE	FALSE	FALSE
ENSMUSG00000064367	mt-Nd5	10.3613	10.0291	10.0706	9.92648	9.84285	10.1756	10.0247	9.86659	9.65363	9.21439	9.32535	9.23208	0	0	0	1	1	FALSE	FALSE	FALSE	FALSE	FALSE	FALSE	FALSE	FALSE	FALSE
ENSMUSG00000064368	mt-Nd6	8.60916	8.46884	8.68305	8.17453	8.6843	8.85601	8.10885	8.77521	8.13647	7.9758	8.19751	7.94359	0	0	0	0	0	FALSE	FALSE	FALSE	FALSE	FALSE	FALSE	FALSE	FALSE	FALSE
ENSMUSG00000064369	AY172335.3	6.63418	6.68978	6.83637	6.51237	6.60863	6.6715	6.55617	6.86431	6.67272	6.67182	7.52665	7.10207	0	0	0	0	0	FALSE	FALSE	FALSE	FALSE	FALSE	FALSE	FALSE	FALSE	FALSE
ENSMUSG00000064370	mt-Cytb	13.5594	13.4523	13.5323	13.4654	13.5177	13.5458	13.348	13.4817	13.1736	13.2273	13.1898	13.1749	0	0	0	0	0	FALSE	FALSE	FALSE	FALSE	FALSE	FALSE	FALSE	FALSE	FALSE
ENSMUSG00000064371	AY172335.11	13.3102	13.3654	13.4719	13.1964	13.3432	13.3815	13.2203	13.5749	13.2696	13.2892	13.3212	13.3158	0	0	0	0	0	FALSE	FALSE	FALSE	FALSE	FALSE	FALSE	FALSE	FALSE	FALSE
ENSMUSG00000087533	Brdt	6.4732	6.52861	6.54794	6.53385	6.47474	6.47693	6.47563	6.44099	6.48111	6.47532	6.4484	6.52021	0	0	0	0	0	FALSE	FALSE	FALSE	FALSE	FALSE	FALSE	FALSE	FALSE	FALSE
ENSMUSG00000056938	Acbd4	7.29917	7.41847	7.36692	7.04005	7.03603	7.0517	6.84011	6.88965	6.97514	7.46743	7.42907	7.41262	0	0	0	0	0	FALSE	TRUE	TRUE	TRUE	FALSE	FALSE	FALSE	FALSE	FALSE
ENSMUSG00000058252	1700008I05Rik	6.4835	6.4755	6.41098	6.45043	6.42877	6.43874	6.46429	6.49357	6.57895	6.96615	7.02424	6.98768	0	0	0	0	0	FALSE	FALSE	FALSE	FALSE	FALSE	FALSE	FALSE	FALSE	FALSE
ENSMUSG00000029368	Alb	6.36204	6.35571	6.35051	6.32385	6.37521	6.34584	6.35154	6.37152	6.39159	6.35635	6.3917	6.41209	0	0	0	0	0	FALSE	FALSE	FALSE	FALSE	FALSE	FALSE	FALSE	FALSE	FALSE
ENSMUSG00000052914	Cyp2j6	6.40473	6.40214	6.38352	6.3992	6.45501	6.41278	6.34777	6.33824	6.37235	6.42344	6.37715	6.3578	0	0	0	0	0	FALSE	FALSE	FALSE	FALSE	FALSE	FALSE	FALSE	FALSE	FALSE
ENSMUSG00000020182	Ddc	8.04351	7.95045	8.01458	7.96155	7.73743	7.84084	7.18849	7.19487	7.1764	6.92292	6.84311	6.79917	1	0	1	0	1	FALSE	TRUE	TRUE	FALSE	TRUE	TRUE	TRUE	FALSE	FALSE
ENSMUSG00000034953	1700047I17Rik2	7.00077	7.07736	7.10922	7.19041	7.18913	7.13126	7.31893	7.31596	7.23597	6.79781	6.78417	6.82435	0	0	0	0	0	FALSE	FALSE	FALSE	FALSE	FALSE	FALSE	FALSE	FALSE	FALSE
ENSMUSG00000060887	RP23-342E4.2	6.44769	6.45129	6.3866	6.47988	6.34556	6.3838	6.41428	6.43854	6.48185	6.44249	6.53152	6.36787	0	0	0	0	0	FALSE	FALSE	FALSE	FALSE	FALSE	FALSE	FALSE	FALSE	FALSE
ENSMUSG00000038216	Pnmt	6.50524	6.51736	6.54855	6.51907	6.52234	6.50401	6.53002	6.51866	6.52597	6.55021	6.54499	6.52046	0	0	0	0	0	FALSE	FALSE	FALSE	FALSE	FALSE	FALSE	FALSE	FALSE	FALSE
ENSMUSG00000082226	AL669898.3	6.53441	6.49878	6.47255	6.48124	6.42583	6.4397	6.39151	6.41919	6.45203	6.40587	6.50592	6.40455	0	0	0	0	0	FALSE	FALSE	FALSE	FALSE	FALSE	FALSE	FALSE	FALSE	FALSE
ENSMUSG00000045792	Olfr578	6.40002	6.46066	6.38982	6.39793	6.41596	6.43361	6.30705	6.41112	6.37512	6.45013	6.3687	6.39181	0	0	0	0	0	FALSE	TRUE	TRUE	TRUE	FALSE	FALSE	FALSE	FALSE	FALSE
ENSMUSG00000026574	Dpt	6.38845	6.33843	6.32495	6.29905	6.32523	6.38222	6.35231	6.37948	6.34703	6.40804	6.40384	6.39502	0	0	0	0	0	FALSE	FALSE	FALSE	FALSE	FALSE	FALSE	FALSE	FALSE	FALSE
ENSMUSG00000047786	Lix1	6.46327	6.47327	6.49185	6.46112	6.47217	6.48832	6.51657	6.48949	6.43913	6.57128	6.45825	6.46787	0	0	0	0	0	FALSE	TRUE	TRUE	TRUE	TRUE	FALSE	FALSE	FALSE	TRUE
ENSMUSG00000049214	Skint7	6.41213	6.36489	6.39959	6.3782	6.38227	6.35521	6.35515	6.37675	6.38726	6.39317	6.42125	6.42914	0	0	0	0	0	FALSE	TRUE	FALSE	FALSE	FALSE	FALSE	FALSE	FALSE	FALSE
ENSMUSG00000030787	Lyve1	6.36971	6.36477	6.3731	6.41501	6.36524	6.39269	6.35896	6.36455	6.34852	6.42822	6.39236	6.42986	0	0	0	0	0	FALSE	FALSE	FALSE	FALSE	FALSE	FALSE	FALSE	FALSE	FALSE
ENSMUSG00000033323	Ctdp1	6.9579	6.86906	6.84782	6.76772	6.70842	6.88396	6.74542	6.77565	6.69452	6.71684	6.59794	6.61075	0	0	0	0	0	FALSE	TRUE	FALSE	FALSE	TRUE	TRUE	FALSE	FALSE	FALSE
ENSMUSG00000085235	AL669868.1	6.44097	6.44182	6.39922	6.43236	6.43837	6.45742	6.43048	6.39483	6.42656	6.46946	6.47233	6.44092	0	0	0	0	0	FALSE	FALSE	FALSE	FALSE	FALSE	FALSE	FALSE	FALSE	FALSE
ENSMUSG00000026936	Lcn3	6.43159	6.46222	6.48736	6.39085	6.44203	6.4111	6.46288	6.45114	6.40003	6.46494	6.49258	6.3171	0	0	0	0	0	FALSE	FALSE	FALSE	FALSE	FALSE	FALSE	FALSE	FALSE	FALSE
ENSMUSG00000076600	AC153928.1	6.39041	6.43005	6.3486	6.35474	6.43333	6.46403	6.40172	6.47056	6.40827	6.37482	6.35686	6.37141	0	0	0	0	0	FALSE	FALSE	FALSE	FALSE	FALSE	FALSE	FALSE	FALSE	FALSE
ENSMUSG00000024409	Psors1c2	6.68259	6.6781	6.67004	6.59548	6.61382	6.63245	6.73281	6.8758	6.7753	6.68325	6.70177	6.61171	0	0	0	0	0	FALSE	FALSE	FALSE	FALSE	FALSE	FALSE	FALSE	FALSE	FALSE
ENSMUSG00000076601	AC153612.7	6.43672	6.36314	6.38113	6.39628	6.36532	6.37519	6.40083	6.41877	6.44383	6.44098	6.34067	6.34073	0	0	0	0	0	FALSE	FALSE	FALSE	FALSE	FALSE	FALSE	FALSE	FALSE	FALSE
ENSMUSG00000020661	Dnmt3a	6.37542	6.41649	6.37939	6.38904	6.38549	6.36191	6.32602	6.35466	6.38876	6.36227	6.30323	6.34207	0	0	0	0	0	FALSE	FALSE	FALSE	FALSE	TRUE	TRUE	TRUE	FALSE	FALSE
ENSMUSG00000076602	AC153612.6	6.39444	6.38998	6.36278	6.37122	6.34891	6.40469	6.36074	6.40081	6.37519	6.41371	6.35144	6.38012	0	0	0	0	0	FALSE	FALSE	FALSE	FALSE	FALSE	FALSE	FALSE	FALSE	FALSE
ENSMUSG00000076603	AC153612.1	6.34801	6.33415	6.3369	6.34678	6.39416	6.36964	6.37823	6.36321	6.387	6.37312	6.39245	6.40804	0	0	0	0	0	FALSE	FALSE	FALSE	FALSE	FALSE	FALSE	FALSE	FALSE	FALSE
ENSMUSG00000025862	Stag2	7.9122	7.8227	7.97961	8.25212	8.32996	8.39008	8.86194	8.83091	8.66842	8.4795	8.75117	8.65674	-1	0	0	0	-1	FALSE	FALSE	FALSE	FALSE	FALSE	FALSE	FALSE	FALSE	FALSE
ENSMUSG00000076604	AC153612.9	7.46215	7.45595	7.56781	7.39953	7.42783	7.4787	7.52931	7.65714	7.3546	7.14962	7.18799	7.22	0	0	0	0	0	FALSE	FALSE	FALSE	FALSE	FALSE	FALSE	FALSE	FALSE	FALSE
ENSMUSG00000068777	AC129185.1	6.43949	6.5083	6.42738	6.4417	6.47845	6.48062	6.47306	6.42669	6.45157	6.4209	6.38332	6.4046	0	0	0	0	0	FALSE	FALSE	FALSE	FALSE	FALSE	FALSE	FALSE	FALSE	FALSE
ENSMUSG00000057946	V1rd20	6.42535	6.44197	6.45766	6.40867	6.42055	6.39587	6.38443	6.43579	6.43367	6.39515	6.35236	6.37966	0	0	0	0	0	FALSE	FALSE	FALSE	FALSE	FALSE	FALSE	FALSE	FALSE	FALSE
ENSMUSG00000058692	Olfr846	6.47854	6.42258	6.49161	6.45551	6.45817	6.46463	6.40667	6.44368	6.37311	6.35593	6.44387	6.445	0	0	0	0	0	FALSE	FALSE	FALSE	FALSE	FALSE	FALSE	FALSE	FALSE	FALSE
ENSMUSG00000073139	BC023829	6.74328	6.6683	6.67477	6.73462	6.78165	6.73634	6.78088	6.75359	6.86378	6.93687	6.77013	6.89841	0	0	0	0	0	FALSE	TRUE	TRUE	TRUE	FALSE	FALSE	FALSE	FALSE	FALSE
ENSMUSG00000028996	Rbp7	6.97727	6.91824	6.96527	7.14082	6.93512	7.08376	7.25256	7.26813	7.16708	6.76186	6.71493	6.67821	0	0	0	0	0	FALSE	TRUE	TRUE	TRUE	TRUE	TRUE	FALSE	FALSE	FALSE
ENSMUSG00000002699	Lcp2	6.39659	6.42578	6.39767	6.35072	6.44307	6.44132	6.37777	6.38557	6.37146	6.41017	6.41124	6.40347	0	0	0	0	0	FALSE	FALSE	TRUE	TRUE	TRUE	FALSE	FALSE	FALSE	FALSE
ENSMUSG00000004626	Stxbp2	8.67424	8.78638	8.62814	8.76526	8.8445	8.72523	8.75952	8.68614	8.81677	9.12224	9.2459	9.27195	0	0	0	0	0	FALSE	FALSE	FALSE	FALSE	FALSE	FALSE	FALSE	FALSE	FALSE
ENSMUSG00000078445	AC168276.1	6.37242	6.42236	6.34607	6.37045	6.35897	6.4073	6.35176	6.38144	6.36207	6.94087	6.58693	6.69756	0	0	0	0	0	FALSE	FALSE	FALSE	FALSE	FALSE	FALSE	FALSE	FALSE	FALSE
ENSMUSG00000034898	Filip1	6.44013	6.40748	6.41544	6.36559	6.37894	6.40168	6.36858	6.37708	6.3725	6.3969	6.48001	6.52463	0	0	0	0	0	FALSE	TRUE	TRUE	FALSE	FALSE	FALSE	FALSE	FALSE	FALSE
ENSMUSG00000043050	Tnp2	6.44639	6.46029	6.41351	6.43391	6.41931	6.52944	6.39658	6.50236	6.3738	6.47524	6.4804	6.4753	0	0	0	0	0	FALSE	FALSE	FALSE	FALSE	FALSE	FALSE	FALSE	FALSE	FALSE
ENSMUSG00000025911	Adhfe1	6.40281	6.46657	6.45742	6.46422	6.42848	6.42147	6.39751	6.38579	6.40002	6.39817	6.39528	6.4022	0	0	0	0	0	FALSE	FALSE	FALSE	FALSE	FALSE	FALSE	FALSE	FALSE	FALSE
ENSMUSG00000074377	AC123600.1	6.45933	6.44216	6.49158	6.4491	6.42665	6.44221	6.38244	6.4058	6.38516	6.38001	6.43991	6.48552	0	0	0	0	0	FALSE	FALSE	FALSE	FALSE	FALSE	FALSE	FALSE	FALSE	FALSE
ENSMUSG00000023089	Ndufa5	7.00615	6.92559	6.99792	6.95874	6.94354	6.98621	6.89409	6.90464	7.0593	7.32888	7.26836	7.43448	0	0	0	0	0	FALSE	FALSE	FALSE	FALSE	FALSE	FALSE	FALSE	FALSE	FALSE
ENSMUSG00000059169	Krt40	6.43213	6.43866	6.39476	6.41601	6.39563	6.4807	6.41845	6.35156	6.38372	6.39749	6.47645	6.39381	0	0	0	0	0	FALSE	FALSE	FALSE	FALSE	FALSE	FALSE	FALSE	FALSE	FALSE
ENSMUSG00000000876	Pxmp4	7.20677	7.08042	7.0935	7.14348	6.97815	6.97397	6.80783	6.72094	6.92217	7.29473	7.44	7.53267	0	0	0	-1	0	FALSE	TRUE	TRUE	FALSE	FALSE	FALSE	FALSE	FALSE	FALSE
ENSMUSG00000024376	Epb4.1l4a	6.66334	6.62319	6.62966	6.61007	6.5617	6.5631	6.58817	6.58946	6.62445	6.53486	6.45742	6.60879	0	0	0	0	0	FALSE	TRUE	TRUE	FALSE	TRUE	TRUE	FALSE	TRUE	FALSE
ENSMUSG00000074996	Olfr199	6.34298	6.35576	6.40663	6.40653	6.39714	6.36877	6.37578	6.36181	6.35174	6.34921	6.30994	6.35159	0	0	0	0	0	FALSE	FALSE	FALSE	FALSE	FALSE	FALSE	FALSE	FALSE	FALSE
ENSMUSG00000083357	AL831778.3	6.45466	6.44881	6.41072	6.44843	6.38382	6.40984	6.41948	6.37129	6.43556	6.3579	6.49587	6.42114	0	0	0	0	0	FALSE	FALSE	FALSE	FALSE	FALSE	FALSE	FALSE	FALSE	FALSE
ENSMUSG00000076605	AC153612.2	7.46215	7.45595	7.56781	7.39953	7.42783	7.4787	7.52931	7.65714	7.3546	7.14962	7.18799	7.22	0	0	0	0	0	FALSE	FALSE	FALSE	FALSE	FALSE	FALSE	FALSE	FALSE	FALSE
ENSMUSG00000026831	1700007K13Rik	7.55783	7.62564	7.75069	7.73	7.97153	7.85216	7.36747	7.79158	7.4423	7.08658	7.03831	6.92568	0	0	0	0	1	FALSE	TRUE	TRUE	TRUE	FALSE	FALSE	FALSE	FALSE	FALSE
ENSMUSG00000082033	AL627411.1	6.52032	6.47587	6.43484	6.48473	6.4311	6.48191	6.40446	6.41939	6.39138	6.31804	6.33113	6.35174	0	0	0	0	0	FALSE	FALSE	FALSE	FALSE	FALSE	FALSE	FALSE	FALSE	FALSE
ENSMUSG00000061561	Olfr372	6.50359	6.44859	6.42886	6.44589	6.43434	6.50841	6.4431	6.45223	6.40942	6.50974	6.47775	6.48901	0	0	0	0	0	FALSE	FALSE	FALSE	FALSE	FALSE	FALSE	FALSE	FALSE	FALSE
ENSMUSG00000040473	A330021E22Rik	6.44356	6.44803	6.42495	6.41537	6.48628	6.42502	6.44359	6.49292	6.50004	6.49772	6.6345	6.55165	0	0	0	0	0	FALSE	FALSE	FALSE	FALSE	FALSE	FALSE	FALSE	FALSE	FALSE
ENSMUSG00000078630	Tomt	6.42555	6.49316	6.43047	6.42963	6.40796	6.39565	6.36451	6.38918	6.42257	6.4549	6.39772	6.40003	0	0	0	0	0	FALSE	FALSE	FALSE	FALSE	FALSE	FALSE	FALSE	FALSE	FALSE
ENSMUSG00000083011	RP23-219O14.2	13.5362	13.4589	13.385	13.5087	13.3621	13.386	13.6022	13.3187	13.4783	13.4363	13.5195	13.4534	0	0	0	0	0	FALSE	FALSE	FALSE	FALSE	FALSE	FALSE	FALSE	FALSE	FALSE
ENSMUSG00000060690	V1rd18	6.41988	6.41723	6.381	6.44781	6.38399	6.40102	6.39517	6.40833	6.46252	6.39635	6.40182	6.42133	0	0	0	0	0	FALSE	FALSE	FALSE	FALSE	FALSE	FALSE	FALSE	FALSE	FALSE
ENSMUSG00000006784	Ttc25	6.37605	6.41822	6.41257	6.3865	6.36871	6.38308	6.40276	6.3383	6.37439	6.42368	6.45141	6.40121	0	0	0	0	0	FALSE	TRUE	TRUE	FALSE	TRUE	TRUE	FALSE	TRUE	FALSE
ENSMUSG00000085385	AL663063.2	9.76308	9.88774	9.68838	9.93185	9.83336	9.79525	10.0092	9.97883	9.89216	9.70643	9.58158	9.73925	0	0	0	0	0	FALSE	FALSE	FALSE	FALSE	FALSE	FALSE	FALSE	FALSE	FALSE
ENSMUSG00000074947	Olfr1312	6.463	6.42928	6.44445	6.37538	6.41752	6.40526	6.42992	6.44589	6.41046	6.44285	6.4423	6.47881	0	0	0	0	0	FALSE	FALSE	FALSE	FALSE	FALSE	FALSE	FALSE	FALSE	FALSE
ENSMUSG00000031270	4930513O06Rik	6.44602	6.37189	6.38564	6.40215	6.36136	6.41623	6.36416	6.39271	6.3969	6.46033	6.44675	6.44544	0	0	0	0	0	FALSE	FALSE	FALSE	FALSE	FALSE	FALSE	FALSE	FALSE	FALSE
ENSMUSG00000000759	Tubgcp3	6.34923	6.40251	6.37981	6.32761	6.34609	6.34219	6.35298	6.35597	6.37098	6.36975	6.33435	6.36669	0	0	0	0	0	FALSE	FALSE	FALSE	FALSE	FALSE	FALSE	FALSE	FALSE	FALSE
ENSMUSG00000029343	Crybb1	6.41698	6.47952	6.41189	6.38146	6.41324	6.43092	6.41836	6.40888	6.42153	6.44407	6.41275	6.4356	0	0	0	0	0	FALSE	FALSE	FALSE	FALSE	FALSE	FALSE	FALSE	FALSE	FALSE
ENSMUSG00000069391	AC148003.2	6.40069	6.38236	6.37747	6.4262	6.46113	6.40793	6.38914	6.33604	6.40742	6.39499	6.43923	6.34847	0	0	0	0	0	FALSE	FALSE	FALSE	FALSE	FALSE	FALSE	FALSE	FALSE	FALSE
ENSMUSG00000052955	Cpvl	6.40763	6.37784	6.38936	6.36598	6.36386	6.37291	6.41377	6.3759	6.39531	6.40406	6.39585	6.41709	0	0	0	0	0	FALSE	TRUE	TRUE	TRUE	FALSE	FALSE	FALSE	FALSE	FALSE
ENSMUSG00000044148	1810030O07Rik	6.37433	6.4035	6.43498	6.44487	6.44334	6.35844	6.38003	6.44615	6.41967	6.39935	6.43657	6.38224	0	0	0	0	0	FALSE	FALSE	FALSE	FALSE	FALSE	FALSE	FALSE	FALSE	FALSE
ENSMUSG00000027468	Defb22	6.49127	6.41968	6.46065	6.41519	6.39991	6.42995	6.4633	6.37823	6.37224	6.33596	6.40013	6.44407	0	0	0	0	0	FALSE	FALSE	FALSE	FALSE	FALSE	FALSE	FALSE	FALSE	FALSE
ENSMUSG00000060675	Pla2g16	6.4324	6.42203	6.40871	6.42433	6.48493	6.4351	6.40385	6.41797	6.44165	6.41919	6.42698	6.39208	0	0	0	0	0	FALSE	FALSE	FALSE	FALSE	FALSE	FALSE	FALSE	FALSE	FALSE
ENSMUSG00000047867	Gimap6	6.44436	6.43751	6.45962	6.36199	6.4416	6.45238	6.43152	6.53541	6.40753	6.41086	6.46117	6.3945	0	0	0	0	0	FALSE	FALSE	FALSE	FALSE	FALSE	FALSE	FALSE	FALSE	FALSE
ENSMUSG00000034839	Larp6	6.42756	6.46018	6.41359	6.38295	6.35777	6.39909	6.47585	6.43154	6.45345	6.50467	6.43409	6.44054	0	0	0	0	0	FALSE	TRUE	FALSE	FALSE	FALSE	FALSE	FALSE	FALSE	FALSE
ENSMUSG00000029831	Npvf	6.33473	6.42447	6.39055	6.38618	6.39736	6.4121	6.44851	6.45293	6.43854	6.48224	6.44536	6.44279	0	0	0	0	0	FALSE	TRUE	TRUE	FALSE	TRUE	FALSE	FALSE	FALSE	FALSE
ENSMUSG00000068292	AC102503.1	6.37509	6.36954	6.42735	6.40436	6.40279	6.34745	6.38768	6.45125	6.42074	6.36562	6.45728	6.37167	0	0	0	0	0	FALSE	FALSE	FALSE	FALSE	FALSE	FALSE	FALSE	FALSE	FALSE
ENSMUSG00000030310	Slc6a1	6.47713	6.47072	6.39991	6.42653	6.29274	6.36288	6.46472	6.41024	6.52901	6.38433	6.40751	6.3855	0	0	0	0	0	FALSE	TRUE	TRUE	TRUE	TRUE	FALSE	FALSE	FALSE	FALSE
ENSMUSG00000026974	Zmynd19	6.48315	6.43746	6.43079	6.39281	6.34364	6.3341	6.45145	6.37803	6.49321	6.44837	6.40906	6.44908	0	0	0	0	0	FALSE	FALSE	FALSE	FALSE	FALSE	FALSE	FALSE	FALSE	FALSE
ENSMUSG00000036564	Ndrg4	6.40156	6.40734	6.43368	6.44802	6.55263	6.49792	6.4313	6.4462	6.44046	6.47495	6.49955	6.44834	0	0	0	0	0	FALSE	FALSE	FALSE	FALSE	FALSE	FALSE	FALSE	FALSE	FALSE
ENSMUSG00000082209	AL646054.2	10.9134	10.8463	10.8299	10.9958	10.8845	10.9199	10.926	10.8836	10.8936	10.5435	10.4824	10.4177	0	0	0	0	0	FALSE	FALSE	FALSE	FALSE	FALSE	FALSE	FALSE	FALSE	FALSE
ENSMUSG00000000204	Slfn4	6.39651	6.4055	6.4394	6.45974	6.42846	6.40706	6.35535	6.34623	6.38898	6.46542	6.43811	6.38237	0	0	0	0	0	FALSE	FALSE	FALSE	FALSE	FALSE	FALSE	FALSE	FALSE	FALSE
ENSMUSG00000038208	Pgap3	6.49967	6.49982	6.53399	6.49884	6.55181	6.45614	6.53511	6.53954	6.55933	6.51298	6.44821	6.52894	0	0	0	0	0	FALSE	FALSE	FALSE	FALSE	FALSE	FALSE	FALSE	FALSE	FALSE
ENSMUSG00000025652	Tmem89	6.37449	6.40266	6.45098	6.37333	6.41435	6.39553	6.36023	6.35072	6.33708	6.4132	6.35474	6.40631	0	0	0	0	0	FALSE	FALSE	FALSE	FALSE	FALSE	FALSE	FALSE	FALSE	FALSE
ENSMUSG00000059316	Slc27a4	6.58727	6.64314	6.63208	6.62618	6.61281	6.59168	6.5634	6.57472	6.58568	6.50241	6.64469	6.67968	0	0	0	0	0	FALSE	FALSE	FALSE	FALSE	FALSE	FALSE	FALSE	FALSE	FALSE
ENSMUSG00000082947	AL663041.2	6.44241	6.43273	6.40134	6.43616	6.39801	6.45446	6.44656	6.45766	6.45408	6.37292	6.39475	6.41836	0	0	0	0	0	FALSE	FALSE	TRUE	TRUE	FALSE	FALSE	FALSE	FALSE	FALSE
ENSMUSG00000008668	Rps18	12.827	12.9824	12.9086	12.6935	12.9918	12.9464	12.8604	13.0762	13.0845	13.1302	13.212	13.1971	0	0	0	0	0	FALSE	FALSE	FALSE	FALSE	FALSE	FALSE	FALSE	FALSE	FALSE
ENSMUSG00000042092	Lce1c	6.55524	6.54946	6.52474	6.53326	6.51749	6.52389	6.51362	6.47834	6.50373	6.55085	6.48324	6.45882	0	0	0	0	0	FALSE	FALSE	FALSE	FALSE	FALSE	FALSE	FALSE	FALSE	FALSE
ENSMUSG00000074680	Defb26	6.48067	6.43688	6.43305	6.43654	6.35867	6.42606	6.41057	6.46533	6.43956	6.45214	6.47962	6.4325	0	0	0	0	0	FALSE	FALSE	FALSE	FALSE	FALSE	FALSE	FALSE	FALSE	FALSE
ENSMUSG00000080683	SNORD88	6.4503	6.42131	6.44034	6.40317	6.39668	6.45022	6.51118	6.52331	6.44158	6.41811	6.42161	6.42075	0	0	0	0	0	FALSE	FALSE	FALSE	FALSE	FALSE	FALSE	FALSE	FALSE	FALSE
ENSMUSG00000076609	Igk-C	6.3903	6.40959	6.43785	6.41068	6.44589	6.43119	6.45796	6.4604	6.41574	6.42394	6.375	6.44017	0	0	0	0	0	FALSE	FALSE	FALSE	FALSE	FALSE	FALSE	FALSE	FALSE	FALSE
ENSMUSG00000077734	snoU83B	13.4095	13.2895	13.3323	13.1216	13.3765	13.3521	13.3093	13.404	13.3765	13.4622	13.5776	13.4225	0	0	0	0	0	FALSE	FALSE	FALSE	FALSE	FALSE	FALSE	FALSE	FALSE	FALSE
ENSMUSG00000082332	AL928735.2	6.37077	6.4267	6.41079	6.4395	6.38586	6.4008	6.36896	6.37764	6.35344	6.35917	6.47781	6.32093	0	0	0	0	0	FALSE	FALSE	FALSE	FALSE	FALSE	FALSE	FALSE	FALSE	FALSE
ENSMUSG00000046354	Defb14	6.41962	6.4049	6.42625	6.45528	6.39421	6.39754	6.3934	6.49438	6.44935	6.38793	6.38813	6.40682	0	0	0	0	0	FALSE	FALSE	FALSE	FALSE	FALSE	FALSE	FALSE	FALSE	FALSE
ENSMUSG00000081157	AL772215.1	10.7476	10.6432	10.7741	10.6066	10.7411	10.6368	10.6643	10.7241	10.5642	10.184	10.1729	10.3129	0	0	0	0	0	FALSE	FALSE	FALSE	FALSE	FALSE	FALSE	FALSE	FALSE	FALSE
ENSMUSG00000028078	Dclk2	6.96298	6.94977	6.9149	6.91514	6.85727	6.87251	7.12766	7.07403	7.14079	7.31746	7.57234	7.67573	0	0	0	0	0	FALSE	TRUE	TRUE	FALSE	TRUE	TRUE	FALSE	TRUE	FALSE
ENSMUSG00000037820	Tgm2	6.57891	6.56998	6.66764	6.67014	6.66122	6.58252	6.79673	6.81132	6.80601	6.94442	7.03511	7.05007	0	0	0	0	0	FALSE	FALSE	FALSE	FALSE	FALSE	FALSE	FALSE	FALSE	FALSE
ENSMUSG00000030842	2400001E08Rik	9.2638	9.16664	9.16664	9.28014	9.36638	9.19878	9.32463	9.37783	9.39658	9.08826	9.07382	9.10106	0	0	0	0	0	FALSE	FALSE	TRUE	FALSE	FALSE	FALSE	FALSE	FALSE	FALSE
ENSMUSG00000048764	Tmprss11f	6.3347	6.41892	6.39987	6.37715	6.35417	6.34706	6.41083	6.37115	6.40731	6.39561	6.39971	6.4706	0	0	0	0	0	FALSE	TRUE	TRUE	TRUE	FALSE	FALSE	FALSE	FALSE	FALSE
ENSMUSG00000080859	RP23-232D1.4	13.1773	13.0681	13.1171	12.9824	13.131	13.0579	13.1964	13.0455	13.1172	13.1971	13.1971	13.1799	0	0	0	0	0	FALSE	FALSE	FALSE	FALSE	FALSE	FALSE	FALSE	FALSE	FALSE
ENSMUSG00000048096	Lmod1	6.44167	6.39316	6.43504	6.41443	6.39432	6.41153	6.42742	6.48171	6.44456	6.41871	6.40539	6.37876	0	0	0	0	0	FALSE	FALSE	FALSE	FALSE	FALSE	FALSE	FALSE	FALSE	FALSE
ENSMUSG00000076759	L1Md-Gf251	6.39024	6.32474	6.36697	6.36252	6.42773	6.38582	6.36498	6.33219	6.34339	6.36355	6.38458	6.35605	0	0	0	0	0	FALSE	FALSE	FALSE	FALSE	FALSE	FALSE	FALSE	FALSE	FALSE
ENSMUSG00000057270	Olfr1501	6.41457	6.40583	6.4073	6.39649	6.3885	6.39248	6.41079	6.39082	6.38699	6.37741	6.40489	6.46821	0	0	0	0	0	FALSE	FALSE	FALSE	FALSE	FALSE	FALSE	FALSE	FALSE	FALSE
ENSMUSG00000028211	Trp53inp1	8.25476	8.40275	8.57894	8.63535	8.91598	8.86374	9.17728	9.28689	8.90788	8.45887	8.45497	8.4016	-1	0	0	1	0	FALSE	FALSE	FALSE	FALSE	FALSE	TRUE	FALSE	FALSE	FALSE
ENSMUSG00000062149	Olfr943	6.44934	6.45555	6.45504	6.48025	6.46286	6.43934	6.40054	6.39758	6.43513	6.42005	6.40112	6.4517	0	0	0	0	0	FALSE	FALSE	FALSE	FALSE	FALSE	FALSE	FALSE	FALSE	FALSE
ENSMUSG00000076760	L1Md-Gf251	6.3616	6.35822	6.40498	6.4063	6.40483	6.38414	6.39854	6.42562	6.38041	6.43045	6.43861	6.42921	0	0	0	0	0	FALSE	FALSE	FALSE	FALSE	FALSE	FALSE	FALSE	FALSE	FALSE
ENSMUSG00000085016	AC034285.2	6.42448	6.38921	6.39448	6.39602	6.45411	6.47901	6.44272	6.42255	6.45189	6.42431	6.46358	6.4322	0	0	0	0	0	FALSE	TRUE	TRUE	TRUE	FALSE	FALSE	FALSE	FALSE	FALSE
ENSMUSG00000074946	Olfr1313	6.3359	6.37018	6.3223	6.37788	6.38805	6.39244	6.34956	6.41381	6.38732	6.38622	6.38484	6.34025	0	0	0	0	0	FALSE	FALSE	FALSE	FALSE	FALSE	FALSE	FALSE	FALSE	FALSE
ENSMUSG00000083695	RP23-59L23.1	6.4203	6.43544	6.4423	6.44301	6.39543	6.47918	6.49214	6.44012	6.41615	6.43453	6.48969	6.37577	0	0	0	0	0	FALSE	FALSE	FALSE	FALSE	FALSE	FALSE	FALSE	FALSE	FALSE
ENSMUSG00000074679	Defb28	6.44862	6.40055	6.42971	6.42436	6.39499	6.37234	6.40676	6.49041	6.46518	6.43234	6.39063	6.41398	0	0	0	0	0	FALSE	FALSE	FALSE	FALSE	FALSE	FALSE	FALSE	FALSE	FALSE
ENSMUSG00000057156	Homez	6.54128	6.50893	6.50163	6.55573	6.52072	6.54792	6.50295	6.51443	6.50713	6.68688	6.68175	6.59247	0	0	0	0	0	FALSE	FALSE	FALSE	FALSE	FALSE	FALSE	FALSE	FALSE	FALSE
ENSMUSG00000016128	Stard13	6.45429	6.48212	6.47855	6.45628	6.43784	6.41677	6.50127	6.52104	6.51832	6.54364	6.61694	6.53245	0	0	0	0	0	FALSE	TRUE	TRUE	TRUE	TRUE	TRUE	FALSE	FALSE	TRUE
ENSMUSG00000045178	4933411O13Rik	6.34964	6.43499	6.32676	6.36387	6.36535	6.46277	6.37409	6.4417	6.39574	6.40416	6.44299	6.41145	0	0	0	0	0	FALSE	FALSE	FALSE	FALSE	FALSE	FALSE	FALSE	FALSE	FALSE
ENSMUSG00000059230	Defb4	6.43063	6.41073	6.39783	6.46809	6.3642	6.42071	6.41505	6.42591	6.42295	6.42366	6.49852	6.46189	0	0	0	0	0	FALSE	FALSE	FALSE	FALSE	FALSE	FALSE	FALSE	FALSE	FALSE
ENSMUSG00000032965	Ift57	9.74415	9.95653	9.56637	9.65034	9.74588	9.45189	9.31495	8.87673	9.87875	11.1494	11.7059	11.6203	0	0	0	-1	-1	FALSE	FALSE	FALSE	FALSE	TRUE	TRUE	FALSE	FALSE	FALSE
ENSMUSG00000020087	Tysnd1	6.63619	6.67899	6.76036	6.65816	6.73842	6.62619	6.74241	6.80751	6.7456	6.635	6.69456	6.69668	0	0	0	0	0	FALSE	FALSE	FALSE	FALSE	FALSE	FALSE	FALSE	FALSE	FALSE
ENSMUSG00000032741	Tpcn1	7.61002	7.48554	7.51296	7.71686	7.56551	7.49192	7.43958	7.34587	7.55801	8.06094	7.97915	7.89453	0	0	0	0	0	FALSE	FALSE	FALSE	FALSE	FALSE	FALSE	FALSE	FALSE	FALSE
ENSMUSG00000075007	Filip1l	6.3789	6.36865	6.42501	6.38321	6.37188	6.40513	6.41113	6.44367	6.35852	6.37821	6.37326	6.38775	0	0	0	0	0	FALSE	FALSE	FALSE	FALSE	TRUE	FALSE	FALSE	FALSE	FALSE
ENSMUSG00000033373	Fntb	11.3693	11.4608	11.3219	11.2652	11.3791	11.3872	10.7453	10.6955	10.7585	10.4992	10.592	10.5138	1	0	1	0	1	FALSE	TRUE	TRUE	TRUE	FALSE	FALSE	FALSE	FALSE	FALSE
ENSMUSG00000021257	Angel1	6.63217	6.68043	6.62442	6.55893	6.64258	6.65374	6.56408	6.52767	6.522	6.60457	6.63249	6.59278	0	0	0	0	0	FALSE	FALSE	FALSE	FALSE	FALSE	FALSE	FALSE	FALSE	FALSE
ENSMUSG00000013936	Myl2	6.4078	6.38212	6.38785	6.40344	6.42415	6.44733	6.38085	6.33152	6.3299	6.45049	6.34184	6.39955	0	0	0	0	0	FALSE	FALSE	FALSE	FALSE	FALSE	FALSE	FALSE	FALSE	FALSE
ENSMUSG00000025958	Creb1	6.32237	6.38338	6.34791	6.4088	6.33146	6.35294	6.38758	6.44679	6.42498	6.40086	6.46742	6.38571	0	0	0	0	0	FALSE	FALSE	FALSE	FALSE	FALSE	FALSE	FALSE	FALSE	FALSE
ENSMUSG00000076781	Gm5090	6.42153	6.44903	6.45306	6.39996	6.4141	6.40045	6.44867	6.42385	6.43595	6.44621	6.41247	6.44535	0	0	0	0	0	FALSE	FALSE	FALSE	FALSE	FALSE	FALSE	FALSE	FALSE	FALSE
ENSMUSG00000076782	Gm10898	6.41471	6.44689	6.38567	6.40908	6.36923	6.38078	6.38126	6.43629	6.45982	6.45077	6.34386	6.47449	0	0	0	0	0	FALSE	FALSE	FALSE	FALSE	FALSE	FALSE	FALSE	FALSE	FALSE
ENSMUSG00000082003	BX679668.2	11.8876	11.6948	11.8426	11.3911	11.6796	11.8094	11.516	12.0257	11.7804	12.1037	12.0989	12.1935	0	0	0	0	0	FALSE	FALSE	FALSE	FALSE	FALSE	FALSE	FALSE	FALSE	FALSE
ENSMUSG00000087181	BX649357.1	6.54018	6.55571	6.53887	6.51166	6.43798	6.47093	6.49824	6.46058	6.50285	6.45298	6.42678	6.52276	0	0	0	0	0	FALSE	TRUE	TRUE	TRUE	FALSE	FALSE	FALSE	FALSE	FALSE
ENSMUSG00000087045	AL807805.2	6.3617	6.34308	6.31325	6.38466	6.33495	6.37784	6.39889	6.41813	6.41215	6.28113	6.36981	6.36822	0	0	0	0	0	FALSE	FALSE	FALSE	FALSE	FALSE	FALSE	FALSE	FALSE	FALSE
ENSMUSG00000003411	Rab3b	6.47496	6.48009	6.45548	6.43319	6.46873	6.41001	6.42326	6.38307	6.47943	6.56083	6.44315	6.44888	0	0	0	0	0	FALSE	TRUE	TRUE	TRUE	FALSE	FALSE	FALSE	FALSE	FALSE
ENSMUSG00000047564	Krtap3-1	6.42527	6.43568	6.46862	6.46666	6.40624	6.46812	6.48709	6.38338	6.39033	6.43221	6.47746	6.43829	0	0	0	0	0	FALSE	FALSE	FALSE	FALSE	FALSE	FALSE	FALSE	FALSE	FALSE
ENSMUSG00000076784	AC164155.1	6.40119	6.45804	6.39572	6.3823	6.45962	6.43932	6.40874	6.38688	6.44222	6.44568	6.44068	6.4466	0	0	0	0	0	FALSE	FALSE	FALSE	FALSE	FALSE	FALSE	FALSE	FALSE	FALSE
ENSMUSG00000076053	AC162934.1	6.42764	6.52529	6.43376	6.45445	6.47944	6.42053	6.46976	6.43089	6.50014	6.60161	6.57146	6.54059	0	0	0	0	0	FALSE	FALSE	FALSE	FALSE	FALSE	FALSE	FALSE	FALSE	FALSE
ENSMUSG00000025651	Uqcrc1	10.3573	10.5319	10.4598	10.5391	10.4771	10.4965	10.2703	10.3465	10.2938	10.2327	10.226	10.2641	0	0	0	0	0	FALSE	FALSE	FALSE	FALSE	FALSE	FALSE	FALSE	FALSE	FALSE
ENSMUSG00000059552	Trp53	10.2587	10.3226	10.3764	10.1994	10.3593	10.3454	9.82166	9.92723	9.73462	9.32236	9.10942	9.27855	0	0	0	1	1	FALSE	TRUE	TRUE	TRUE	TRUE	TRUE	FALSE	FALSE	TRUE
ENSMUSG00000074591	Gm410	6.45061	6.31541	6.47228	6.37292	6.41466	6.40431	6.44541	6.39583	6.35689	6.37523	6.41407	6.45613	0	0	0	0	0	FALSE	FALSE	FALSE	FALSE	FALSE	FALSE	FALSE	FALSE	FALSE
ENSMUSG00000076785	Tcra-V8	6.39023	6.37653	6.36584	6.35434	6.33192	6.40554	6.37222	6.39317	6.34285	6.32633	6.36349	6.41116	0	0	0	0	0	FALSE	FALSE	FALSE	FALSE	FALSE	FALSE	FALSE	FALSE	FALSE
ENSMUSG00000018986	Slfn3	6.54866	6.47756	6.45649	6.43808	6.42426	6.39403	6.45837	6.33851	6.4847	6.45795	6.47455	6.43389	0	0	0	0	0	FALSE	FALSE	FALSE	FALSE	FALSE	FALSE	FALSE	FALSE	FALSE
ENSMUSG00000032285	Dnaja4	6.44041	6.41109	6.49558	6.41181	6.4443	6.42461	6.47465	6.47609	6.43374	6.40523	6.42178	6.42422	0	0	0	0	0	FALSE	FALSE	FALSE	FALSE	FALSE	FALSE	FALSE	FALSE	FALSE
ENSMUSG00000044249	Defb29	6.49964	6.45068	6.43242	6.48772	6.43669	6.53587	6.44117	6.4717	6.43102	6.47704	6.4419	6.40657	0	0	0	0	0	FALSE	FALSE	FALSE	FALSE	FALSE	FALSE	FALSE	FALSE	FALSE
ENSMUSG00000075175	Olfr1086	6.40202	6.41756	6.43986	6.37475	6.35533	6.39326	6.45775	6.33862	6.36441	6.41445	6.48578	6.41659	0	0	0	0	0	FALSE	FALSE	FALSE	FALSE	FALSE	FALSE	FALSE	FALSE	FALSE
ENSMUSG00000024661	Fth1	13.1232	13.0386	13.076	13.4758	13.1933	13.143	13.2517	13.1176	13.2023	13.0265	12.8925	12.9389	0	0	0	0	0	FALSE	FALSE	FALSE	FALSE	FALSE	FALSE	FALSE	FALSE	FALSE
ENSMUSG00000026080	Chst10	6.8743	6.84865	6.8119	6.7578	6.75112	6.74926	6.64172	6.5381	6.64105	6.40825	6.41693	6.39319	0	0	0	0	0	FALSE	TRUE	TRUE	FALSE	TRUE	TRUE	FALSE	TRUE	FALSE
ENSMUSG00000014453	Blk	6.4141	6.40818	6.4205	6.49124	6.40257	6.3971	6.39913	6.42216	6.42689	6.34969	6.3425	6.42789	0	0	0	0	0	FALSE	FALSE	FALSE	FALSE	FALSE	FALSE	FALSE	FALSE	FALSE
ENSMUSG00000047021	Ccdc108	6.42533	6.37801	6.38797	6.47811	6.42052	6.40974	6.38101	6.44289	6.44098	6.41885	6.396	6.41297	0	0	0	0	0	FALSE	FALSE	FALSE	FALSE	FALSE	FALSE	FALSE	FALSE	FALSE
ENSMUSG00000075174	Olfr1087	6.45377	6.41292	6.49949	6.38298	6.42561	6.44115	6.4321	6.46048	6.32983	6.50483	6.4401	6.46417	0	0	0	0	0	FALSE	FALSE	FALSE	FALSE	FALSE	FALSE	FALSE	FALSE	FALSE
ENSMUSG00000076790	Gm26	6.41471	6.44689	6.38567	6.40908	6.36923	6.38078	6.38126	6.43629	6.45982	6.45077	6.34386	6.47449	0	0	0	0	0	FALSE	FALSE	FALSE	FALSE	FALSE	FALSE	FALSE	FALSE	FALSE
ENSMUSG00000080741	AC034285.1	6.373	6.37316	6.4199	6.39348	6.36047	6.40502	6.4413	6.39285	6.37484	6.39883	6.46655	6.41738	0	0	0	0	0	FALSE	FALSE	FALSE	FALSE	FALSE	FALSE	FALSE	FALSE	FALSE
ENSMUSG00000015748	Prpf3	9.81997	10.011	9.93592	9.87896	9.91838	9.91436	9.92479	9.76278	9.73443	9.35698	9.3064	9.44377	0	0	0	0	0	FALSE	FALSE	FALSE	FALSE	FALSE	FALSE	FALSE	FALSE	FALSE
ENSMUSG00000024614	Tmx3	6.51339	6.46898	6.54517	6.53797	6.53802	6.51669	6.51403	6.5154	6.49935	6.56192	6.46088	6.49366	0	0	0	0	0	FALSE	FALSE	FALSE	FALSE	FALSE	FALSE	FALSE	FALSE	FALSE
ENSMUSG00000064751	SNORD46	13.143	13.1503	13.2784	12.8985	13.2247	13.1576	13.0539	13.3569	13.0402	13.2853	13.2783	13.2704	0	0	0	0	0	FALSE	FALSE	FALSE	FALSE	FALSE	FALSE	FALSE	FALSE	FALSE
ENSMUSG00000065087	SNORD22	6.40986	6.37664	6.42887	6.34154	6.37792	6.37529	6.42107	6.45593	6.37394	6.4215	6.35739	6.41649	0	0	0	0	0	FALSE	FALSE	FALSE	FALSE	FALSE	FALSE	FALSE	FALSE	FALSE
ENSMUSG00000070822	AC161211.1	6.80506	6.82015	6.83704	6.80562	6.73166	6.79438	6.71202	6.74642	6.61574	6.5194	6.66281	6.55792	0	0	0	0	0	FALSE	FALSE	FALSE	FALSE	FALSE	FALSE	FALSE	FALSE	FALSE
ENSMUSG00000029581	Fscn1	9.2874	9.55313	9.46921	9.38969	9.63711	9.36818	8.81641	8.93528	9.06551	9.32451	9.44297	9.56676	0	0	0	0	0	FALSE	FALSE	FALSE	FALSE	TRUE	FALSE	FALSE	FALSE	FALSE
ENSMUSG00000037946	Fgd3	6.58491	6.52386	6.54077	6.47752	6.56686	6.4989	6.47555	6.57319	6.50505	6.45707	6.47575	6.49306	0	0	0	0	0	FALSE	FALSE	TRUE	TRUE	FALSE	FALSE	FALSE	FALSE	FALSE
ENSMUSG00000076791	Gm8713	6.30805	6.38245	6.3779	6.38171	6.38699	6.38224	6.36123	6.40181	6.35163	6.38087	6.34371	6.44457	0	0	0	0	0	FALSE	FALSE	FALSE	FALSE	FALSE	FALSE	FALSE	FALSE	FALSE
ENSMUSG00000047253	Krtap1-5	6.4636	6.40761	6.44779	6.36262	6.49331	6.40919	6.43454	6.40934	6.45006	6.51101	6.42355	6.49218	0	0	0	0	0	FALSE	FALSE	FALSE	FALSE	FALSE	FALSE	FALSE	FALSE	FALSE
ENSMUSG00000018377	Vezf1	7.25241	7.16475	7.14516	7.32886	7.31662	7.23872	7.56329	7.49723	7.62902	8.21442	8.20959	8.11665	0	0	0	-1	-1	FALSE	FALSE	FALSE	FALSE	FALSE	FALSE	FALSE	FALSE	FALSE
ENSMUSG00000076792	AC163653.3	6.36489	6.41793	6.4036	6.40834	6.36663	6.413	6.38864	6.36076	6.3352	6.37925	6.35033	6.37583	0	0	0	0	0	FALSE	FALSE	FALSE	FALSE	FALSE	FALSE	FALSE	FALSE	FALSE
ENSMUSG00000071064	Zfp827	6.90288	6.85868	6.80121	6.85181	6.7711	6.75259	6.69921	6.7022	6.79465	6.91426	6.91	6.88324	0	0	0	0	0	FALSE	TRUE	TRUE	FALSE	TRUE	TRUE	FALSE	FALSE	FALSE
ENSMUSG00000076793	C920008G01Rik	6.35476	6.36956	6.42684	6.34731	6.40598	6.35952	6.37365	6.41658	6.33586	6.4343	6.40455	6.34491	0	0	0	0	0	FALSE	FALSE	FALSE	FALSE	FALSE	FALSE	FALSE	FALSE	FALSE
ENSMUSG00000087225	AL773508.1	6.4349	6.41857	6.38005	6.3926	6.39437	6.43776	6.38987	6.39586	6.38641	6.33202	6.37921	6.45179	0	0	0	0	0	FALSE	TRUE	TRUE	TRUE	TRUE	TRUE	FALSE	FALSE	TRUE
ENSMUSG00000076796	AC163653.6	6.42809	6.32187	6.41514	6.38416	6.38636	6.41902	6.42756	6.39047	6.34567	6.3356	6.36042	6.42899	0	0	0	0	0	FALSE	FALSE	FALSE	FALSE	FALSE	FALSE	FALSE	FALSE	FALSE
ENSMUSG00000080900	BX294192.1	6.39875	6.42419	6.4257	6.48572	6.34107	6.41328	6.42675	6.42212	6.40367	6.34742	6.36016	6.41441	0	0	0	0	0	FALSE	FALSE	FALSE	FALSE	FALSE	FALSE	FALSE	FALSE	FALSE
ENSMUSG00000029501	Ankle2	6.43421	6.47117	6.44677	6.50429	6.47017	6.5322	6.48475	6.44174	6.4758	6.39824	6.4219	6.4658	0	0	0	0	0	FALSE	TRUE	TRUE	TRUE	TRUE	TRUE	FALSE	FALSE	TRUE
ENSMUSG00000039128	Cdc123	7.03161	6.77625	6.96722	6.87419	6.98879	6.97374	6.8545	6.88564	6.97341	7.1894	7.08527	7.20042	0	0	0	0	0	FALSE	FALSE	FALSE	FALSE	FALSE	FALSE	FALSE	FALSE	FALSE
ENSMUSG00000029204	Rhoh	6.40983	6.43132	6.44481	6.42428	6.40698	6.44893	6.40231	6.47883	6.3743	6.41308	6.39429	6.44026	0	0	0	0	0	FALSE	FALSE	FALSE	FALSE	FALSE	FALSE	FALSE	FALSE	FALSE
ENSMUSG00000076800	AC163653.5	6.42785	6.39556	6.38683	6.3408	6.3657	6.40661	6.35641	6.36586	6.34207	6.34886	6.35771	6.37154	0	0	0	0	0	FALSE	FALSE	FALSE	FALSE	FALSE	FALSE	FALSE	FALSE	FALSE
ENSMUSG00000046311	Zfp62	6.48086	6.6234	6.54211	6.55269	6.54674	6.50958	6.60268	6.53831	6.60982	6.44621	6.51541	6.46088	0	0	0	0	0	FALSE	FALSE	FALSE	FALSE	FALSE	FALSE	FALSE	FALSE	FALSE
ENSMUSG00000076801	Gm8736	6.42095	6.33437	6.41277	6.4014	6.42682	6.39439	6.40646	6.41042	6.4121	6.40463	6.44031	6.45407	0	0	0	0	0	FALSE	FALSE	FALSE	FALSE	FALSE	FALSE	FALSE	FALSE	FALSE
ENSMUSG00000076802	AC163653.8	6.39364	6.38272	6.39336	6.41679	6.35795	6.38783	6.35117	6.3786	6.36186	6.41095	6.42992	6.38095	0	0	0	0	0	FALSE	FALSE	FALSE	FALSE	FALSE	FALSE	FALSE	FALSE	FALSE
ENSMUSG00000079098	Gm11046	6.31027	6.38166	6.3479	6.40071	6.41523	6.41899	6.39592	6.32816	6.35451	6.34882	6.38685	6.367	0	0	0	0	0	FALSE	FALSE	FALSE	FALSE	FALSE	FALSE	FALSE	FALSE	FALSE
ENSMUSG00000028132	Tmem56	6.41238	6.4278	6.32885	6.31542	6.4226	6.3972	6.38229	6.37333	6.46801	6.50505	6.4047	6.42924	0	0	0	0	0	FALSE	FALSE	FALSE	FALSE	FALSE	FALSE	FALSE	FALSE	FALSE
ENSMUSG00000076805	EG667646	6.37462	6.33417	6.40407	6.29489	6.35714	6.32474	6.37819	6.36687	6.32143	6.35537	6.34116	6.38245	0	0	0	0	0	FALSE	FALSE	FALSE	FALSE	FALSE	FALSE	FALSE	FALSE	FALSE
ENSMUSG00000076806	Gm5090	6.42153	6.44903	6.45306	6.39996	6.4141	6.40045	6.44867	6.42385	6.43595	6.44621	6.41247	6.44535	0	0	0	0	0	FALSE	FALSE	FALSE	FALSE	FALSE	FALSE	FALSE	FALSE	FALSE
ENSMUSG00000022899	Slc15a2	6.74106	6.76964	6.73346	6.76808	6.73173	6.77079	6.88225	6.8568	6.85689	6.88127	6.91666	6.90801	0	0	0	0	0	FALSE	FALSE	FALSE	FALSE	FALSE	FALSE	FALSE	FALSE	FALSE
ENSMUSG00000076807	Gm10898	6.41471	6.44689	6.38567	6.40908	6.36923	6.38078	6.38126	6.43629	6.45982	6.45077	6.34386	6.47449	0	0	0	0	0	FALSE	FALSE	FALSE	FALSE	FALSE	FALSE	FALSE	FALSE	FALSE
ENSMUSG00000075567	Krtap1-4	6.36236	6.48348	6.42679	6.40831	6.4476	6.42007	6.38117	6.41119	6.41948	6.48398	6.42724	6.50467	0	0	0	0	0	FALSE	FALSE	FALSE	FALSE	FALSE	FALSE	FALSE	FALSE	FALSE
ENSMUSG00000032101	Ddx25	7.7928	7.81912	7.76252	7.84714	7.89403	7.89842	8.43766	8.41789	8.5325	8.91222	9.1726	9.23427	-1	0	0	-1	-1	FALSE	FALSE	FALSE	FALSE	FALSE	FALSE	FALSE	FALSE	FALSE
ENSMUSG00000076809	AC188458.1	6.40119	6.45804	6.39572	6.3823	6.45962	6.43932	6.40874	6.38688	6.44222	6.44568	6.44068	6.4466	0	0	0	0	0	FALSE	FALSE	FALSE	FALSE	FALSE	FALSE	FALSE	FALSE	FALSE
ENSMUSG00000076810	Tcra-V8	6.39023	6.37653	6.36584	6.35434	6.33192	6.40554	6.37222	6.39317	6.34285	6.32633	6.36349	6.41116	0	0	0	0	0	FALSE	FALSE	FALSE	FALSE	FALSE	FALSE	FALSE	FALSE	FALSE
ENSMUSG00000076815	AC161460.2	6.44107	6.40236	6.41388	6.41643	6.47243	6.51887	6.44843	6.45459	6.41261	6.37714	6.39751	6.42374	0	0	0	0	0	FALSE	FALSE	FALSE	FALSE	FALSE	FALSE	FALSE	FALSE	FALSE
ENSMUSG00000076816	Gm26	6.41471	6.44689	6.38567	6.40908	6.36923	6.38078	6.38126	6.43629	6.45982	6.45077	6.34386	6.47449	0	0	0	0	0	FALSE	FALSE	FALSE	FALSE	FALSE	FALSE	FALSE	FALSE	FALSE
ENSMUSG00000076817	Gm8713	6.30805	6.38245	6.3779	6.38171	6.38699	6.38224	6.36123	6.40181	6.35163	6.38087	6.34371	6.44457	0	0	0	0	0	FALSE	FALSE	FALSE	FALSE	FALSE	FALSE	FALSE	FALSE	FALSE
ENSMUSG00000076818	AC161460.3	6.36489	6.41793	6.4036	6.40834	6.36663	6.413	6.38864	6.36076	6.3352	6.37925	6.35033	6.37583	0	0	0	0	0	FALSE	FALSE	FALSE	FALSE	FALSE	FALSE	FALSE	FALSE	FALSE
ENSMUSG00000068686	Cd59b	6.92538	6.89982	6.92834	6.78195	6.70424	6.87605	6.72161	6.78843	6.69562	7.49418	7.15192	7.10517	0	0	0	0	0	FALSE	FALSE	FALSE	FALSE	FALSE	FALSE	FALSE	FALSE	FALSE
ENSMUSG00000076819	C920008G01Rik	6.35476	6.36956	6.42684	6.34731	6.40598	6.35952	6.37365	6.41658	6.33586	6.4343	6.40455	6.34491	0	0	0	0	0	FALSE	FALSE	FALSE	FALSE	FALSE	FALSE	FALSE	FALSE	FALSE
ENSMUSG00000027014	Cwc22	8.42414	8.55765	8.53502	8.57884	8.51117	8.57829	8.74732	8.77384	8.68273	8.39639	8.46228	8.4908	0	0	0	0	0	FALSE	FALSE	FALSE	FALSE	FALSE	FALSE	FALSE	FALSE	FALSE
ENSMUSG00000003528	Slc25a1	8.62092	8.55091	8.57893	8.51696	8.30836	8.33665	8.48327	8.26198	8.40505	8.95341	9.0769	9.04195	0	0	0	-1	0	FALSE	TRUE	TRUE	FALSE	TRUE	TRUE	FALSE	TRUE	FALSE
ENSMUSG00000074212	Dnajb14	6.39511	6.36723	6.36533	6.38593	6.43565	6.43908	6.45252	6.32896	6.39815	6.38176	6.37475	6.34188	0	0	0	0	0	FALSE	FALSE	FALSE	FALSE	FALSE	FALSE	FALSE	FALSE	FALSE
ENSMUSG00000076821	Gm8721	6.39208	6.4225	6.41797	6.39454	6.45524	6.42731	6.42692	6.40899	6.42424	6.4616	6.46586	6.36322	0	0	0	0	0	FALSE	FALSE	FALSE	FALSE	FALSE	FALSE	FALSE	FALSE	FALSE
ENSMUSG00000056544	Defb21	6.37808	6.45072	6.39431	6.39793	6.37567	6.39441	6.4072	6.46408	6.44046	6.48175	6.41243	6.41108	0	0	0	0	0	FALSE	FALSE	FALSE	FALSE	FALSE	FALSE	FALSE	FALSE	FALSE
ENSMUSG00000076822	AC161460.1	6.50688	6.4927	6.4918	6.45619	6.54043	6.47569	6.46469	6.49659	6.51224	6.52504	6.5505	6.45047	0	0	0	0	0	FALSE	FALSE	FALSE	FALSE	FALSE	FALSE	FALSE	FALSE	FALSE
ENSMUSG00000026475	Rgs16	6.87061	6.76323	6.83154	6.81784	6.90538	6.80512	6.83948	6.92838	6.93876	7.15733	6.88133	7.03892	0	0	0	0	0	FALSE	TRUE	TRUE	TRUE	FALSE	FALSE	FALSE	FALSE	FALSE
ENSMUSG00000056671	Prelid2	7.92479	7.98605	7.8422	7.78816	7.72936	7.73353	7.63122	7.88615	7.92727	8.35892	9.05587	8.98512	0	0	0	-1	-1	FALSE	TRUE	TRUE	FALSE	TRUE	TRUE	FALSE	FALSE	FALSE
ENSMUSG00000076824	X76971	6.44779	6.41198	6.43255	6.46837	6.48944	6.47302	6.41656	6.46749	6.42868	6.42659	6.40186	6.40142	0	0	0	0	0	FALSE	FALSE	FALSE	FALSE	FALSE	FALSE	FALSE	FALSE	FALSE
ENSMUSG00000023277	Twf2	9.85447	9.77913	9.88286	10.0883	9.84093	9.92823	8.80235	8.89827	8.76326	8.04108	8.02203	7.93319	1	0	1	1	1	FALSE	FALSE	FALSE	FALSE	FALSE	FALSE	FALSE	FALSE	FALSE
ENSMUSG00000031451	Gas6	6.76959	6.75258	6.7839	6.75002	6.72318	6.70321	6.79257	6.88994	6.88234	7.36529	6.89728	6.97564	0	0	0	0	0	FALSE	FALSE	FALSE	FALSE	FALSE	FALSE	FALSE	FALSE	FALSE
ENSMUSG00000076835	Gm1220	6.47416	6.377	6.36742	6.41062	6.43982	6.38026	6.35138	6.33646	6.44403	6.4693	6.41839	6.40581	0	0	0	0	0	FALSE	FALSE	FALSE	FALSE	FALSE	FALSE	FALSE	FALSE	FALSE
ENSMUSG00000076836	AC161872.3	6.4294	6.4192	6.41567	6.41233	6.3899	6.45021	6.47154	6.45532	6.42562	6.43221	6.46274	6.42042	0	0	0	0	0	FALSE	FALSE	FALSE	FALSE	FALSE	FALSE	FALSE	FALSE	FALSE
ENSMUSG00000076138	mmu-mir-703	6.48721	6.50127	6.44213	6.43679	6.42277	6.48011	6.41326	6.51355	6.45436	6.42976	6.53025	6.43959	0	0	0	0	0	FALSE	FALSE	TRUE	FALSE	FALSE	FALSE	FALSE	FALSE	FALSE
ENSMUSG00000056531	Ccdc18	6.80974	6.854	6.77652	6.68373	6.73785	6.80139	6.68234	6.70023	6.64533	6.61245	6.60962	6.53806	0	0	0	0	0	FALSE	FALSE	FALSE	FALSE	FALSE	FALSE	FALSE	FALSE	FALSE
ENSMUSG00000076838	Tcra-V8	6.44674	6.37094	6.35061	6.39768	6.38835	6.4303	6.40879	6.38624	6.41133	6.3692	6.39178	6.45304	0	0	0	0	0	FALSE	FALSE	FALSE	FALSE	FALSE	FALSE	FALSE	FALSE	FALSE
ENSMUSG00000076842	AC161872.2	6.42153	6.44903	6.45306	6.39996	6.4141	6.40045	6.44867	6.42385	6.43595	6.44621	6.41247	6.44535	0	0	0	0	0	FALSE	TRUE	TRUE	TRUE	TRUE	FALSE	TRUE	FALSE	FALSE
ENSMUSG00000076843	AC161872.5	6.41471	6.44689	6.38567	6.40908	6.36923	6.38078	6.38126	6.43629	6.45982	6.45077	6.34386	6.47449	0	0	0	0	0	FALSE	FALSE	FALSE	FALSE	FALSE	FALSE	FALSE	FALSE	FALSE
ENSMUSG00000042063	Zfp386	6.38987	6.45342	6.39023	6.3251	6.36894	6.41406	6.41462	6.42862	6.4175	6.40845	6.44501	6.40161	0	0	0	0	0	FALSE	FALSE	FALSE	FALSE	FALSE	FALSE	FALSE	FALSE	FALSE
ENSMUSG00000076859	B230359F08Rik	6.38283	6.39607	6.36218	6.38872	6.38268	6.41141	6.42777	6.44756	6.43196	6.35966	6.40524	6.43584	0	0	0	0	0	FALSE	FALSE	FALSE	FALSE	FALSE	FALSE	FALSE	FALSE	FALSE
ENSMUSG00000076867	A630098A13Rik	6.52892	6.41011	6.39921	6.3905	6.38079	6.43039	6.41534	6.40466	6.44509	6.45317	6.3169	6.37723	0	0	0	0	0	FALSE	FALSE	FALSE	FALSE	FALSE	FALSE	FALSE	FALSE	FALSE
ENSMUSG00000065124	SNORA65	9.60104	9.13084	9.21081	9.76375	9.24042	9.47937	9.94075	9.374	9.5974	8.8567	8.9211	8.98443	0	0	0	1	0	FALSE	FALSE	FALSE	FALSE	FALSE	FALSE	FALSE	FALSE	FALSE
ENSMUSG00000037924	Olfr16	6.42068	6.40739	6.37963	6.31507	6.39239	6.42318	6.36728	6.40599	6.35232	6.38783	6.41617	6.4073	0	0	0	0	0	FALSE	FALSE	FALSE	FALSE	FALSE	FALSE	FALSE	FALSE	FALSE
ENSMUSG00000002279	Lmf1	7.25852	7.22009	7.19221	6.99128	7.02807	7.03448	7.11397	7.11794	7.14298	7.4685	7.6763	7.5347	0	0	0	0	0	FALSE	FALSE	FALSE	FALSE	FALSE	FALSE	FALSE	FALSE	FALSE
ENSMUSG00000035246	Pcyt1b	8.92838	9.01503	8.77604	8.77469	8.6678	8.85287	8.36903	8.13342	8.2767	8.00922	8.15305	7.9829	1	0	0	0	1	FALSE	TRUE	TRUE	TRUE	TRUE	TRUE	FALSE	FALSE	FALSE
ENSMUSG00000020226	Slc5a4b	6.56322	6.48954	6.57529	6.57664	6.51839	6.5209	6.47125	6.46622	6.47875	6.47757	6.51234	6.46496	0	0	0	0	0	FALSE	FALSE	FALSE	FALSE	FALSE	FALSE	FALSE	FALSE	FALSE
ENSMUSG00000057177	Gsk3a	6.44258	6.49125	6.53143	6.50038	6.51527	6.4282	6.51413	6.49987	6.47952	6.54239	6.53398	6.4747	0	0	0	0	0	FALSE	FALSE	FALSE	FALSE	FALSE	FALSE	FALSE	FALSE	FALSE
ENSMUSG00000064495	SNORA5	7.08325	7.23219	7.16802	7.10943	7.17415	7.19868	7.17867	7.37976	7.18252	6.90781	6.95694	6.95094	0	0	0	0	0	FALSE	FALSE	FALSE	FALSE	FALSE	FALSE	FALSE	FALSE	FALSE
ENSMUSG00000074945	Olfr1314	6.38126	6.36866	6.36103	6.37177	6.35016	6.39996	6.42715	6.40856	6.38705	6.45886	6.4127	6.38533	0	0	0	0	0	FALSE	FALSE	FALSE	FALSE	FALSE	FALSE	FALSE	FALSE	FALSE
ENSMUSG00000064307	Lrrc51	6.55964	6.55759	6.59758	6.56942	6.60416	6.55939	6.63242	6.61165	6.59456	6.86986	7.04669	7.23629	0	0	0	0	0	FALSE	FALSE	FALSE	FALSE	FALSE	FALSE	FALSE	FALSE	FALSE
ENSMUSG00000081824	AC161607.1	9.45464	9.43464	9.47836	9.45561	9.5252	9.49294	9.35089	9.54058	9.46866	9.51988	9.41338	9.35266	0	0	0	0	0	FALSE	FALSE	FALSE	FALSE	FALSE	FALSE	FALSE	FALSE	FALSE
ENSMUSG00000074943	Olfr1316	6.40091	6.46014	6.48011	6.42907	6.46087	6.43665	6.43359	6.45557	6.38877	6.36708	6.39854	6.41877	0	0	0	0	0	FALSE	FALSE	FALSE	FALSE	FALSE	FALSE	FALSE	FALSE	FALSE
ENSMUSG00000085559	AL731658.2	6.41328	6.36056	6.42236	6.39778	6.41897	6.36466	6.3553	6.40197	6.39196	6.40608	6.41685	6.3509	0	0	0	0	0	FALSE	FALSE	FALSE	FALSE	FALSE	TRUE	FALSE	FALSE	FALSE
ENSMUSG00000026179	Pnkd	6.4902	6.54696	6.4945	6.53751	6.41749	6.59642	6.53407	6.46713	6.409	6.50429	6.40191	6.44969	0	0	0	0	0	FALSE	FALSE	FALSE	FALSE	FALSE	FALSE	FALSE	FALSE	FALSE
ENSMUSG00000028246	6230409E13Rik	6.46902	6.44576	6.52605	6.40293	6.47202	6.44024	6.46588	6.47687	6.43608	6.47626	6.49895	6.53027	0	0	0	0	0	FALSE	TRUE	FALSE	TRUE	FALSE	FALSE	FALSE	FALSE	FALSE
ENSMUSG00000027618	Nfs1	6.92586	6.94394	6.91648	7.04867	7.04157	6.96526	6.77996	6.92263	6.90971	6.68916	6.64653	6.53944	0	0	0	0	0	FALSE	FALSE	FALSE	FALSE	FALSE	FALSE	FALSE	FALSE	FALSE
ENSMUSG00000028992	Nmnat1	6.58773	6.5699	6.56342	6.52125	6.44284	6.53841	6.62954	6.65611	6.58971	6.63603	6.60674	6.61866	0	0	0	0	0	FALSE	FALSE	FALSE	FALSE	FALSE	FALSE	FALSE	FALSE	FALSE
ENSMUSG00000079013	AC117194.1	6.50775	6.45224	6.47599	6.5343	6.46522	6.49834	6.45857	6.45268	6.41825	6.40365	6.52073	6.47325	0	0	0	0	0	FALSE	FALSE	FALSE	FALSE	FALSE	FALSE	FALSE	FALSE	FALSE
ENSMUSG00000026094	Stk17b	7.05316	7.09821	7.06375	7.15161	7.15592	7.17146	7.58045	7.38565	7.39493	7.57916	7.62437	7.51851	0	0	0	0	0	FALSE	TRUE	TRUE	TRUE	TRUE	TRUE	FALSE	FALSE	TRUE
ENSMUSG00000000028	Cdc45l	6.4385	6.42171	6.56471	6.49029	6.46994	6.45781	6.46536	6.51644	6.3781	6.43097	6.37076	6.43197	0	0	0	0	0	FALSE	FALSE	FALSE	FALSE	FALSE	FALSE	FALSE	FALSE	FALSE
ENSMUSG00000042525	4933428M09Rik	6.40556	6.39452	6.36267	6.42781	6.38204	6.47554	6.37252	6.37586	6.35427	6.37431	6.40895	6.36264	0	0	0	0	0	FALSE	FALSE	FALSE	FALSE	FALSE	FALSE	FALSE	FALSE	FALSE
ENSMUSG00000077737	SNORD72	6.53381	6.463	6.43701	6.46229	6.52652	6.59906	6.46334	6.48612	6.4677	6.48379	6.51313	6.4599	0	0	0	0	0	FALSE	FALSE	FALSE	FALSE	FALSE	FALSE	FALSE	FALSE	FALSE
ENSMUSG00000073079	AC174776.1	7.24454	7.24796	7.26235	7.2692	7.27896	7.29536	7.27923	7.31748	7.18832	6.98666	6.82171	7.00374	0	0	0	0	0	FALSE	FALSE	FALSE	FALSE	FALSE	FALSE	FALSE	FALSE	FALSE
ENSMUSG00000050645	Defb19	6.41581	6.42434	6.38225	6.37348	6.30791	6.38859	6.42808	6.38668	6.36464	6.40295	6.35561	6.44651	0	0	0	0	0	FALSE	FALSE	FALSE	FALSE	FALSE	FALSE	FALSE	FALSE	FALSE
ENSMUSG00000032841	Prr5l	6.50105	6.50132	6.58555	6.55392	6.46887	6.50032	6.64439	6.59785	6.53119	6.56086	6.53193	6.57422	0	0	0	0	0	FALSE	FALSE	TRUE	TRUE	FALSE	FALSE	FALSE	FALSE	FALSE
ENSMUSG00000021302	Ggps1	6.32437	6.43583	6.38901	6.42765	6.4327	6.43191	6.38339	6.37312	6.3902	6.41007	6.40588	6.44067	0	0	0	0	0	FALSE	FALSE	FALSE	FALSE	FALSE	FALSE	FALSE	FALSE	FALSE
ENSMUSG00000030157	Clec2d	6.35737	6.38692	6.39029	6.46203	6.45743	6.45169	6.43165	6.45788	6.40655	6.44246	6.42367	6.45395	0	0	0	0	0	FALSE	FALSE	TRUE	TRUE	FALSE	FALSE	FALSE	FALSE	FALSE
ENSMUSG00000040183	Ankrd6	6.48891	6.45053	6.35091	6.41307	6.38973	6.48758	6.44205	6.3881	6.45072	6.37051	6.44179	6.3404	0	0	0	0	0	FALSE	TRUE	TRUE	TRUE	TRUE	FALSE	FALSE	FALSE	TRUE
ENSMUSG00000048779	P2ry6	6.42548	6.48162	6.43874	6.47663	6.45898	6.43698	6.54081	6.46265	6.50472	6.45493	6.44945	6.49337	0	0	0	0	0	FALSE	FALSE	FALSE	FALSE	FALSE	FALSE	FALSE	FALSE	FALSE
ENSMUSG00000053467	A530088E08Rik	6.38603	6.39584	6.40768	6.39416	6.36928	6.38241	6.37206	6.39482	6.37578	6.36794	6.3858	6.39614	0	0	0	0	0	FALSE	FALSE	FALSE	FALSE	FALSE	FALSE	FALSE	FALSE	FALSE
ENSMUSG00000043145	RP23-9O16.5	6.4341	6.49806	6.4416	6.47688	6.47439	6.51411	6.43581	6.47652	6.47493	6.47323	6.51099	6.47665	0	0	0	0	0	FALSE	TRUE	TRUE	TRUE	FALSE	FALSE	FALSE	FALSE	FALSE
ENSMUSG00000069733	Ube2u	6.40427	6.439	6.5258	6.47055	6.40139	6.42009	6.50761	6.45378	6.44003	6.44705	6.53517	6.43516	0	0	0	0	0	FALSE	FALSE	FALSE	FALSE	FALSE	FALSE	FALSE	FALSE	FALSE
ENSMUSG00000032135	Mcam	6.75852	6.8805	6.96234	6.98709	7.07918	6.95889	6.72278	6.96716	6.77947	6.68279	6.62609	6.67908	0	0	0	0	0	FALSE	FALSE	TRUE	FALSE	FALSE	FALSE	FALSE	FALSE	FALSE
ENSMUSG00000082953	AL929440.1	7.20184	7.14189	7.11758	7.05994	6.98257	7.1008	6.71832	6.83041	6.69572	6.75909	6.94768	6.86412	0	0	0	0	0	FALSE	FALSE	FALSE	FALSE	FALSE	FALSE	FALSE	FALSE	FALSE
ENSMUSG00000021022	Ppp2r3c	7.33081	7.27563	7.2702	7.27557	7.37581	7.26115	7.20875	7.28571	7.25915	7.19348	7.17577	7.17407	0	0	0	0	0	FALSE	FALSE	FALSE	FALSE	FALSE	FALSE	FALSE	FALSE	FALSE
ENSMUSG00000049809	Krtap9-3	6.42096	6.47573	6.47845	6.48318	6.49071	6.49826	6.44828	6.33086	6.37086	6.3467	6.43672	6.47964	0	0	0	0	0	FALSE	FALSE	FALSE	FALSE	FALSE	FALSE	FALSE	FALSE	FALSE
ENSMUSG00000070076	mmu-mir-127	6.52154	6.60752	6.61674	6.62223	6.70891	6.64009	6.83613	6.89857	6.76987	6.55025	6.53713	6.41769	0	0	0	0	0	FALSE	FALSE	FALSE	FALSE	FALSE	FALSE	FALSE	FALSE	FALSE
ENSMUSG00000065782	SNORD30	6.40986	6.37664	6.42887	6.34154	6.37792	6.37529	6.42107	6.45593	6.37394	6.4215	6.35739	6.41649	0	0	0	0	0	FALSE	FALSE	FALSE	FALSE	FALSE	FALSE	FALSE	FALSE	FALSE
ENSMUSG00000027318	Adam33	6.40104	6.50378	6.40844	6.41433	6.48282	6.50832	6.47401	6.43342	6.455	6.37616	6.4436	6.47816	0	0	0	0	0	FALSE	TRUE	TRUE	FALSE	FALSE	FALSE	FALSE	FALSE	FALSE
ENSMUSG00000035198	Tubg1	9.00494	8.88988	8.93606	9.09747	9.20258	8.98333	8.9304	9.04013	9.15946	9.61646	9.67288	9.56321	0	0	0	0	-1	FALSE	FALSE	FALSE	FALSE	FALSE	FALSE	FALSE	FALSE	FALSE
ENSMUSG00000042909	Olfr648	6.41961	6.4186	6.40641	6.3738	6.333	6.40103	6.40622	6.36285	6.35257	6.39925	6.34412	6.31821	0	0	0	0	0	FALSE	FALSE	FALSE	FALSE	FALSE	FALSE	FALSE	FALSE	FALSE
ENSMUSG00000020085	Aifm2	7.78448	7.55767	7.72586	7.7271	7.50886	7.50426	7.23903	7.14514	7.20169	7.21361	7.19761	7.16166	0	0	0	0	0	FALSE	FALSE	FALSE	FALSE	FALSE	FALSE	FALSE	FALSE	FALSE
ENSMUSG00000054622	D730045B01Rik	6.46649	6.55282	6.53254	6.51493	6.5437	6.61088	6.60035	6.75726	6.5633	6.50255	6.508	6.49628	0	0	0	0	0	FALSE	TRUE	TRUE	TRUE	TRUE	FALSE	FALSE	FALSE	FALSE
ENSMUSG00000033970	Rfc3	8.02826	8.01824	8.0341	8.28629	8.27552	8.19681	8.3512	8.35767	8.31848	8.25527	8.09699	8.09636	0	0	0	0	0	FALSE	FALSE	FALSE	FALSE	FALSE	FALSE	FALSE	FALSE	FALSE
ENSMUSG00000064634	SNORA1	6.79777	6.69436	6.77001	6.8408	6.74925	6.84145	6.95475	6.89751	6.94668	6.63889	6.63333	6.65319	0	0	0	0	0	FALSE	FALSE	FALSE	FALSE	FALSE	FALSE	FALSE	FALSE	FALSE
ENSMUSG00000065514	mmu-mir-106b	9.15378	9.0811	9.14259	9.26929	9.06754	9.28503	9.33014	9.37825	9.29359	9.2542	9.23346	9.05774	0	0	0	0	0	FALSE	FALSE	FALSE	FALSE	FALSE	FALSE	FALSE	FALSE	FALSE
ENSMUSG00000069703	Taar7e	6.41717	6.41196	6.397	6.48174	6.37448	6.39534	6.4335	6.43937	6.4987	6.33472	6.4193	6.40875	0	0	0	0	0	FALSE	FALSE	FALSE	FALSE	FALSE	FALSE	FALSE	FALSE	FALSE
ENSMUSG00000084187	BX088531.3	11.6244	11.477	11.6913	11.3717	11.5167	11.5549	11.4773	11.6746	11.6886	11.8817	12.0573	11.8781	0	0	0	0	0	FALSE	FALSE	FALSE	FALSE	FALSE	FALSE	FALSE	FALSE	FALSE
ENSMUSG00000063652	Slc22a21	6.86901	6.92017	6.902	6.94459	6.84205	6.8955	6.9184	6.92031	6.91492	7.04612	7.18179	7.09138	0	0	0	0	0	FALSE	FALSE	FALSE	FALSE	FALSE	FALSE	FALSE	FALSE	FALSE
ENSMUSG00000058729	Lin9	6.32621	6.39618	6.33447	6.37041	6.38787	6.45544	6.38683	6.44047	6.37934	6.32775	6.3769	6.40272	0	0	0	0	0	FALSE	FALSE	FALSE	FALSE	FALSE	FALSE	FALSE	FALSE	FALSE
ENSMUSG00000059327	Eda	6.46291	6.43669	6.40958	6.41538	6.38124	6.42799	6.4428	6.4028	6.40431	6.36862	6.39279	6.39681	0	0	0	0	0	FALSE	FALSE	FALSE	FALSE	FALSE	FALSE	FALSE	FALSE	FALSE
ENSMUSG00000036188	Ankmy2	9.28508	9.28416	9.17063	9.17831	9.14522	9.1608	8.73959	8.86998	8.85324	8.69484	8.76781	8.71195	0	0	0	0	0	FALSE	FALSE	FALSE	FALSE	FALSE	FALSE	FALSE	FALSE	FALSE
ENSMUSG00000064797	snoZ40	6.79777	6.69436	6.77001	6.8408	6.74925	6.84145	6.95475	6.89751	6.94668	6.63889	6.63333	6.65319	0	0	0	0	0	FALSE	FALSE	FALSE	FALSE	FALSE	FALSE	FALSE	FALSE	FALSE
ENSMUSG00000028389	Zfp37	6.91445	6.89928	6.98096	7.00854	6.95237	6.99201	7.14977	7.122	7.12474	7.32904	7.20448	7.34754	0	0	0	0	0	FALSE	TRUE	TRUE	FALSE	TRUE	FALSE	FALSE	FALSE	FALSE
ENSMUSG00000071573	Rnls	6.4009	6.43445	6.39646	6.45492	6.46195	6.42547	6.37557	6.44144	6.50213	6.515	6.60243	6.56233	0	0	0	0	0	FALSE	TRUE	TRUE	TRUE	TRUE	FALSE	FALSE	FALSE	TRUE
ENSMUSG00000054843	Atrnl1	6.40197	6.41743	6.40787	6.36258	6.44896	6.36236	6.36494	6.36687	6.38358	6.47303	6.42712	6.52572	0	0	0	0	0	FALSE	TRUE	TRUE	TRUE	FALSE	FALSE	FALSE	FALSE	FALSE
ENSMUSG00000070691	Runx3	6.42017	6.46493	6.43957	6.3498	6.37927	6.39628	6.38603	6.43609	6.41381	6.39878	6.40128	6.39738	0	0	0	0	0	FALSE	FALSE	FALSE	FALSE	FALSE	FALSE	FALSE	FALSE	FALSE
ENSMUSG00000081656	AL954675.1	10.6466	10.7633	10.687	10.6708	10.8075	10.7212	10.7945	10.9346	10.9114	10.6041	10.6669	10.521	0	0	0	0	0	FALSE	TRUE	FALSE	FALSE	FALSE	FALSE	FALSE	FALSE	FALSE
ENSMUSG00000060756	Krtap2-4	6.39179	6.37334	6.32904	6.37453	6.37246	6.37017	6.36102	6.41465	6.44318	6.42641	6.37907	6.36113	0	0	0	0	0	FALSE	FALSE	FALSE	FALSE	FALSE	FALSE	FALSE	FALSE	FALSE
ENSMUSG00000030228	Pik3c2g	6.39803	6.43393	6.469	6.40799	6.40508	6.38074	6.40055	6.38137	6.36233	6.34847	6.41364	6.35865	0	0	0	0	0	FALSE	FALSE	FALSE	FALSE	FALSE	FALSE	FALSE	FALSE	FALSE
ENSMUSG00000065094	snoR38	7.95536	7.92924	7.83436	8.19757	7.96951	7.93965	8.17528	8.04672	8.06981	7.16924	7.10473	7.09443	0	0	0	1	1	FALSE	TRUE	FALSE	TRUE	FALSE	FALSE	FALSE	FALSE	FALSE
ENSMUSG00000087956	7SK	6.41608	6.44287	6.40015	6.36179	6.37906	6.39959	6.39385	6.44493	6.41103	6.4373	6.4464	6.39007	0	0	0	0	0	FALSE	FALSE	FALSE	FALSE	FALSE	FALSE	FALSE	FALSE	FALSE
ENSMUSG00000043889	AC154824.2	6.51347	6.50462	6.51915	6.52659	6.59863	6.62475	6.58528	6.56464	6.56245	6.51095	6.5689	6.58796	0	0	0	0	0	FALSE	FALSE	FALSE	FALSE	FALSE	FALSE	FALSE	FALSE	FALSE
ENSMUSG00000062124	Defb45	6.37711	6.43665	6.35634	6.44626	6.36913	6.39791	6.40523	6.4163	6.44916	6.41299	6.40618	6.46621	0	0	0	0	0	FALSE	FALSE	FALSE	FALSE	FALSE	FALSE	FALSE	FALSE	FALSE
ENSMUSG00000070972	Dnajc25	6.6514	6.68059	6.6611	6.66926	6.62886	6.67777	6.59784	6.6434	6.58651	6.64211	6.6631	6.6846	0	0	0	0	0	FALSE	FALSE	FALSE	FALSE	FALSE	FALSE	FALSE	FALSE	FALSE
ENSMUSG00000036503	Rnf13	6.84542	6.76774	6.8091	6.70541	6.67452	6.666	6.72637	6.65846	6.69537	6.67592	6.66765	6.79437	0	0	0	0	0	FALSE	TRUE	TRUE	TRUE	FALSE	FALSE	FALSE	FALSE	FALSE
ENSMUSG00000039518	Cdsn	6.62222	6.59331	6.60981	6.6729	6.73414	6.67785	6.49991	6.56656	6.48184	6.54258	6.5256	6.71175	0	0	0	0	0	FALSE	TRUE	TRUE	TRUE	FALSE	FALSE	FALSE	FALSE	FALSE
ENSMUSG00000032679	Cd59a	7.20653	7.13963	7.06869	7.11023	7.09448	7.04803	6.88842	6.87187	7.19844	8.53286	8.01155	8.11853	0	0	0	-1	-1	FALSE	FALSE	FALSE	FALSE	TRUE	FALSE	FALSE	FALSE	FALSE
ENSMUSG00000074995	Olfr201	6.8297	6.77616	6.67491	6.78348	6.77016	6.83163	6.65285	6.62657	6.72172	6.64498	6.67886	6.63118	0	0	0	0	0	FALSE	FALSE	FALSE	FALSE	FALSE	FALSE	FALSE	FALSE	FALSE
ENSMUSG00000026039	Sgol2	9.1859	9.34349	9.09974	8.90162	8.78162	8.96178	8.4606	8.29801	8.35246	8.64515	8.45163	8.4736	1	0	0	0	1	FALSE	TRUE	FALSE	FALSE	FALSE	FALSE	FALSE	FALSE	FALSE
ENSMUSG00000047757	Fancb	6.36521	6.42118	6.35026	6.34987	6.47779	6.40792	6.3831	6.36359	6.42091	6.39168	6.39923	6.41888	0	0	0	0	0	FALSE	TRUE	TRUE	TRUE	TRUE	TRUE	FALSE	FALSE	TRUE
ENSMUSG00000022957	Itsn1	6.39487	6.43814	6.43237	6.4659	6.51135	6.47967	6.47206	6.49666	6.48675	6.49315	6.50651	6.41523	0	0	0	0	0	FALSE	TRUE	TRUE	TRUE	TRUE	TRUE	FALSE	FALSE	FALSE
ENSMUSG00000053279	Aldh1a1	6.33042	6.35869	6.34821	6.39232	6.40243	6.42136	6.33888	6.33348	6.32233	6.37676	6.40349	6.45992	0	0	0	0	0	FALSE	FALSE	FALSE	FALSE	FALSE	FALSE	FALSE	FALSE	FALSE
ENSMUSG00000083424	RP23-405K7.1	12.3847	12.3211	12.3286	12.0841	12.2018	12.2716	12.1914	12.3794	12.3486	12.4	12.3721	12.4122	0	0	0	0	0	FALSE	FALSE	FALSE	FALSE	FALSE	FALSE	FALSE	FALSE	FALSE
ENSMUSG00000062527	Olfr1408	6.36657	6.39247	6.43195	6.39683	6.36915	6.41648	6.41733	6.40989	6.34993	6.44402	6.39833	6.39993	0	0	0	0	0	FALSE	FALSE	FALSE	FALSE	FALSE	FALSE	FALSE	FALSE	FALSE
ENSMUSG00000065451	mmu-mir-101a	6.71509	6.77684	6.76757	6.78616	6.85483	6.73748	6.73831	6.82664	6.7738	6.57119	6.6092	6.62596	0	0	0	0	0	FALSE	FALSE	FALSE	FALSE	FALSE	FALSE	FALSE	FALSE	FALSE
ENSMUSG00000004929	Thop1	8.9232	9.08887	9.07201	9.16612	9.10905	9.18995	9.20501	9.04291	9.07826	9.00981	9.03974	9.1035	0	0	0	0	0	FALSE	FALSE	FALSE	FALSE	FALSE	FALSE	FALSE	FALSE	FALSE
ENSMUSG00000042096	Dao	6.48883	6.4528	6.45931	6.45489	6.44816	6.42297	6.43493	6.46902	6.46785	6.45502	6.39685	6.39871	0	0	0	0	0	FALSE	FALSE	FALSE	FALSE	FALSE	FALSE	FALSE	FALSE	FALSE
ENSMUSG00000075173	Olfr1089	6.39547	6.41086	6.39857	6.42616	6.4597	6.40328	6.43963	6.3976	6.43269	6.46492	6.42351	6.48267	0	0	0	0	0	FALSE	FALSE	FALSE	FALSE	FALSE	FALSE	FALSE	FALSE	FALSE
ENSMUSG00000027706	Sec62	6.40122	6.4002	6.42721	6.39402	6.35173	6.42387	6.43144	6.40463	6.35311	6.42968	6.4231	6.45313	0	0	0	0	0	FALSE	FALSE	FALSE	FALSE	FALSE	FALSE	FALSE	FALSE	FALSE
ENSMUSG00000082127	AL845504.1	7.74515	7.37851	7.71183	7.48434	7.5438	7.61661	7.56991	7.6513	7.68482	8.17739	8.24341	8.13808	0	0	0	0	0	FALSE	FALSE	FALSE	FALSE	TRUE	FALSE	FALSE	FALSE	FALSE
ENSMUSG00000084104	AL928703.1	9.93217	9.96883	9.88102	9.91225	9.8217	9.93265	9.89261	9.66798	9.71499	9.55259	9.45803	9.39227	0	0	0	0	0	FALSE	FALSE	TRUE	TRUE	FALSE	FALSE	FALSE	FALSE	FALSE
ENSMUSG00000086881	AL929132.2	6.37039	6.39197	6.39689	6.33852	6.44008	6.42098	6.39839	6.43456	6.3536	6.34913	6.36279	6.36297	0	0	0	0	0	FALSE	FALSE	FALSE	FALSE	FALSE	FALSE	FALSE	FALSE	FALSE
ENSMUSG00000075172	Olfr1090	6.44265	6.39096	6.37252	6.3928	6.39084	6.43659	6.3266	6.35091	6.3488	6.39906	6.37336	6.43318	0	0	0	0	0	FALSE	FALSE	FALSE	FALSE	FALSE	FALSE	FALSE	FALSE	FALSE
ENSMUSG00000026589	Sec16b	6.37674	6.38991	6.40928	6.37423	6.39778	6.41802	6.45132	6.40315	6.34243	6.30934	6.40045	6.42953	0	0	0	0	0	FALSE	FALSE	FALSE	FALSE	FALSE	FALSE	FALSE	FALSE	FALSE
ENSMUSG00000029017	Pmpcb	7.24479	7.25908	7.30625	7.11698	7.20834	7.16078	7.10861	6.99447	7.25002	7.55754	7.58348	7.63318	0	0	0	0	0	FALSE	TRUE	TRUE	FALSE	FALSE	FALSE	FALSE	FALSE	FALSE
ENSMUSG00000070601	Vmn2r84	6.315	6.33595	6.33685	6.3073	6.36805	6.33071	6.4033	6.39765	6.41613	6.37384	6.39426	6.37616	0	0	0	0	0	FALSE	FALSE	FALSE	FALSE	FALSE	FALSE	FALSE	FALSE	FALSE
ENSMUSG00000047969	Olfr1093	6.47804	6.40336	6.5021	6.45552	6.41192	6.46473	6.3949	6.44856	6.38382	6.46737	6.43827	6.35472	0	0	0	0	0	FALSE	FALSE	FALSE	FALSE	FALSE	FALSE	FALSE	FALSE	FALSE
ENSMUSG00000057963	Itpk1	9.38341	9.37142	9.25802	9.23096	9.13127	9.23744	8.63049	8.59425	8.65633	9.07521	8.65407	8.63846	1	0	0	0	0	FALSE	TRUE	TRUE	TRUE	TRUE	FALSE	FALSE	TRUE	FALSE
ENSMUSG00000002871	Tpra1	6.66176	6.7632	6.84548	6.71151	6.70345	6.62523	6.73316	6.72976	6.703	6.80087	6.83829	6.76513	0	0	0	0	0	FALSE	FALSE	FALSE	FALSE	TRUE	FALSE	FALSE	FALSE	FALSE
ENSMUSG00000072735	Gm2897	6.96991	7.00397	6.9913	7.04285	7.03876	6.98355	7.54245	7.53749	7.59236	7.7098	7.60665	7.71463	0	0	0	0	-1	FALSE	FALSE	FALSE	FALSE	FALSE	FALSE	FALSE	FALSE	FALSE
ENSMUSG00000010476	Ebf3	6.39017	6.40389	6.40764	6.41772	6.43286	6.42596	6.47261	6.53038	6.46668	6.6522	6.49775	6.47954	0	0	0	0	0	FALSE	TRUE	TRUE	TRUE	FALSE	FALSE	FALSE	FALSE	FALSE
ENSMUSG00000077564	SNORA27	10.8615	10.6447	10.8454	10.6588	10.7852	10.8541	10.7139	10.6962	10.7866	11.0149	11.0822	11.0476	0	0	0	0	0	FALSE	FALSE	FALSE	FALSE	FALSE	FALSE	FALSE	FALSE	FALSE
ENSMUSG00000023083	H2-M10.2	6.42465	6.36435	6.43753	6.41318	6.44984	6.39189	6.39233	6.35644	6.34882	6.39573	6.3885	6.39403	0	0	0	0	0	FALSE	FALSE	FALSE	FALSE	FALSE	FALSE	FALSE	FALSE	FALSE
ENSMUSG00000018378	Cuedc1	6.61305	6.51549	6.609	6.61549	6.51743	6.47241	6.5073	6.49241	6.55599	6.77116	6.79437	6.89454	0	0	0	0	0	FALSE	TRUE	TRUE	TRUE	FALSE	FALSE	FALSE	FALSE	FALSE
ENSMUSG00000059252	AC160125.1	13.4135	13.3226	13.2403	13.6089	13.277	13.3866	13.598	13.3408	13.4622	13.2426	13.1799	13.1898	0	0	0	0	0	FALSE	FALSE	FALSE	FALSE	FALSE	FALSE	FALSE	FALSE	FALSE
ENSMUSG00000085399	AL670035.2	6.39867	6.37173	6.39875	6.41815	6.4153	6.36456	6.40895	6.43636	6.42632	6.51306	6.38958	6.48089	0	0	0	0	0	FALSE	FALSE	FALSE	FALSE	FALSE	FALSE	FALSE	FALSE	FALSE
ENSMUSG00000020973	1110034A24Rik	6.94684	6.96739	7.0807	7.21696	7.17442	7.03957	7.54895	7.49893	7.56665	7.53267	7.36398	7.4809	0	0	0	0	0	FALSE	FALSE	FALSE	FALSE	FALSE	FALSE	FALSE	FALSE	FALSE
ENSMUSG00000076128	mmu-mir-686	8.02588	7.87078	7.93906	7.79254	7.89554	7.84757	7.84789	8.04754	8.18725	8.80294	8.73175	8.5995	0	0	0	-1	-1	FALSE	FALSE	FALSE	FALSE	FALSE	FALSE	FALSE	FALSE	FALSE
ENSMUSG00000080478	SNORD23	9.38965	9.16811	9.46427	9.21549	9.36184	9.21901	9.04637	9.13668	9.16761	9.39592	9.32944	9.34373	0	0	0	0	0	FALSE	FALSE	FALSE	FALSE	FALSE	FALSE	FALSE	FALSE	FALSE
ENSMUSG00000048581	E130311K13Rik	6.35913	6.42569	6.38574	6.39391	6.34339	6.36295	6.38169	6.38463	6.43659	6.4608	6.30852	6.34741	0	0	0	0	0	FALSE	FALSE	FALSE	FALSE	FALSE	FALSE	FALSE	FALSE	FALSE
ENSMUSG00000039891	Txlnb	6.4752	6.47891	6.49612	6.48177	6.50884	6.45102	6.44351	6.43409	6.47302	6.4869	6.42833	6.46075	0	0	0	0	0	FALSE	TRUE	TRUE	TRUE	TRUE	TRUE	FALSE	TRUE	FALSE
ENSMUSG00000029211	Gabra4	6.53049	6.44478	6.47526	6.42491	6.44512	6.44577	6.47408	6.45008	6.44699	6.42557	6.46916	6.41466	0	0	0	0	0	FALSE	FALSE	FALSE	FALSE	FALSE	FALSE	FALSE	FALSE	FALSE
ENSMUSG00000073961	Olfr582	6.33099	6.39908	6.39605	6.40403	6.44114	6.39676	6.38393	6.45312	6.43394	6.43839	6.3647	6.40177	0	0	0	0	0	FALSE	FALSE	FALSE	FALSE	FALSE	FALSE	FALSE	FALSE	FALSE
ENSMUSG00000021650	Ptcd2	7.65406	7.69393	7.61183	7.77378	7.83115	7.76069	7.72713	7.74358	7.64408	7.44675	7.42844	7.52575	0	0	0	0	0	FALSE	FALSE	FALSE	FALSE	FALSE	FALSE	FALSE	FALSE	FALSE
ENSMUSG00000077575	SNORA3	13.2161	13.1468	13.2154	12.8282	13.1619	13.1421	12.8917	13.2448	13.1049	13.2626	13.2892	13.2941	0	0	0	0	0	FALSE	TRUE	TRUE	FALSE	FALSE	FALSE	FALSE	FALSE	FALSE
ENSMUSG00000022037	Clu	6.68492	6.87392	6.72873	6.82104	6.99057	6.81515	7.54218	7.47838	7.75257	9.02382	8.75195	8.84679	-1	0	-1	-1	-1	FALSE	FALSE	FALSE	FALSE	FALSE	FALSE	FALSE	FALSE	FALSE
ENSMUSG00000078908	Mon1b	7.05875	7.15169	7.08182	7.25914	7.30779	7.29321	7.19487	7.23667	7.23167	7.1252	6.994	7.17468	0	0	0	0	0	FALSE	FALSE	FALSE	FALSE	FALSE	FALSE	FALSE	FALSE	FALSE
ENSMUSG00000076068	mmu-mir-678	7.63338	7.77618	7.69803	7.78226	7.7925	7.78784	8.21107	7.89934	8.06869	8.82704	8.65588	8.80337	0	0	0	-1	-1	FALSE	FALSE	FALSE	FALSE	FALSE	FALSE	FALSE	FALSE	FALSE
ENSMUSG00000026502	Pppde1	6.57947	6.50871	6.56143	6.57164	6.59608	6.56159	6.57238	6.51731	6.59751	6.66197	6.74517	6.69299	0	0	0	0	0	FALSE	FALSE	FALSE	FALSE	TRUE	FALSE	FALSE	FALSE	FALSE
ENSMUSG00000028445	Enho	6.50208	6.45637	6.51597	6.58045	6.50281	6.45507	6.78678	6.63465	6.81683	7.30417	7.09858	7.24025	0	0	0	0	-1	FALSE	FALSE	FALSE	FALSE	FALSE	FALSE	FALSE	FALSE	FALSE
ENSMUSG00000042064	Myo3b	6.44567	6.38907	6.38586	6.38389	6.44828	6.43336	6.38061	6.36424	6.37599	6.3786	6.33992	6.32013	0	0	0	0	0	FALSE	TRUE	TRUE	TRUE	TRUE	TRUE	FALSE	TRUE	FALSE
ENSMUSG00000070072	mmu-mir-433	6.52154	6.60752	6.61674	6.62223	6.70891	6.64009	6.83613	6.89857	6.76987	6.55025	6.53713	6.41769	0	0	0	0	0	FALSE	FALSE	FALSE	FALSE	FALSE	FALSE	FALSE	FALSE	FALSE
ENSMUSG00000043687	1190005I06Rik	8.25121	8.30148	8.34	8.09407	8.11269	8.10668	7.61548	7.75527	7.57655	6.98878	7.01123	6.81218	1	0	0	1	1	FALSE	FALSE	TRUE	TRUE	FALSE	FALSE	FALSE	FALSE	FALSE
ENSMUSG00000074332	AC173050.4	6.43017	6.4321	6.36634	6.41002	6.3942	6.41145	6.34058	6.31362	6.38794	6.41475	6.38359	6.40959	0	0	0	0	0	FALSE	FALSE	FALSE	FALSE	FALSE	FALSE	FALSE	FALSE	FALSE
ENSMUSG00000070063	SNORA33	11.6244	11.477	11.6913	11.3717	11.5167	11.5549	11.4773	11.6746	11.6886	11.8817	12.0573	11.8781	0	0	0	0	0	FALSE	FALSE	FALSE	TRUE	FALSE	FALSE	FALSE	FALSE	FALSE
ENSMUSG00000031285	Dcx	6.43459	6.46753	6.40792	6.4252	6.43566	6.47269	6.50058	6.46158	6.48831	6.55497	6.52828	6.4121	0	0	0	0	0	FALSE	FALSE	FALSE	FALSE	FALSE	FALSE	FALSE	FALSE	FALSE
ENSMUSG00000043336	Filip1l	6.42619	6.39749	6.37177	6.40504	6.41167	6.43366	6.41326	6.39644	6.44558	6.39244	6.41451	6.40363	0	0	0	0	0	FALSE	FALSE	TRUE	FALSE	FALSE	FALSE	FALSE	FALSE	FALSE
ENSMUSG00000073802	Cdkn2b	6.46288	6.4247	6.47242	6.46454	6.41767	6.46178	6.45003	6.48174	6.4222	6.64129	6.53027	6.50997	0	0	0	0	0	FALSE	FALSE	FALSE	TRUE	FALSE	FALSE	FALSE	FALSE	FALSE
ENSMUSG00000064767	SNORD35	13.6693	13.7053	13.6631	13.725	13.7646	13.7106	13.7788	13.6494	13.7459	13.6577	13.6414	13.6963	0	0	0	0	0	FALSE	FALSE	FALSE	FALSE	FALSE	FALSE	FALSE	FALSE	FALSE
ENSMUSG00000088059	SNORA74	7.96119	8.03089	7.91953	7.96185	8.02727	8.03515	8.10292	8.35567	7.98403	7.33884	7.32453	7.36301	0	0	0	1	1	FALSE	FALSE	FALSE	FALSE	FALSE	FALSE	FALSE	FALSE	FALSE
ENSMUSG00000056858	Olfr1502	6.41286	6.39196	6.3978	6.45769	6.48173	6.43998	6.41799	6.41236	6.43596	6.36418	6.36463	6.43539	0	0	0	0	0	FALSE	FALSE	FALSE	FALSE	FALSE	FALSE	FALSE	FALSE	FALSE
ENSMUSG00000042363	1110067D22Rik	6.75836	6.66474	6.73746	6.7052	6.63829	6.62508	6.75031	6.69722	6.77082	6.87609	6.87552	6.96675	0	0	0	0	0	FALSE	FALSE	FALSE	FALSE	FALSE	FALSE	FALSE	FALSE	FALSE
ENSMUSG00000076907	CT030634.48	6.43628	6.43016	6.47024	6.46251	6.47395	6.4644	6.45779	6.48658	6.46477	6.40574	6.52586	6.46931	0	0	0	0	0	FALSE	FALSE	FALSE	FALSE	FALSE	FALSE	FALSE	FALSE	FALSE
ENSMUSG00000026691	Fmo3	6.8345	6.75164	6.73386	6.78306	6.7788	6.82007	6.86393	6.76938	6.82805	6.79338	6.89183	6.98719	0	0	0	0	0	FALSE	FALSE	FALSE	FALSE	FALSE	FALSE	FALSE	FALSE	FALSE
ENSMUSG00000054626	Xlr	6.37612	6.36223	6.48091	6.38969	6.35266	6.34408	6.41104	6.36772	6.3656	6.33146	6.33572	6.50454	0	0	0	0	0	FALSE	FALSE	FALSE	FALSE	FALSE	FALSE	FALSE	FALSE	FALSE
ENSMUSG00000078419	AC173050.3	6.48557	6.45709	6.4938	6.45212	6.46429	6.48205	6.43676	6.42926	6.41256	6.47095	6.48692	6.48575	0	0	0	0	0	FALSE	FALSE	FALSE	FALSE	FALSE	FALSE	FALSE	FALSE	FALSE
ENSMUSG00000061527	Krt5	6.43979	6.33862	6.432	6.43405	6.34309	6.47226	6.38217	6.43442	6.31872	6.35679	6.376	6.49084	0	0	0	0	0	FALSE	FALSE	FALSE	FALSE	FALSE	FALSE	FALSE	FALSE	FALSE
ENSMUSG00000070977	Defb44	6.38681	6.38242	6.45551	6.39214	6.37507	6.35374	6.3706	6.42625	6.37663	6.45386	6.4683	6.42812	0	0	0	0	0	FALSE	FALSE	FALSE	FALSE	TRUE	TRUE	FALSE	FALSE	FALSE
ENSMUSG00000078078	Olfr160	6.42296	6.39531	6.41763	6.36831	6.40298	6.39322	6.45479	6.36453	6.40956	6.45299	6.46169	6.40785	0	0	0	0	0	FALSE	TRUE	TRUE	TRUE	FALSE	FALSE	FALSE	FALSE	FALSE
ENSMUSG00000034913	Spert	6.48353	6.43645	6.4468	6.47719	6.42142	6.41056	6.44784	6.48192	6.49303	6.41966	6.33858	6.42166	0	0	0	0	0	FALSE	FALSE	FALSE	FALSE	FALSE	FALSE	FALSE	FALSE	FALSE
ENSMUSG00000023845	Lnpep	6.37759	6.4112	6.4406	6.39769	6.37656	6.37529	6.43179	6.44606	6.38918	6.40364	6.48875	6.3683	0	0	0	0	0	FALSE	TRUE	TRUE	TRUE	TRUE	TRUE	FALSE	TRUE	FALSE
ENSMUSG00000070056	Mfhas1	6.47893	6.47167	6.47042	6.47382	6.45223	6.43851	6.56549	6.6231	6.61493	6.62947	6.67957	6.62472	0	0	0	0	0	FALSE	FALSE	FALSE	FALSE	FALSE	FALSE	FALSE	FALSE	FALSE
ENSMUSG00000055865	Fam19a3	6.42977	6.47973	6.38618	6.40093	6.4371	6.40442	6.36771	6.38378	6.45783	6.39557	6.43661	6.46959	0	0	0	0	0	FALSE	FALSE	FALSE	FALSE	TRUE	FALSE	FALSE	FALSE	FALSE
ENSMUSG00000066724	AC116686.1	10.2447	10.24	10.4249	10.2554	10.3326	10.36	10.087	10.4182	10.183	10.356	10.4463	10.3262	0	0	0	0	0	FALSE	FALSE	FALSE	FALSE	FALSE	FALSE	FALSE	FALSE	FALSE
ENSMUSG00000029649	Pomp	11.8185	11.9384	11.7435	11.7962	11.8593	11.8137	11.852	11.9013	11.9414	11.8853	11.9331	11.967	0	0	0	0	0	FALSE	FALSE	TRUE	TRUE	TRUE	FALSE	FALSE	FALSE	FALSE
ENSMUSG00000081021	AL669935.1	8.36126	8.44076	8.54808	8.44715	8.47274	8.43504	8.56953	8.75435	8.53433	8.51463	8.52084	8.52012	0	0	0	0	0	FALSE	FALSE	FALSE	FALSE	FALSE	FALSE	FALSE	FALSE	FALSE
ENSMUSG00000000959	Oxa1l	7.37982	7.42597	7.28396	7.30362	7.36917	7.36153	7.1899	7.38705	7.31753	7.38193	7.44147	7.41639	0	0	0	0	0	FALSE	FALSE	FALSE	TRUE	FALSE	FALSE	FALSE	FALSE	FALSE
ENSMUSG00000044863	Defb36	6.40743	6.40245	6.40879	6.34097	6.39686	6.33137	6.39846	6.41691	6.42473	6.41669	6.40752	6.39144	0	0	0	0	0	FALSE	FALSE	FALSE	FALSE	FALSE	FALSE	FALSE	FALSE	FALSE
ENSMUSG00000062785	Kcnc3	6.51314	6.43295	6.51838	6.52965	6.50467	6.40335	6.48856	6.47571	6.56218	6.41078	6.45274	6.44817	0	0	0	0	0	FALSE	FALSE	FALSE	FALSE	FALSE	FALSE	FALSE	FALSE	FALSE
ENSMUSG00000029384	2010109A12Rik	6.43549	6.41202	6.43129	6.42463	6.44685	6.41503	6.45204	6.41825	6.44176	6.41999	6.42487	6.38106	0	0	0	0	0	FALSE	FALSE	FALSE	FALSE	FALSE	FALSE	FALSE	FALSE	FALSE
ENSMUSG00000052031	Tagap1	7.0127	6.90548	6.9543	6.95639	6.85499	6.96748	6.891	6.91257	6.88069	6.75274	6.83399	6.72549	0	0	0	0	0	FALSE	FALSE	FALSE	FALSE	FALSE	FALSE	FALSE	FALSE	FALSE
ENSMUSG00000037548	H2-DMb2	6.44489	6.34958	6.41781	6.39879	6.35348	6.362	6.34465	6.40132	6.38009	6.38909	6.41669	6.45698	0	0	0	0	0	FALSE	FALSE	FALSE	FALSE	FALSE	FALSE	FALSE	FALSE	FALSE
ENSMUSG00000064293	Cntn4	6.41411	6.36191	6.38565	6.42229	6.29617	6.34239	6.32145	6.35954	6.34328	6.3504	6.37299	6.44046	0	0	0	0	0	FALSE	TRUE	TRUE	TRUE	TRUE	TRUE	FALSE	FALSE	TRUE
ENSMUSG00000082094	AL731699.1	6.43205	6.4615	6.40125	6.39273	6.45901	6.45803	6.39928	6.42766	6.41716	6.38952	6.36318	6.40762	0	0	0	0	0	FALSE	FALSE	FALSE	FALSE	FALSE	FALSE	FALSE	FALSE	FALSE
ENSMUSG00000049521	Cdc42ep1	6.48104	6.46023	6.56267	6.55937	6.56238	6.535	6.53431	6.51121	6.4554	6.42313	6.4815	6.39757	0	0	0	0	0	FALSE	FALSE	TRUE	FALSE	FALSE	FALSE	FALSE	FALSE	FALSE
ENSMUSG00000072731	5033421C21Rik	6.45156	6.3952	6.38246	6.39032	6.35558	6.37326	6.35757	6.42219	6.41857	6.36658	6.44383	6.42984	0	0	0	0	0	FALSE	FALSE	FALSE	FALSE	FALSE	FALSE	FALSE	FALSE	FALSE
ENSMUSG00000005580	Adcy9	6.42823	6.43476	6.40789	6.4875	6.42125	6.43541	6.37083	6.40462	6.42437	6.5315	6.45573	6.49892	0	0	0	0	0	FALSE	TRUE	TRUE	TRUE	TRUE	TRUE	FALSE	TRUE	TRUE
ENSMUSG00000076915	CT030634.28	6.56058	6.4588	6.49474	6.49038	6.61106	6.48125	6.46599	6.48519	6.56483	6.50734	6.51923	6.49447	0	0	0	0	0	FALSE	FALSE	FALSE	FALSE	FALSE	FALSE	FALSE	FALSE	FALSE
ENSMUSG00000065527	mmu-mir-93	9.15378	9.0811	9.14259	9.26929	9.06754	9.28503	9.33014	9.37825	9.29359	9.2542	9.23346	9.05774	0	0	0	0	0	FALSE	FALSE	FALSE	FALSE	FALSE	FALSE	FALSE	FALSE	FALSE
ENSMUSG00000024784	Gpha2	6.64669	6.75865	6.68072	6.69656	6.77023	6.64997	6.61249	6.6683	6.73467	6.59709	6.53816	6.52089	0	0	0	0	0	FALSE	FALSE	FALSE	FALSE	FALSE	FALSE	FALSE	FALSE	FALSE
ENSMUSG00000040364	Sec1	6.45885	6.39153	6.43965	6.43907	6.38505	6.38266	6.44689	6.40059	6.4324	6.49814	6.44251	6.407	0	0	0	0	0	FALSE	FALSE	FALSE	FALSE	FALSE	FALSE	FALSE	FALSE	FALSE
ENSMUSG00000078795	Ceacam15	6.42375	6.36027	6.34119	6.39482	6.37181	6.42492	6.40842	6.46008	6.42241	6.41076	6.4582	6.40033	0	0	0	0	0	FALSE	FALSE	FALSE	FALSE	FALSE	FALSE	FALSE	FALSE	FALSE
ENSMUSG00000044216	Kcnj4	6.57607	6.52004	6.54583	6.5213	6.51509	6.51175	6.59925	6.55081	6.52996	6.57342	6.57768	6.49082	0	0	0	0	0	FALSE	FALSE	FALSE	FALSE	FALSE	FALSE	FALSE	FALSE	FALSE
ENSMUSG00000073418	C4b	6.37992	6.48871	6.45467	6.48036	6.47844	6.5187	6.45357	6.49181	6.43573	6.39824	6.34024	6.46277	0	0	0	0	0	FALSE	FALSE	FALSE	FALSE	FALSE	FALSE	FALSE	FALSE	FALSE
ENSMUSG00000028444	Cntfr	6.45887	6.39607	6.39959	6.4344	6.38698	6.42815	6.40088	6.39949	6.42211	6.47754	6.44622	6.5731	0	0	0	0	0	FALSE	TRUE	TRUE	TRUE	FALSE	FALSE	FALSE	FALSE	FALSE
ENSMUSG00000076916	CT030634.58	6.56058	6.4588	6.49474	6.49038	6.61106	6.48125	6.46599	6.48519	6.56483	6.50734	6.51923	6.49447	0	0	0	0	0	FALSE	FALSE	FALSE	FALSE	FALSE	FALSE	FALSE	FALSE	FALSE
ENSMUSG00000039384	Dusp10	6.51297	6.5161	6.59738	6.48133	6.42837	6.38835	6.49548	6.53191	6.5085	6.48299	6.6873	6.61248	0	0	0	0	0	FALSE	TRUE	TRUE	TRUE	FALSE	FALSE	FALSE	FALSE	FALSE
ENSMUSG00000031807	Pgls	9.41104	9.23211	9.37214	9.54937	9.26436	9.12191	9.68205	9.38256	9.742	10.146	10.2135	10.4307	0	0	0	-1	-1	FALSE	FALSE	FALSE	FALSE	FALSE	FALSE	FALSE	FALSE	FALSE
ENSMUSG00000073960	Olfr583	6.35777	6.40509	6.30228	6.37451	6.39732	6.45487	6.42285	6.35356	6.40708	6.4076	6.38652	6.37076	0	0	0	0	0	FALSE	FALSE	FALSE	FALSE	FALSE	FALSE	FALSE	FALSE	FALSE
ENSMUSG00000065479	mmu-mir-125a	6.56368	6.56529	6.5974	6.52861	6.58765	6.56923	6.5289	6.56778	6.47124	6.5162	6.49015	6.45173	0	0	0	0	0	FALSE	FALSE	FALSE	FALSE	FALSE	FALSE	FALSE	FALSE	FALSE
ENSMUSG00000076917	CT030634.57	6.447	6.43414	6.48552	6.47074	6.41028	6.40847	6.42828	6.43988	6.4025	6.46635	6.40249	6.54132	0	0	0	0	0	FALSE	FALSE	FALSE	FALSE	FALSE	FALSE	FALSE	FALSE	FALSE
ENSMUSG00000072572	Slc39a2	6.41008	6.35783	6.42033	6.41525	6.46294	6.45541	6.47978	6.48686	6.40603	6.37209	6.45916	6.42255	0	0	0	0	0	FALSE	FALSE	FALSE	FALSE	TRUE	FALSE	FALSE	FALSE	FALSE
ENSMUSG00000055652	Klhl25	6.71905	6.77438	6.7501	6.76635	6.76897	6.72243	6.89073	6.83072	6.9006	7.29912	6.99941	7.32754	0	0	0	0	0	FALSE	TRUE	TRUE	TRUE	FALSE	FALSE	FALSE	FALSE	FALSE
ENSMUSG00000021403	Serpinb9b	6.38401	6.38202	6.40219	6.40126	6.41391	6.39441	6.45714	6.45586	6.41021	6.3946	6.35846	6.39803	0	0	0	0	0	FALSE	FALSE	FALSE	FALSE	TRUE	FALSE	FALSE	FALSE	FALSE
ENSMUSG00000056813	Olfr733	6.42617	6.4292	6.36728	6.36192	6.41946	6.39402	6.34326	6.37743	6.4097	6.327	6.33557	6.3655	0	0	0	0	0	FALSE	FALSE	FALSE	FALSE	FALSE	FALSE	FALSE	FALSE	FALSE
ENSMUSG00000084590	mmu-mir-1896	6.3882	6.37157	6.41993	6.40719	6.44846	6.40243	6.39741	6.37561	6.3787	6.39493	6.40393	6.39019	0	0	0	0	0	FALSE	FALSE	FALSE	FALSE	FALSE	FALSE	FALSE	FALSE	FALSE
ENSMUSG00000055818	A230083G16Rik	6.30341	6.35644	6.33514	6.38419	6.33775	6.40984	6.37355	6.39357	6.33439	6.3765	6.39911	6.32154	0	0	0	0	0	FALSE	FALSE	FALSE	FALSE	FALSE	FALSE	FALSE	FALSE	FALSE
ENSMUSG00000073735	Defb18	6.33678	6.34612	6.40934	6.3801	6.40546	6.36793	6.44845	6.36361	6.3622	6.4843	6.3746	6.37377	0	0	0	0	0	FALSE	FALSE	TRUE	TRUE	FALSE	FALSE	FALSE	FALSE	FALSE
ENSMUSG00000079012	Serpina3m	6.55377	6.52853	6.54345	6.54901	6.51537	6.55829	6.58112	6.56174	6.51119	6.45819	6.47849	6.45786	0	0	0	0	0	FALSE	TRUE	TRUE	TRUE	FALSE	FALSE	FALSE	FALSE	FALSE
ENSMUSG00000026965	Anapc2	7.27341	7.35877	7.35255	7.32677	7.39177	7.27146	7.30433	7.22376	7.28596	7.2804	7.08948	7.10577	0	0	0	0	0	FALSE	FALSE	FALSE	FALSE	FALSE	FALSE	FALSE	FALSE	FALSE
ENSMUSG00000020374	Rasgef1c	6.48909	6.50191	6.55289	6.49723	6.48007	6.46963	6.44132	6.4217	6.38023	6.4096	6.36023	6.38742	0	0	0	0	0	FALSE	FALSE	FALSE	FALSE	FALSE	FALSE	FALSE	FALSE	FALSE
ENSMUSG00000024789	Jak2	6.50633	6.501	6.5471	6.50846	6.57963	6.46569	6.57874	6.5312	6.6021	6.70281	6.95672	6.93159	0	0	0	0	0	FALSE	TRUE	TRUE	TRUE	FALSE	FALSE	FALSE	FALSE	FALSE
ENSMUSG00000073959	Olfr584	6.40183	6.42166	6.39436	6.33709	6.39055	6.40758	6.40794	6.37453	6.38837	6.4309	6.38404	6.38944	0	0	0	0	0	FALSE	FALSE	FALSE	FALSE	FALSE	FALSE	FALSE	FALSE	FALSE
ENSMUSG00000042570	Mier2	9.7843	9.82292	9.77581	9.95372	9.86586	9.92296	9.78365	9.57961	9.58045	9.54789	9.41663	9.53595	0	0	0	0	0	FALSE	FALSE	FALSE	FALSE	FALSE	FALSE	FALSE	FALSE	FALSE
ENSMUSG00000052481	1700036A12Rik	6.39718	6.42771	6.39853	6.44555	6.46508	6.40287	6.44362	6.36964	6.44577	6.38774	6.44535	6.40867	0	0	0	0	0	FALSE	FALSE	FALSE	FALSE	FALSE	FALSE	FALSE	FALSE	FALSE
ENSMUSG00000036873	2410004B18Rik	6.6167	6.59677	6.56811	6.62695	6.61241	6.67708	6.62544	6.56827	6.64645	6.59971	6.70617	6.77419	0	0	0	0	0	FALSE	FALSE	FALSE	FALSE	TRUE	FALSE	FALSE	FALSE	FALSE
ENSMUSG00000051041	Olfml1	6.4808	6.55237	6.49141	6.51051	6.52445	6.4912	6.42779	6.42177	6.4585	6.53083	6.47862	6.43698	0	0	0	0	0	FALSE	TRUE	TRUE	TRUE	FALSE	FALSE	FALSE	FALSE	FALSE
ENSMUSG00000048878	Hexim1	7.01293	7.04833	6.97927	7.00922	6.903	6.96111	6.92147	6.90079	6.8936	6.74108	6.92706	7.08477	0	0	0	0	0	FALSE	FALSE	FALSE	FALSE	TRUE	TRUE	FALSE	FALSE	FALSE
ENSMUSG00000038135	Crygn	6.60987	6.60758	6.63674	6.6734	6.63571	6.61068	6.54468	6.54506	6.52115	6.59552	6.50047	6.56913	0	0	0	0	0	FALSE	FALSE	FALSE	FALSE	FALSE	FALSE	FALSE	FALSE	FALSE
ENSMUSG00000020974	Pole2	6.41683	6.36943	6.43844	6.37748	6.40325	6.40856	6.32914	6.41213	6.32713	6.39654	6.41359	6.33921	0	0	0	0	0	FALSE	FALSE	FALSE	FALSE	FALSE	FALSE	FALSE	FALSE	FALSE
ENSMUSG00000026500	Fam36a	7.60224	7.43039	7.58034	7.42478	7.38656	7.43167	7.60857	7.47789	7.47404	7.30821	7.33365	7.11891	0	0	0	0	0	FALSE	FALSE	FALSE	FALSE	FALSE	FALSE	FALSE	FALSE	FALSE
ENSMUSG00000029563	Foxp2	6.44135	6.45696	6.46358	6.46321	6.36606	6.45724	6.42354	6.45679	6.40866	6.45296	6.43815	6.34527	0	0	0	0	0	FALSE	FALSE	FALSE	FALSE	FALSE	FALSE	FALSE	FALSE	FALSE
ENSMUSG00000082424	BX679665.2	12.7448	12.7387	12.6708	12.3765	12.6702	12.6785	12.8318	12.7525	12.767	12.8562	12.9519	12.8243	0	0	0	0	0	FALSE	FALSE	FALSE	FALSE	FALSE	FALSE	FALSE	FALSE	FALSE
ENSMUSG00000086843	AL845313.1	6.36763	6.4119	6.39318	6.39759	6.40622	6.38036	6.35897	6.43678	6.40804	6.40438	6.38537	6.40147	0	0	0	0	0	FALSE	FALSE	FALSE	FALSE	FALSE	FALSE	FALSE	FALSE	FALSE
ENSMUSG00000036333	Kidins220	7.62161	7.70178	7.66331	7.67594	7.62199	7.71619	7.72081	7.73228	7.70027	7.94587	7.76596	7.68513	0	0	0	0	0	FALSE	FALSE	FALSE	FALSE	FALSE	FALSE	FALSE	FALSE	FALSE
ENSMUSG00000051192	AL627215.5	6.36844	6.40134	6.40188	6.38333	6.34096	6.3756	6.33043	6.36434	6.32129	6.39575	6.34257	6.35958	0	0	0	0	0	FALSE	FALSE	FALSE	FALSE	FALSE	FALSE	FALSE	FALSE	FALSE
ENSMUSG00000077426	SNORA66	12.0137	12.0071	12.106	11.8988	11.9744	12.0626	11.9185	11.9322	12.0682	12.3103	12.3585	12.4	0	0	0	0	0	FALSE	FALSE	FALSE	FALSE	FALSE	FALSE	FALSE	FALSE	FALSE
ENSMUSG00000083844	AL627069.1	7.03721	7.01269	7.14126	6.99665	6.9779	6.91122	6.79606	6.78754	6.75713	6.82494	6.72349	6.79567	0	0	0	0	0	FALSE	FALSE	FALSE	FALSE	FALSE	FALSE	FALSE	FALSE	FALSE
ENSMUSG00000038467	Chmp4b	7.82231	7.74218	7.80799	7.76858	7.8403	7.86094	7.70953	7.95361	7.7825	7.67753	7.4809	7.47465	0	0	0	0	0	FALSE	TRUE	TRUE	TRUE	FALSE	FALSE	FALSE	FALSE	FALSE
ENSMUSG00000029769	Ccdc136	6.53693	6.54224	6.48248	6.53719	6.4788	6.55545	6.54787	6.60767	6.56947	6.67318	6.56051	6.58888	0	0	0	0	0	FALSE	FALSE	FALSE	FALSE	FALSE	FALSE	FALSE	FALSE	FALSE
ENSMUSG00000029385	Ccng2	6.46097	6.4592	6.45969	6.43679	6.53091	6.47836	6.45596	6.42922	6.43243	6.54845	6.5653	6.47713	0	0	0	0	0	FALSE	TRUE	TRUE	TRUE	FALSE	FALSE	FALSE	FALSE	FALSE
ENSMUSG00000005611	Mrvi1	6.42482	6.43141	6.39267	6.43488	6.39014	6.44744	6.39681	6.49063	6.44555	6.49774	6.44791	6.47649	0	0	0	0	0	FALSE	FALSE	FALSE	FALSE	FALSE	FALSE	FALSE	FALSE	FALSE
ENSMUSG00000028873	Cdca8	10.9304	11.0168	10.9569	10.9157	10.8689	10.8917	10.8497	10.814	10.8978	11.2289	11.2993	11.2496	0	0	0	0	0	FALSE	FALSE	FALSE	FALSE	FALSE	FALSE	FALSE	FALSE	FALSE
ENSMUSG00000030737	Slco2b1	6.42487	6.40937	6.44532	6.41588	6.44356	6.37303	6.38486	6.42042	6.42281	6.45561	6.55436	6.39391	0	0	0	0	0	FALSE	FALSE	FALSE	FALSE	FALSE	FALSE	FALSE	FALSE	FALSE
ENSMUSG00000029205	Chrna9	7.24663	7.23597	7.15145	7.15214	7.05673	7.1561	6.6931	6.6253	6.68704	6.51288	6.41912	6.56816	0	0	0	0	1	FALSE	TRUE	TRUE	FALSE	FALSE	FALSE	FALSE	FALSE	FALSE
ENSMUSG00000067341	H2-Eb2	6.48571	6.43211	6.46188	6.50506	6.48126	6.52452	6.43841	6.4442	6.41345	6.47137	6.48617	6.43901	0	0	0	0	0	FALSE	FALSE	FALSE	FALSE	FALSE	FALSE	FALSE	FALSE	FALSE
ENSMUSG00000080999	AL590388.3	8.13263	8.02372	8.15522	8.32958	8.39203	8.15586	8.20807	8.34732	8.42877	8.99428	9.6329	9.75148	0	0	0	-1	-1	FALSE	FALSE	FALSE	FALSE	FALSE	FALSE	FALSE	FALSE	FALSE
ENSMUSG00000074331	AC173050.2	6.41542	6.37349	6.40652	6.39255	6.32234	6.34913	6.3358	6.36079	6.35129	6.42265	6.43203	6.37805	0	0	0	0	0	FALSE	FALSE	FALSE	FALSE	FALSE	FALSE	FALSE	FALSE	FALSE
ENSMUSG00000003423	Pih1d1	9.3882	9.35645	9.28709	9.30591	9.33564	9.27985	9.1839	9.28623	9.28869	9.44861	9.31469	9.23346	0	0	0	0	0	FALSE	FALSE	FALSE	FALSE	FALSE	FALSE	FALSE	FALSE	FALSE
ENSMUSG00000084793	AC122307.1	6.44634	6.44905	6.38131	6.45138	6.41828	6.44053	6.43226	6.44417	6.48262	6.46244	6.37461	6.53705	0	0	0	0	0	FALSE	FALSE	FALSE	FALSE	FALSE	FALSE	FALSE	FALSE	FALSE
ENSMUSG00000053550	Shisa7	7.09901	6.9985	6.95665	6.97535	6.92236	6.97663	6.8015	6.71303	6.76384	6.61658	6.5977	6.55401	0	0	0	0	0	FALSE	TRUE	TRUE	FALSE	FALSE	TRUE	FALSE	FALSE	FALSE
ENSMUSG00000060905	Olfr944	6.32876	6.4023	6.43968	6.44987	6.42252	6.43446	6.38457	6.46852	6.35865	6.4226	6.39494	6.3572	0	0	0	0	0	FALSE	FALSE	FALSE	FALSE	FALSE	FALSE	FALSE	FALSE	FALSE
ENSMUSG00000031731	Ap1g1	6.68982	6.70437	6.79068	6.6775	6.73646	6.72286	6.71935	6.67057	6.64445	6.71592	6.58639	6.6273	0	0	0	0	0	FALSE	FALSE	TRUE	FALSE	FALSE	FALSE	FALSE	FALSE	FALSE
ENSMUSG00000033102	Cdc14b	7.00663	7.164	7.11625	7.14259	7.26579	7.0925	7.65108	7.64172	7.78354	7.93768	8.02718	8.07535	-1	0	0	0	-1	FALSE	TRUE	TRUE	TRUE	FALSE	FALSE	FALSE	FALSE	FALSE
ENSMUSG00000018340	Anxa6	8.49615	8.64563	8.60021	8.2023	8.36523	8.39246	7.78393	8.03165	7.8296	8.28988	8.03616	7.8655	1	0	0	0	0	FALSE	TRUE	TRUE	FALSE	FALSE	FALSE	FALSE	FALSE	FALSE
ENSMUSG00000088789	SCARNA13	7.15486	7.32416	7.25625	7.37902	7.51077	7.41909	7.45169	7.85456	7.5857	7.5347	7.48278	7.78182	0	0	0	0	0	FALSE	FALSE	FALSE	FALSE	FALSE	FALSE	FALSE	FALSE	FALSE
ENSMUSG00000037032	Apbb1	6.76938	6.81836	6.8134	6.84257	6.76079	6.79993	7.18226	7.13056	7.12235	7.32643	7.37629	7.36704	0	0	0	0	0	FALSE	FALSE	FALSE	FALSE	FALSE	FALSE	FALSE	FALSE	FALSE
ENSMUSG00000029804	Herc3	6.35972	6.36615	6.39475	6.3787	6.35621	6.34902	6.38876	6.37546	6.3751	6.36653	6.41506	6.45192	0	0	0	0	0	FALSE	FALSE	FALSE	FALSE	FALSE	FALSE	FALSE	FALSE	FALSE
ENSMUSG00000067847	Romo1	8.6261	8.35279	8.44816	8.4393	8.68944	8.61314	8.75192	8.88758	9.02057	9.17955	8.79574	9.00001	0	0	0	0	0	FALSE	FALSE	FALSE	FALSE	FALSE	FALSE	FALSE	FALSE	FALSE
ENSMUSG00000076928	A430107P09Rik	6.39262	6.43612	6.42219	6.39414	6.37311	6.4281	6.42174	6.4182	6.36225	6.46558	6.43251	6.46855	0	0	0	0	0	FALSE	FALSE	FALSE	FALSE	FALSE	FALSE	FALSE	FALSE	FALSE
ENSMUSG00000078085	AC154141.1	6.43477	6.41126	6.3649	6.4214	6.41865	6.43532	6.3823	6.43479	6.41679	6.34568	6.35923	6.392	0	0	0	0	0	FALSE	FALSE	FALSE	FALSE	FALSE	FALSE	FALSE	FALSE	FALSE
ENSMUSG00000031591	Asah1	9.78245	9.8082	9.79968	9.74863	9.453	9.55961	9.63051	9.3134	9.56573	9.8578	10.0965	9.7468	0	0	0	0	0	FALSE	FALSE	FALSE	FALSE	FALSE	FALSE	FALSE	FALSE	FALSE
ENSMUSG00000038459	Fam108c	7.47307	7.30187	7.32715	7.39958	7.37374	7.43575	7.503	7.32102	7.55715	7.56554	7.48023	7.64163	0	0	0	0	0	FALSE	FALSE	FALSE	FALSE	FALSE	FALSE	FALSE	FALSE	FALSE
ENSMUSG00000076610	AC160982.1	6.36885	6.36818	6.4322	6.4082	6.43824	6.35908	6.37948	6.44045	6.39867	6.43583	6.42115	6.43228	0	0	0	0	0	FALSE	FALSE	FALSE	FALSE	FALSE	FALSE	FALSE	FALSE	FALSE
ENSMUSG00000080542	U4atac	6.86596	6.64276	6.84406	6.84275	6.60624	6.65784	6.64004	6.54309	6.59726	6.74601	6.62442	6.82774	0	0	0	0	0	FALSE	FALSE	TRUE	TRUE	FALSE	FALSE	FALSE	FALSE	FALSE
ENSMUSG00000002064	Sdf2	8.19805	8.39469	8.353	8.46712	8.54703	8.41833	8.65609	8.76166	8.73651	8.87098	8.87489	8.74961	0	0	0	0	0	FALSE	FALSE	TRUE	TRUE	FALSE	FALSE	FALSE	FALSE	FALSE
ENSMUSG00000035551	Igfbpl1	6.64533	6.66491	6.64708	6.66267	6.71404	6.75549	6.55908	6.65907	6.54977	6.63854	6.54902	6.54333	0	0	0	0	0	FALSE	TRUE	TRUE	TRUE	FALSE	FALSE	FALSE	FALSE	FALSE
ENSMUSG00000036528	Ppfibp2	6.8621	6.89833	6.85094	6.87919	6.76881	6.86208	6.62034	6.6458	6.62952	6.61298	6.6319	6.61555	0	0	0	0	0	FALSE	TRUE	TRUE	TRUE	TRUE	FALSE	FALSE	FALSE	FALSE
ENSMUSG00000022602	Arc	7.04081	7.11061	7.08192	7.06613	7.10754	7.04158	7.05275	7.1215	7.07638	6.86813	7.62174	7.02037	0	0	0	0	0	FALSE	FALSE	FALSE	FALSE	FALSE	FALSE	FALSE	FALSE	FALSE
ENSMUSG00000060825	Taar7f	6.38458	6.39551	6.42268	6.37182	6.4288	6.37306	6.41084	6.4514	6.43397	6.48389	6.46488	6.45157	0	0	0	0	0	FALSE	FALSE	FALSE	FALSE	FALSE	FALSE	FALSE	FALSE	FALSE
ENSMUSG00000052663	AC116871.1	6.3652	6.39029	6.40903	6.45046	6.38275	6.39127	6.38765	6.40652	6.38477	6.39573	6.41443	6.41236	0	0	0	0	0	FALSE	FALSE	FALSE	FALSE	TRUE	TRUE	FALSE	FALSE	FALSE
ENSMUSG00000019779	Frk	6.43763	6.39956	6.45596	6.39661	6.36077	6.42305	6.39965	6.51716	6.386	6.42478	6.4361	6.45974	0	0	0	0	0	FALSE	FALSE	FALSE	FALSE	FALSE	FALSE	FALSE	FALSE	FALSE
ENSMUSG00000037846	Rtkn2	6.564	6.55894	6.54428	6.54581	6.5148	6.59596	6.51995	6.48334	6.43654	6.51092	6.42695	6.47759	0	0	0	0	0	FALSE	FALSE	FALSE	FALSE	FALSE	FALSE	FALSE	FALSE	FALSE
ENSMUSG00000076612	Igh-1b	6.42247	6.42422	6.49386	6.46802	6.45498	6.41042	6.40635	6.48866	6.43301	6.41397	6.41502	6.43028	0	0	0	0	0	FALSE	FALSE	FALSE	FALSE	FALSE	FALSE	FALSE	FALSE	FALSE
ENSMUSG00000033808	Tmem87a	7.58436	7.53293	7.60705	7.73553	7.59344	7.67451	7.76569	7.61511	7.67963	7.47735	7.54911	7.56393	0	0	0	0	0	FALSE	FALSE	FALSE	FALSE	FALSE	FALSE	FALSE	FALSE	FALSE
ENSMUSG00000007440	Pcdha11	6.42471	6.40689	6.36124	6.41175	6.35457	6.41549	6.44596	6.4567	6.47018	6.56147	6.63013	6.52708	0	0	0	0	0	FALSE	FALSE	FALSE	FALSE	FALSE	FALSE	FALSE	FALSE	FALSE
ENSMUSG00000076613	Igh-3	6.38286	6.39738	6.38894	6.43628	6.43806	6.40775	6.34811	6.38161	6.38576	6.37761	6.40896	6.34398	0	0	0	0	0	FALSE	FALSE	FALSE	FALSE	FALSE	FALSE	FALSE	FALSE	FALSE
ENSMUSG00000025877	Hk3	6.40973	6.42033	6.44128	6.40665	6.41297	6.41762	6.42971	6.46129	6.44446	6.60193	6.62934	6.75002	0	0	0	0	0	FALSE	FALSE	FALSE	FALSE	FALSE	FALSE	FALSE	FALSE	FALSE
ENSMUSG00000050347	AC161441.1	12.8466	12.7984	12.8238	12.7397	12.6139	12.7201	12.554	12.4878	12.53	12.477	12.2926	12.4204	0	0	0	0	0	FALSE	FALSE	TRUE	TRUE	FALSE	FALSE	FALSE	FALSE	FALSE
ENSMUSG00000066723	V1rd15	6.38074	6.34253	6.37422	6.39453	6.37156	6.4025	6.40588	6.38677	6.37043	6.39406	6.51532	6.3463	0	0	0	0	0	FALSE	FALSE	FALSE	FALSE	FALSE	FALSE	FALSE	FALSE	FALSE
ENSMUSG00000076614	Ighg1	6.4903	6.47214	6.46006	6.45511	6.46383	6.44847	6.49495	6.44648	6.48846	6.50088	6.46021	6.4254	0	0	0	0	0	FALSE	FALSE	FALSE	FALSE	FALSE	FALSE	FALSE	FALSE	FALSE
ENSMUSG00000057894	Zfp329	6.4896	6.40603	6.39406	6.41096	6.48582	6.43942	6.42576	6.41059	6.48559	6.40911	6.42585	6.40406	0	0	0	0	0	FALSE	FALSE	FALSE	FALSE	FALSE	FALSE	FALSE	FALSE	FALSE
ENSMUSG00000042515	Mum1l1	6.46371	6.42611	6.41467	6.45669	6.42289	6.46593	6.55278	6.46031	6.51409	6.59955	6.56582	6.42517	0	0	0	0	0	FALSE	FALSE	FALSE	FALSE	FALSE	FALSE	FALSE	FALSE	FALSE
ENSMUSG00000006782	Cnp	6.65884	6.74747	6.76266	6.76173	6.67232	6.738	6.74232	6.77538	6.67804	6.71498	6.66108	6.67345	0	0	0	0	0	FALSE	FALSE	TRUE	FALSE	FALSE	FALSE	FALSE	FALSE	FALSE
ENSMUSG00000076615	AI324046	6.34574	6.3364	6.34681	6.33082	6.34913	6.40492	6.44137	6.39971	6.34623	6.35577	6.3192	6.38304	0	0	0	0	0	FALSE	FALSE	FALSE	FALSE	FALSE	FALSE	FALSE	FALSE	FALSE
ENSMUSG00000049001	A930038C07Rik	6.41871	6.37548	6.41525	6.39721	6.43915	6.45275	6.46216	6.54872	6.45369	6.4654	6.45788	6.50923	0	0	0	0	0	FALSE	FALSE	TRUE	FALSE	FALSE	FALSE	FALSE	FALSE	FALSE
ENSMUSG00000002228	Ppm1j	6.64442	6.61901	6.803	6.71172	6.78023	6.68967	6.58323	6.5644	6.49912	6.54023	6.54205	6.58155	0	0	0	0	0	FALSE	FALSE	TRUE	FALSE	FALSE	FALSE	FALSE	FALSE	FALSE
ENSMUSG00000076616	Igh-5	6.38106	6.42401	6.3768	6.39905	6.35821	6.39653	6.42403	6.45893	6.46005	6.33442	6.40041	6.42999	0	0	0	0	0	FALSE	FALSE	FALSE	FALSE	FALSE	FALSE	FALSE	FALSE	FALSE
ENSMUSG00000076617	Igh-6	6.38345	6.39648	6.3893	6.39188	6.41504	6.36432	6.3524	6.40288	6.3989	6.37187	6.38589	6.3844	0	0	0	0	0	FALSE	FALSE	FALSE	FALSE	FALSE	FALSE	FALSE	FALSE	FALSE
ENSMUSG00000019877	Serinc1	7.92476	7.83838	7.88253	7.76963	7.91567	7.94751	8.07568	7.98392	8.04138	8.5234	8.66846	8.40674	0	0	0	0	-1	FALSE	FALSE	FALSE	FALSE	FALSE	FALSE	FALSE	FALSE	FALSE
ENSMUSG00000071517	Gm5771	6.46227	6.42573	6.45624	6.45163	6.33715	6.35987	6.46197	6.33737	6.41267	6.5061	6.47723	6.3972	0	0	0	0	0	FALSE	FALSE	FALSE	FALSE	FALSE	FALSE	FALSE	FALSE	FALSE
ENSMUSG00000062312	Erbb2	6.65532	6.61434	6.72935	6.69806	6.63757	6.58849	6.92471	6.94363	6.88709	6.78088	6.7515	6.82362	0	0	0	0	0	FALSE	FALSE	FALSE	FALSE	FALSE	FALSE	FALSE	FALSE	FALSE
ENSMUSG00000029431	B3gnt4	6.4535	6.44098	6.44277	6.43322	6.40989	6.43022	6.42605	6.38004	6.39701	6.44099	6.44097	6.42564	0	0	0	0	0	FALSE	FALSE	FALSE	FALSE	FALSE	FALSE	FALSE	FALSE	FALSE
ENSMUSG00000010277	2610507B11Rik	9.77628	10.0081	9.93755	9.93199	10.18	10.1617	10.2972	10.3527	10.177	9.7317	9.70541	9.59659	0	0	0	1	0	FALSE	FALSE	FALSE	FALSE	FALSE	FALSE	FALSE	FALSE	FALSE
ENSMUSG00000063383	Gm4769	6.36388	6.33179	6.37696	6.37881	6.38941	6.36637	6.41074	6.42168	6.41044	6.35675	6.3759	6.39263	0	0	0	0	0	FALSE	FALSE	FALSE	FALSE	FALSE	FALSE	FALSE	FALSE	FALSE
ENSMUSG00000011427	Zfp790	6.32825	6.43936	6.45271	6.3598	6.44023	6.41632	6.44401	6.4209	6.3761	6.41691	6.37824	6.54856	0	0	0	0	0	FALSE	FALSE	FALSE	FALSE	FALSE	FALSE	FALSE	FALSE	FALSE
ENSMUSG00000087993	mmu-mir-1982	10.5662	10.4992	10.6008	10.5791	10.587	10.6015	10.6329	10.7503	10.6086	10.5573	10.5958	10.4866	0	0	0	0	0	FALSE	FALSE	FALSE	FALSE	FALSE	FALSE	FALSE	FALSE	FALSE
ENSMUSG00000083496	BX842611.1	8.96571	8.73321	9.13561	8.86697	8.76433	8.80874	8.75688	8.59271	8.93876	9.38116	9.38553	9.49943	0	0	0	-1	0	FALSE	FALSE	FALSE	FALSE	FALSE	FALSE	FALSE	FALSE	FALSE
ENSMUSG00000044649	Krtap4-2	6.40027	6.41225	6.45795	6.39264	6.41368	6.36687	6.33656	6.38399	6.34718	6.37393	6.4064	6.39903	0	0	0	0	0	FALSE	FALSE	FALSE	FALSE	FALSE	FALSE	FALSE	FALSE	FALSE
ENSMUSG00000070564	Ntn5	6.65311	6.57107	6.64861	6.60246	6.61544	6.5755	6.65097	6.63142	6.6213	6.46734	6.4253	6.47849	0	0	0	0	0	FALSE	FALSE	FALSE	FALSE	FALSE	FALSE	FALSE	FALSE	FALSE
ENSMUSG00000045109	Krtap4-7	6.45999	6.38341	6.43001	6.37745	6.40918	6.40865	6.41867	6.49459	6.44084	6.38317	6.37035	6.39178	0	0	0	0	0	FALSE	FALSE	FALSE	FALSE	FALSE	FALSE	FALSE	FALSE	FALSE
ENSMUSG00000045128	Rpl18a	11.8754	11.6171	11.6557	11.6943	11.701	11.6791	11.7262	11.5739	11.8356	11.9822	11.832	11.9574	0	0	0	0	0	FALSE	FALSE	FALSE	FALSE	FALSE	FALSE	FALSE	FALSE	FALSE
ENSMUSG00000019832	Rab32	6.65828	6.63389	6.62243	6.61421	6.56798	6.61105	6.88667	6.83906	6.89053	7.00345	7.05773	6.84424	0	0	0	0	0	FALSE	FALSE	FALSE	FALSE	FALSE	FALSE	FALSE	FALSE	FALSE
ENSMUSG00000022090	Pdlim2	6.76655	6.8751	6.82097	6.9572	7.07117	6.92189	7.51244	7.43282	7.53971	7.58451	7.62823	7.55215	-1	0	0	0	-1	FALSE	FALSE	FALSE	FALSE	FALSE	FALSE	FALSE	FALSE	FALSE
ENSMUSG00000041945	Mfsd9	6.44197	6.45157	6.49577	6.59151	6.55024	6.49159	6.60741	6.47688	6.56555	6.61677	6.51011	6.55377	0	0	0	0	0	FALSE	FALSE	FALSE	FALSE	FALSE	FALSE	FALSE	FALSE	FALSE
ENSMUSG00000018347	Zkscan6	6.5955	6.57038	6.66505	6.60297	6.55027	6.59507	6.58298	6.67073	6.56246	6.56395	6.62959	6.51597	0	0	0	0	0	FALSE	FALSE	FALSE	FALSE	FALSE	FALSE	FALSE	FALSE	FALSE
ENSMUSG00000062353	AC026478.1	12.6028	12.4897	12.6068	12.6283	12.4926	12.4718	12.5639	12.6324	12.636	12.6049	12.6494	12.5995	0	0	0	0	0	FALSE	TRUE	TRUE	TRUE	FALSE	FALSE	FALSE	FALSE	FALSE
ENSMUSG00000062128	Olfr20	6.404	6.36867	6.45693	6.37945	6.38622	6.38227	6.4093	6.42956	6.36468	6.4314	6.32063	6.38168	0	0	0	0	0	FALSE	FALSE	FALSE	FALSE	FALSE	FALSE	FALSE	FALSE	FALSE
ENSMUSG00000078080	Olfr585	6.48158	6.43322	6.45218	6.42856	6.53591	6.43193	6.48267	6.39081	6.47453	6.36681	6.41491	6.40221	0	0	0	0	0	FALSE	FALSE	FALSE	FALSE	FALSE	FALSE	FALSE	FALSE	FALSE
ENSMUSG00000031360	Ctps2	6.73875	6.70326	6.77412	6.75949	6.80182	6.74859	6.83406	6.81866	6.78195	6.69826	6.71175	6.67805	0	0	0	0	0	FALSE	FALSE	FALSE	FALSE	FALSE	FALSE	FALSE	FALSE	FALSE
ENSMUSG00000084686	SNORA19	10.4348	10.5176	10.5111	10.494	10.5863	10.5147	10.4336	10.4676	10.384	10.1239	10.0909	10.2767	0	0	0	0	0	FALSE	FALSE	FALSE	FALSE	FALSE	FALSE	FALSE	FALSE	FALSE
ENSMUSG00000034485	Uaca	9.58569	9.72309	9.60279	9.75822	9.73563	9.83289	9.39868	9.37737	9.32175	9.38978	9.44734	9.29363	0	0	0	0	0	FALSE	FALSE	FALSE	FALSE	TRUE	FALSE	FALSE	FALSE	FALSE
ENSMUSG00000082179	AL773519.1	10.3613	10.0291	10.0706	9.92648	9.84285	10.1756	10.0247	9.86659	9.65363	9.21439	9.32535	9.23208	0	0	0	1	1	FALSE	FALSE	FALSE	FALSE	FALSE	FALSE	FALSE	FALSE	FALSE
ENSMUSG00000065208	SNORA4	9.53783	9.42275	9.46215	9.39571	9.261	9.31659	9.4357	9.25831	9.17656	9.20061	9.21042	9.2326	0	0	0	0	0	FALSE	FALSE	FALSE	FALSE	FALSE	FALSE	FALSE	FALSE	FALSE
ENSMUSG00000014852	Adamts13	6.37616	6.46388	6.42982	6.42602	6.36245	6.33274	6.36998	6.36841	6.42899	6.42292	6.4622	6.38074	0	0	0	0	0	FALSE	TRUE	TRUE	TRUE	FALSE	FALSE	FALSE	FALSE	FALSE
ENSMUSG00000079182	AC158930.1	6.39801	6.40147	6.39424	6.3932	6.40921	6.4399	6.40091	6.41085	6.38739	6.38704	6.45457	6.34368	0	0	0	0	0	FALSE	FALSE	FALSE	FALSE	FALSE	FALSE	FALSE	FALSE	FALSE
ENSMUSG00000087694	AL844569.1	6.3855	6.45804	6.43137	6.4108	6.40895	6.36269	6.35451	6.36472	6.38832	6.40352	6.4285	6.39527	0	0	0	0	0	FALSE	FALSE	FALSE	FALSE	FALSE	FALSE	FALSE	FALSE	FALSE
ENSMUSG00000041025	Iffo2	7.10037	6.94161	6.88342	7.09191	6.86832	6.93039	7.30567	6.98593	7.29614	7.81	7.84881	7.82729	0	0	0	-1	-1	FALSE	FALSE	FALSE	FALSE	FALSE	FALSE	FALSE	FALSE	FALSE
ENSMUSG00000035773	Kiss1r	6.46972	6.45676	6.40554	6.45581	6.43974	6.4703	6.37196	6.39523	6.43969	6.42793	6.60097	6.50274	0	0	0	0	0	FALSE	FALSE	FALSE	FALSE	FALSE	FALSE	FALSE	FALSE	FALSE
ENSMUSG00000027562	Car2	7.84637	7.75877	7.87085	8.14536	8.26362	8.07889	9.47666	9.31021	9.49042	10.1408	10.0487	10.1687	-1	0	-1	-1	-1	FALSE	FALSE	FALSE	FALSE	TRUE	TRUE	FALSE	FALSE	FALSE
ENSMUSG00000002103	Acp2	6.85438	6.82119	6.78567	6.89577	6.93295	6.86321	7.002	6.93877	7.08074	7.3196	7.21487	7.36608	0	0	0	0	0	FALSE	FALSE	FALSE	FALSE	FALSE	FALSE	FALSE	FALSE	FALSE
ENSMUSG00000032671	A930018P22Rik	6.39365	6.3542	6.38721	6.40948	6.41699	6.40904	6.39494	6.41226	6.38986	6.46956	6.43604	6.51657	0	0	0	0	0	FALSE	FALSE	FALSE	FALSE	TRUE	FALSE	FALSE	FALSE	FALSE
ENSMUSG00000068522	Aard	9.73019	9.14981	9.24921	9.32304	8.43192	8.85484	7.53565	7.32057	7.50782	6.85624	6.63977	6.56099	1	0	1	1	1	FALSE	TRUE	FALSE	TRUE	FALSE	FALSE	FALSE	FALSE	FALSE
ENSMUSG00000026573	Xcl1	6.44342	6.41891	6.4031	6.34987	6.37475	6.32325	6.35623	6.40889	6.43561	6.35969	6.33278	6.38723	0	0	0	0	0	FALSE	FALSE	FALSE	FALSE	FALSE	FALSE	FALSE	FALSE	FALSE
ENSMUSG00000030120	Mlf2	11.4726	11.3809	11.3271	11.4434	11.5127	11.4303	11.4074	11.3108	11.4961	11.6623	11.6244	11.6752	0	0	0	0	0	FALSE	TRUE	FALSE	FALSE	FALSE	FALSE	FALSE	FALSE	FALSE
ENSMUSG00000034245	Hdac11	6.53771	6.58078	6.55704	6.54511	6.57133	6.54795	6.54592	6.51755	6.53972	6.63744	6.64176	6.54748	0	0	0	0	0	FALSE	FALSE	FALSE	FALSE	FALSE	FALSE	FALSE	FALSE	FALSE
ENSMUSG00000060726	Tmsb15a	6.46277	6.45837	6.50386	6.41584	6.4025	6.42445	6.42994	6.50999	6.42248	6.50075	6.49278	6.59712	0	0	0	0	0	FALSE	FALSE	FALSE	FALSE	FALSE	FALSE	FALSE	FALSE	FALSE
ENSMUSG00000018733	Pex12	6.50145	6.36964	6.40717	6.37683	6.38679	6.43403	6.40575	6.43386	6.39281	6.41114	6.36485	6.47012	0	0	0	0	0	FALSE	FALSE	FALSE	FALSE	FALSE	FALSE	FALSE	FALSE	FALSE
ENSMUSG00000049396	Gemin4	9.73264	9.80618	9.86322	9.85788	9.89444	9.82262	9.79349	9.84507	9.83414	9.59193	9.33156	9.78574	0	0	0	0	0	FALSE	FALSE	FALSE	FALSE	TRUE	TRUE	FALSE	FALSE	FALSE
ENSMUSG00000080486	SNORD100	11.6244	11.477	11.6913	11.3717	11.5167	11.5549	11.4773	11.6746	11.6886	11.8817	12.0573	11.8781	0	0	0	0	0	FALSE	FALSE	FALSE	FALSE	FALSE	FALSE	FALSE	FALSE	FALSE
ENSMUSG00000055933	Gm97	6.43749	6.46552	6.4393	6.42432	6.46108	6.50059	6.4398	6.37106	6.37285	6.47394	6.39042	6.40989	0	0	0	0	0	FALSE	FALSE	FALSE	FALSE	FALSE	FALSE	FALSE	FALSE	FALSE
ENSMUSG00000027620	Rbm39	7.32769	7.32646	7.47026	7.30693	7.33983	7.25783	7.28274	7.37587	7.30834	7.27722	7.24827	7.1888	0	0	0	0	0	FALSE	FALSE	TRUE	FALSE	FALSE	FALSE	FALSE	FALSE	FALSE
ENSMUSG00000051251	Nhlh1	6.39801	6.40147	6.39424	6.3932	6.40921	6.4399	6.40091	6.41085	6.38739	6.38704	6.45457	6.34368	0	0	0	0	0	FALSE	FALSE	FALSE	FALSE	FALSE	FALSE	FALSE	FALSE	FALSE
ENSMUSG00000038943	Prc1	11.2318	11.3644	11.076	10.7704	10.6972	10.8543	10.3368	10.0724	10.2218	11.0606	11.0031	11.0335	1	0	0	-1	0	FALSE	FALSE	FALSE	FALSE	FALSE	FALSE	FALSE	FALSE	FALSE
ENSMUSG00000065016	SNORA3	13.1256	13.0927	13.0804	13.0484	13.0551	13.0563	12.9648	13.0768	13.1043	13.1076	13.0776	13.092	0	0	0	0	0	FALSE	FALSE	FALSE	FALSE	FALSE	FALSE	FALSE	FALSE	FALSE
ENSMUSG00000022890	Atp5j	10.1567	10.3228	10.2059	10.2261	10.1329	10.2362	10.1785	10.3683	10.1607	9.76271	9.90169	9.70541	0	0	0	0	0	FALSE	FALSE	FALSE	FALSE	FALSE	FALSE	FALSE	FALSE	FALSE
ENSMUSG00000028990	Lzic	7.0613	7.03441	7.15329	7.20273	7.30614	7.17484	7.24091	7.2549	7.17453	7.07404	7.15962	7.18111	0	0	0	0	0	FALSE	FALSE	FALSE	FALSE	FALSE	FALSE	FALSE	FALSE	FALSE
ENSMUSG00000064153	Olfr134	6.41547	6.42549	6.42247	6.45485	6.43505	6.47658	6.43823	6.53437	6.444	6.40329	6.38793	6.47436	0	0	0	0	0	FALSE	FALSE	FALSE	FALSE	FALSE	FALSE	FALSE	FALSE	FALSE
ENSMUSG00000027822	Slc33a1	6.3994	6.39603	6.40752	6.33083	6.38519	6.3572	6.32813	6.35653	6.31711	6.42048	6.44082	6.39778	0	0	0	0	0	FALSE	FALSE	FALSE	FALSE	FALSE	FALSE	FALSE	FALSE	FALSE
ENSMUSG00000075312	RP23-143P18.2	8.60733	8.5407	8.57087	8.74945	8.76905	8.73365	9.34734	9.13858	9.25486	9.40328	9.35612	9.32944	-1	0	0	0	-1	FALSE	FALSE	FALSE	FALSE	FALSE	FALSE	FALSE	FALSE	FALSE
ENSMUSG00000080205	AC074042.1	11.1278	10.9899	11.1747	11.0219	11.0977	10.966	10.8915	10.9902	10.9624	11.2445	11.2075	11.2631	0	0	0	0	0	FALSE	FALSE	FALSE	FALSE	FALSE	FALSE	FALSE	FALSE	FALSE
ENSMUSG00000064382	SNORA63	9.53783	9.42275	9.46215	9.39571	9.261	9.31659	9.4357	9.25831	9.17656	9.20061	9.21042	9.2326	0	0	0	0	0	FALSE	FALSE	FALSE	FALSE	FALSE	FALSE	FALSE	FALSE	FALSE
ENSMUSG00000026342	Slc35f5	6.44269	6.36158	6.35293	6.35829	6.36096	6.35698	6.40987	6.35393	6.42488	6.35122	6.45269	6.35054	0	0	0	0	0	FALSE	FALSE	FALSE	FALSE	FALSE	FALSE	FALSE	FALSE	FALSE
ENSMUSG00000003458	Ncstn	8.18273	8.12386	8.2159	8.3888	8.28712	8.30432	8.59219	8.29532	8.41848	8.52615	8.49117	8.64633	0	0	0	0	0	FALSE	FALSE	FALSE	FALSE	FALSE	FALSE	FALSE	FALSE	FALSE
ENSMUSG00000018620	Mmp20	6.41016	6.38673	6.45579	6.38659	6.4554	6.42346	6.41785	6.38541	6.36203	6.36973	6.41898	6.45346	0	0	0	0	0	FALSE	TRUE	TRUE	TRUE	TRUE	TRUE	FALSE	TRUE	FALSE
ENSMUSG00000021874	4933413J09Rik	6.3829	6.39105	6.38237	6.39689	6.3155	6.38711	6.3701	6.39181	6.36875	6.39271	6.4023	6.37446	0	0	0	0	0	FALSE	FALSE	TRUE	TRUE	FALSE	FALSE	FALSE	FALSE	FALSE
ENSMUSG00000041037	Irgq	7.10903	7.05541	7.02278	6.99776	6.88965	6.85545	6.85924	6.78854	6.9547	7.10255	7.17561	7.11101	0	0	0	0	0	FALSE	FALSE	FALSE	FALSE	TRUE	TRUE	FALSE	FALSE	FALSE
ENSMUSG00000065262	SNORA32	7.78068	7.88444	7.59731	7.37953	7.5188	7.52456	7.45208	7.3747	7.39041	7.02726	6.94247	6.87803	0	0	0	0	1	FALSE	FALSE	FALSE	FALSE	FALSE	FALSE	FALSE	FALSE	FALSE
ENSMUSG00000066463	AC138587.2	6.43567	6.42698	6.41737	6.40489	6.42226	6.42158	6.43794	6.37723	6.4051	6.39263	6.48082	6.39152	0	0	0	0	0	FALSE	FALSE	FALSE	FALSE	FALSE	FALSE	FALSE	FALSE	FALSE
ENSMUSG00000080725	AC140440.1	6.39875	6.42419	6.4257	6.48572	6.34107	6.41328	6.42675	6.42212	6.40367	6.34742	6.36016	6.41441	0	0	0	0	0	FALSE	FALSE	FALSE	FALSE	FALSE	FALSE	FALSE	FALSE	FALSE
ENSMUSG00000027593	Raly	8.19061	8.29017	8.21328	8.08694	8.22248	8.22382	8.09022	8.29035	8.1963	7.96344	8.03353	8.00059	0	0	0	0	0	FALSE	FALSE	FALSE	FALSE	FALSE	FALSE	FALSE	FALSE	FALSE
ENSMUSG00000026778	Prkcq	6.45047	6.43042	6.42085	6.486	6.39717	6.44528	6.41645	6.46881	6.4553	6.42681	6.37092	6.48718	0	0	0	0	0	FALSE	TRUE	TRUE	TRUE	FALSE	FALSE	FALSE	FALSE	FALSE
ENSMUSG00000068373	D430041D05Rik	6.49108	6.49262	6.5208	6.469	6.42768	6.42856	6.46563	6.47154	6.48097	6.48041	6.50601	6.48833	0	0	0	0	0	FALSE	TRUE	TRUE	TRUE	TRUE	FALSE	FALSE	TRUE	FALSE
ENSMUSG00000077440	SNORD101	13.6847	13.759	13.7544	13.5499	13.7315	13.7187	13.6853	13.8457	13.7534	13.7973	13.7973	13.7973	0	0	0	0	0	FALSE	FALSE	FALSE	FALSE	FALSE	FALSE	FALSE	FALSE	FALSE
ENSMUSG00000065862	SNORA67	10.9134	10.8463	10.8299	10.9958	10.8845	10.9199	10.926	10.8836	10.8936	10.5435	10.4824	10.4177	0	0	0	0	0	FALSE	FALSE	FALSE	FALSE	FALSE	FALSE	FALSE	FALSE	FALSE
ENSMUSG00000073412	Lst1	6.50763	6.63402	6.57465	6.55243	6.62689	6.50953	6.42878	6.43107	6.49588	6.46667	6.44071	6.41749	0	0	0	0	0	FALSE	FALSE	FALSE	FALSE	FALSE	FALSE	FALSE	FALSE	FALSE
ENSMUSG00000037731	BC013712	6.43611	6.49038	6.43303	6.46498	6.49923	6.46912	6.46639	6.46339	6.51378	6.5271	6.49561	6.57851	0	0	0	0	0	FALSE	FALSE	FALSE	FALSE	FALSE	FALSE	FALSE	FALSE	FALSE
ENSMUSG00000070844	Vmn2r42	6.35322	6.33045	6.31903	6.39926	6.39189	6.3771	6.34764	6.35724	6.39145	6.43916	6.42768	6.38663	0	0	0	0	0	FALSE	FALSE	FALSE	FALSE	FALSE	FALSE	FALSE	FALSE	FALSE
ENSMUSG00000074678	Defb25	6.48461	6.47315	6.48352	6.4631	6.47458	6.47315	6.48268	6.48437	6.47319	6.46071	6.47827	6.45856	0	0	0	0	0	FALSE	FALSE	FALSE	FALSE	FALSE	FALSE	FALSE	FALSE	FALSE
ENSMUSG00000037270	4932438A13Rik	6.45905	6.44324	6.44249	6.4695	6.45632	6.47475	6.41637	6.36164	6.37878	6.32435	6.37876	6.40928	0	0	0	0	0	FALSE	TRUE	TRUE	TRUE	FALSE	FALSE	FALSE	FALSE	FALSE
ENSMUSG00000031774	Fam192a	9.10967	9.08723	9.14974	9.18473	9.42057	9.12001	9.17256	9.25581	9.20133	9.1306	9.00227	9.20931	0	0	0	0	0	FALSE	TRUE	TRUE	TRUE	FALSE	FALSE	FALSE	FALSE	FALSE
ENSMUSG00000045534	Kcna5	6.3413	6.40038	6.38113	6.3793	6.36123	6.36287	6.37776	6.36404	6.37749	6.34519	6.45255	6.38896	0	0	0	0	0	FALSE	TRUE	TRUE	TRUE	FALSE	FALSE	FALSE	FALSE	FALSE
ENSMUSG00000014195	Dnajc7	10.092	10.2511	10.2766	9.99498	10.2762	10.1849	9.70598	10.0216	9.90639	9.75456	9.84098	9.86174	0	0	0	0	0	FALSE	FALSE	FALSE	FALSE	FALSE	FALSE	FALSE	FALSE	FALSE
ENSMUSG00000042360	4930433N12Rik	6.4046	6.40909	6.3789	6.43696	6.459	6.4217	6.33243	6.39237	6.41526	6.5059	6.36152	6.36479	0	0	0	0	0	FALSE	FALSE	FALSE	FALSE	FALSE	FALSE	FALSE	FALSE	FALSE
ENSMUSG00000053838	Nudcd3	6.59195	6.60199	6.50487	6.54261	6.55252	6.60698	6.56594	6.59416	6.55373	6.47859	6.52152	6.41537	0	0	0	0	0	FALSE	FALSE	FALSE	FALSE	FALSE	FALSE	FALSE	FALSE	FALSE
ENSMUSG00000022315	Slc30a8	6.42947	6.44288	6.44077	6.38857	6.39983	6.44539	6.38338	6.42769	6.38842	6.43319	6.44055	6.46303	0	0	0	0	0	FALSE	FALSE	FALSE	FALSE	TRUE	FALSE	FALSE	FALSE	FALSE
ENSMUSG00000050756	Defb6	6.36826	6.40912	6.38862	6.42928	6.40111	6.44372	6.42178	6.43221	6.41654	6.40146	6.34148	6.38156	0	0	0	0	0	FALSE	FALSE	FALSE	FALSE	FALSE	FALSE	FALSE	FALSE	FALSE
ENSMUSG00000041889	Shisa4	6.45979	6.38561	6.46172	6.47858	6.54883	6.46612	6.53818	6.51835	6.49871	6.6919	6.67077	6.67946	0	0	0	0	0	FALSE	FALSE	FALSE	FALSE	FALSE	FALSE	FALSE	FALSE	FALSE
ENSMUSG00000063163	Speer2	6.41838	6.36313	6.39225	6.33437	6.32923	6.34488	6.42189	6.40487	6.38419	6.41822	6.33262	6.38619	0	0	0	0	0	FALSE	FALSE	FALSE	FALSE	FALSE	FALSE	FALSE	FALSE	FALSE
ENSMUSG00000059586	Nsmce2	9.99256	10.0313	10.0262	9.99769	9.9402	9.93862	9.67262	9.66242	9.72365	10.2194	10.3157	10.39	0	0	0	-1	0	FALSE	TRUE	TRUE	TRUE	TRUE	TRUE	FALSE	TRUE	FALSE
ENSMUSG00000081857	RP23-174C9.7	10.6376	10.6879	10.5862	10.5853	10.7147	10.6069	10.834	10.9043	10.9019	10.6016	10.4779	10.4157	0	0	0	0	0	FALSE	FALSE	TRUE	FALSE	FALSE	FALSE	FALSE	FALSE	FALSE
ENSMUSG00000024558	Mapk4	6.49622	6.45439	6.43022	6.45818	6.44413	6.53368	6.53347	6.52873	6.52993	6.64781	6.67445	6.65257	0	0	0	0	0	FALSE	TRUE	TRUE	TRUE	TRUE	FALSE	FALSE	FALSE	TRUE
ENSMUSG00000085735	AL929249.1	6.36184	6.39801	6.39159	6.43452	6.35467	6.36761	6.3846	6.37867	6.41006	6.42454	6.32593	6.34145	0	0	0	0	0	FALSE	FALSE	FALSE	FALSE	FALSE	FALSE	FALSE	FALSE	FALSE
ENSMUSG00000047037	Nipa1	6.98296	6.87986	6.82651	6.83611	6.81498	6.92133	6.87235	6.80358	6.85264	6.87892	6.86801	6.98762	0	0	0	0	0	FALSE	FALSE	FALSE	FALSE	FALSE	FALSE	FALSE	FALSE	FALSE
ENSMUSG00000029994	Anxa4	6.6235	6.55938	6.62232	6.5661	6.58109	6.54947	6.62055	6.55322	6.6638	6.69924	6.84896	6.85262	0	0	0	0	0	FALSE	FALSE	FALSE	FALSE	FALSE	FALSE	FALSE	FALSE	FALSE
ENSMUSG00000050776	Olfr1317	6.44963	6.46972	6.4567	6.47619	6.43434	6.44221	6.48044	6.46336	6.48879	6.48502	6.44907	6.58278	0	0	0	0	0	FALSE	FALSE	FALSE	FALSE	FALSE	FALSE	FALSE	FALSE	FALSE
ENSMUSG00000000359	Rem1	6.43647	6.35277	6.45684	6.4009	6.39938	6.37596	6.44034	6.45227	6.4113	6.45471	6.44596	6.44136	0	0	0	0	0	FALSE	FALSE	FALSE	FALSE	FALSE	FALSE	FALSE	FALSE	FALSE
ENSMUSG00000087935	SNORA81	9.53783	9.42275	9.46215	9.39571	9.261	9.31659	9.4357	9.25831	9.17656	9.20061	9.21042	9.2326	0	0	0	0	0	FALSE	FALSE	FALSE	FALSE	FALSE	FALSE	FALSE	FALSE	FALSE
ENSMUSG00000069302	Hist1h2ah	11.8293	12.0448	12.1446	12.8405	12.7922	12.6879	12.8985	12.8773	12.7891	12.6817	12.4	12.5447	-1	-1	0	0	0	FALSE	FALSE	FALSE	FALSE	FALSE	FALSE	FALSE	FALSE	FALSE
ENSMUSG00000039653	Baat	6.45877	6.33333	6.37865	6.39287	6.3742	6.4369	6.43807	6.40548	6.40267	6.36519	6.40819	6.47051	0	0	0	0	0	FALSE	FALSE	FALSE	FALSE	FALSE	FALSE	FALSE	FALSE	FALSE
ENSMUSG00000049758	Olfr1318	6.42588	6.41366	6.42259	6.38995	6.47946	6.4302	6.43143	6.47172	6.43136	6.4744	6.45785	6.48405	0	0	0	0	0	FALSE	FALSE	FALSE	FALSE	FALSE	FALSE	FALSE	FALSE	FALSE
ENSMUSG00000044899	Olfr649	6.38034	6.42332	6.40885	6.41578	6.41131	6.39023	6.3682	6.37361	6.36582	6.42782	6.38483	6.44491	0	0	0	0	0	FALSE	FALSE	FALSE	FALSE	FALSE	FALSE	FALSE	FALSE	FALSE
ENSMUSG00000045078	Rnf216	6.33722	6.36412	6.34604	6.3378	6.32267	6.35497	6.34745	6.3884	6.38073	6.42494	6.3593	6.41541	0	0	0	0	0	FALSE	TRUE	TRUE	TRUE	FALSE	FALSE	FALSE	FALSE	FALSE
ENSMUSG00000037257	Aagab	7.34487	7.43335	7.39242	7.43579	7.52669	7.39605	7.48879	7.49823	7.57536	7.54232	7.83398	7.66369	0	0	0	0	0	FALSE	FALSE	FALSE	FALSE	FALSE	FALSE	FALSE	FALSE	FALSE
ENSMUSG00000065686	SNORA5	7.08325	7.23219	7.16802	7.10943	7.17415	7.19868	7.17867	7.37976	7.18252	6.90781	6.95694	6.95094	0	0	0	0	0	FALSE	FALSE	FALSE	FALSE	FALSE	FALSE	FALSE	FALSE	FALSE
ENSMUSG00000083840	AC092404.2	12.9906	13.0254	12.9951	12.8165	13.0146	13.0241	12.8968	12.9816	12.9083	12.8304	12.6049	12.8508	0	0	0	0	0	FALSE	FALSE	FALSE	FALSE	FALSE	FALSE	FALSE	FALSE	FALSE
ENSMUSG00000067773	Defb41	6.46931	6.40192	6.50543	6.4954	6.42567	6.41571	6.45316	6.4887	6.43792	6.53045	6.4089	6.53974	0	0	0	0	0	FALSE	FALSE	TRUE	TRUE	TRUE	FALSE	FALSE	FALSE	FALSE
ENSMUSG00000026657	Frmd4a	7.00254	6.93379	6.90876	6.79009	6.64268	6.73692	6.6407	6.61193	6.70033	7.0062	6.96985	7.03953	0	0	0	0	0	FALSE	TRUE	TRUE	TRUE	TRUE	TRUE	FALSE	TRUE	TRUE
ENSMUSG00000058207	Serpina3k	6.36283	6.37253	6.40389	6.38182	6.40757	6.33164	6.40238	6.40435	6.43778	6.40907	6.43832	6.39381	0	0	0	0	0	FALSE	FALSE	FALSE	FALSE	FALSE	FALSE	FALSE	FALSE	FALSE
ENSMUSG00000022240	Ctnnd2	6.37463	6.32186	6.43274	6.43327	6.42559	6.44795	6.4185	6.4341	6.38077	6.47505	6.44713	6.52469	0	0	0	0	0	FALSE	TRUE	TRUE	TRUE	TRUE	TRUE	FALSE	FALSE	TRUE
ENSMUSG00000087264	AC097273.3	6.4077	6.45824	6.45804	6.50168	6.43939	6.47817	6.45272	6.54668	6.45277	6.44138	6.46899	6.4392	0	0	0	0	0	FALSE	FALSE	TRUE	TRUE	TRUE	TRUE	FALSE	FALSE	FALSE
ENSMUSG00000024053	Emilin2	6.46112	6.53741	6.52584	6.63839	6.57654	6.47454	6.5314	6.48723	6.56138	6.58298	6.57137	6.61381	0	0	0	0	0	FALSE	FALSE	FALSE	FALSE	FALSE	FALSE	FALSE	FALSE	FALSE
ENSMUSG00000064612	SNORD51	10.7636	10.5751	10.8759	10.4524	10.4006	10.4885	10.5418	10.5253	10.5772	10.843	10.683	10.8483	0	0	0	0	0	FALSE	FALSE	FALSE	FALSE	FALSE	FALSE	FALSE	FALSE	FALSE
ENSMUSG00000047652	Pea15b	6.40319	6.41737	6.50888	6.44307	6.43296	6.40885	6.37872	6.44801	6.36265	6.33719	6.3646	6.4289	0	0	0	0	0	FALSE	FALSE	FALSE	FALSE	FALSE	FALSE	FALSE	FALSE	FALSE
ENSMUSG00000048406	AL670446.2	6.42709	6.44421	6.41886	6.36303	6.42346	6.41256	6.35689	6.38416	6.42599	6.41027	6.5108	6.37677	0	0	0	0	0	FALSE	TRUE	TRUE	TRUE	TRUE	TRUE	FALSE	FALSE	TRUE
ENSMUSG00000033335	Dnm2	6.57607	6.6351	6.56158	6.631	6.57076	6.6008	6.56795	6.56066	6.58785	6.51655	6.54352	6.53932	0	0	0	0	0	FALSE	FALSE	TRUE	FALSE	TRUE	TRUE	FALSE	FALSE	FALSE
ENSMUSG00000028642	4930538K18Rik	6.36842	6.42398	6.45881	6.42229	6.37471	6.33773	6.47256	6.4016	6.46379	6.45369	6.55948	6.53744	0	0	0	0	0	FALSE	FALSE	FALSE	FALSE	FALSE	FALSE	FALSE	FALSE	FALSE
ENSMUSG00000079724	Rnaset2b	8.92012	8.96052	8.86186	9.02688	9.03245	8.97687	9.03633	9.05517	9.13705	9.44046	9.51221	9.55312	0	0	0	0	-1	FALSE	FALSE	FALSE	FALSE	FALSE	FALSE	FALSE	FALSE	FALSE
ENSMUSG00000082133	CR628367.2	11.8876	11.6948	11.8426	11.3911	11.6796	11.8094	11.516	12.0257	11.7804	12.1037	12.0989	12.1935	0	0	0	0	0	FALSE	FALSE	FALSE	FALSE	FALSE	FALSE	FALSE	FALSE	FALSE
ENSMUSG00000062908	Acadm	10.6435	10.7773	10.5937	10.4255	10.325	10.4509	9.61123	9.60622	9.64245	9.57066	9.72964	9.62626	1	0	1	0	1	FALSE	TRUE	TRUE	TRUE	FALSE	FALSE	FALSE	FALSE	FALSE
ENSMUSG00000002477	Snrpd1	11.3004	11.4159	11.2325	11.2687	11.3132	11.2593	11.2978	11.5637	11.5448	11.4708	11.4294	11.3685	0	0	0	0	0	FALSE	FALSE	FALSE	FALSE	FALSE	FALSE	FALSE	FALSE	FALSE
ENSMUSG00000024747	Aldh1a7	6.39255	6.42325	6.39497	6.36879	6.39087	6.37797	6.39819	6.4632	6.44663	6.48775	6.43928	6.43082	0	0	0	0	0	FALSE	FALSE	FALSE	FALSE	FALSE	FALSE	FALSE	FALSE	FALSE
ENSMUSG00000018589	Glra2	6.41541	6.37368	6.36921	6.36399	6.39969	6.43385	6.3903	6.43184	6.41603	6.3708	6.48516	6.38029	0	0	0	0	0	FALSE	TRUE	FALSE	TRUE	FALSE	FALSE	FALSE	FALSE	FALSE
ENSMUSG00000065228	SNORD81	6.3894	6.37485	6.3427	6.39224	6.36225	6.37557	6.38425	6.3857	6.44219	6.39807	6.37654	6.41549	0	0	0	0	0	FALSE	TRUE	TRUE	TRUE	FALSE	FALSE	FALSE	FALSE	FALSE
ENSMUSG00000021715	Sdccag10	6.38706	6.31339	6.37216	6.34909	6.33134	6.30961	6.33312	6.30448	6.3402	6.40352	6.37288	6.34727	0	0	0	0	0	FALSE	TRUE	FALSE	FALSE	FALSE	FALSE	FALSE	FALSE	FALSE
ENSMUSG00000064637	SNORA20	10.8211	10.7491	10.7136	10.761	10.7792	10.8538	10.8566	10.7828	10.9257	10.9289	11.021	10.8841	0	0	0	0	0	FALSE	FALSE	FALSE	FALSE	FALSE	FALSE	FALSE	FALSE	FALSE
ENSMUSG00000022002	4930564B18Rik	6.37125	6.3898	6.38989	6.39628	6.39742	6.36721	6.3602	6.40704	6.39409	6.41926	6.34177	6.40126	0	0	0	0	0	FALSE	FALSE	FALSE	FALSE	FALSE	FALSE	FALSE	FALSE	FALSE
ENSMUSG00000050058	Prm3	6.43443	6.33868	6.47289	6.43408	6.37589	6.35459	6.40841	6.43067	6.36955	6.41815	6.36197	6.53074	0	0	0	0	0	FALSE	FALSE	FALSE	FALSE	FALSE	FALSE	FALSE	FALSE	FALSE
ENSMUSG00000020463	Smek2	7.63285	7.42944	7.72709	7.61276	7.59792	7.7242	7.71371	7.6331	7.48882	7.52232	7.47169	7.46781	0	0	0	0	0	FALSE	FALSE	FALSE	FALSE	FALSE	FALSE	FALSE	FALSE	FALSE
ENSMUSG00000061165	Olfr151	6.435	6.41307	6.39315	6.40545	6.44558	6.42212	6.3981	6.43475	6.43898	6.4868	6.45897	6.37387	0	0	0	0	0	FALSE	FALSE	FALSE	FALSE	FALSE	FALSE	FALSE	FALSE	FALSE
ENSMUSG00000021534	1700001L19Rik	6.44559	6.46333	6.43029	6.46803	6.46624	6.44826	6.47984	6.44155	6.45517	6.44401	6.48288	6.45198	0	0	0	0	0	FALSE	FALSE	FALSE	FALSE	FALSE	FALSE	FALSE	FALSE	FALSE
ENSMUSG00000061288	Taok3	6.60326	6.61543	6.62578	6.61484	6.5729	6.4631	6.57125	6.56217	6.71595	7.14637	6.99019	7.25378	0	0	0	0	0	FALSE	FALSE	FALSE	FALSE	FALSE	FALSE	FALSE	FALSE	FALSE
ENSMUSG00000066800	Rnasel	6.40343	6.46132	6.35411	6.36352	6.32478	6.38886	6.35434	6.40919	6.44502	6.40738	6.42307	6.39413	0	0	0	0	0	FALSE	TRUE	TRUE	TRUE	FALSE	FALSE	FALSE	FALSE	FALSE
ENSMUSG00000044646	Zbtb7c	6.50956	6.60784	6.56657	6.50115	6.53013	6.51104	6.44774	6.41756	6.40616	6.34795	6.4468	6.56149	0	0	0	0	0	FALSE	TRUE	TRUE	TRUE	TRUE	TRUE	FALSE	TRUE	FALSE
ENSMUSG00000057855	Krtap6-3	6.4187	6.40006	6.4989	6.40331	6.42533	6.43507	6.4112	6.40636	6.35606	6.36965	6.43792	6.40937	0	0	0	0	0	FALSE	FALSE	FALSE	FALSE	FALSE	FALSE	FALSE	FALSE	FALSE
ENSMUSG00000064741	SNORD14	12.5338	12.5083	12.5964	12.4326	12.4784	12.4996	12.3653	12.5636	12.4546	12.7443	12.6911	12.6655	0	0	0	0	0	FALSE	FALSE	FALSE	FALSE	FALSE	FALSE	FALSE	FALSE	FALSE
ENSMUSG00000078420	Olfr141	6.43694	6.39074	6.42255	6.38388	6.36284	6.36979	6.38324	6.39896	6.38645	6.35382	6.33477	6.41467	0	0	0	0	0	FALSE	FALSE	FALSE	FALSE	FALSE	FALSE	FALSE	FALSE	FALSE
ENSMUSG00000032376	Usp3	7.09456	7.12523	7.06359	7.36464	7.19704	7.14856	7.19733	7.06277	7.26717	7.86296	8.09978	7.86253	0	0	0	-1	-1	FALSE	FALSE	TRUE	TRUE	FALSE	FALSE	FALSE	FALSE	FALSE
ENSMUSG00000048000	Gigyf2	6.69711	6.68286	6.72777	6.7258	6.64024	6.69404	6.68365	6.70712	6.65595	6.61002	6.57452	6.56846	0	0	0	0	0	FALSE	TRUE	TRUE	TRUE	FALSE	TRUE	FALSE	FALSE	FALSE
ENSMUSG00000064127	Med14	7.02542	7.01284	7.03864	7.22967	7.23799	7.20608	7.61779	7.3991	7.46951	7.47127	7.42058	7.56797	0	0	0	0	0	FALSE	FALSE	TRUE	FALSE	FALSE	FALSE	FALSE	FALSE	FALSE
ENSMUSG00000027134	Lpcat4	6.50106	6.48668	6.46946	6.55102	6.52255	6.54779	6.63927	6.70089	6.69948	6.63895	6.56411	6.58086	0	0	0	0	0	FALSE	FALSE	FALSE	FALSE	FALSE	FALSE	FALSE	FALSE	FALSE
ENSMUSG00000076271	mmu-mir-697	10.755	10.7985	10.7547	11.0371	10.9869	10.9677	11.0947	10.9748	11.0814	11.0862	11.0504	11.0504	0	0	0	0	0	FALSE	FALSE	FALSE	FALSE	FALSE	FALSE	FALSE	FALSE	FALSE
ENSMUSG00000025899	Alkbh8	6.81964	6.8128	6.87677	6.76029	6.76407	6.69482	6.75055	6.63143	6.78972	6.81349	6.78214	6.78324	0	0	0	0	0	FALSE	FALSE	FALSE	FALSE	FALSE	FALSE	FALSE	FALSE	FALSE
ENSMUSG00000065572	mmu-mir-130b	6.39629	6.42177	6.45389	6.44516	6.42907	6.41521	6.40418	6.42921	6.39679	6.43954	6.39445	6.34154	0	0	0	0	0	FALSE	FALSE	TRUE	FALSE	FALSE	FALSE	FALSE	FALSE	FALSE
ENSMUSG00000028737	Aldh4a1	7.06345	7.19865	7.33258	7.20054	7.22886	7.2045	7.17126	7.30622	7.11333	7.08714	6.97186	6.91793	0	0	0	0	0	FALSE	TRUE	TRUE	TRUE	FALSE	FALSE	FALSE	FALSE	FALSE
ENSMUSG00000031927	1700012B09Rik	6.42075	6.40167	6.45375	6.3988	6.43341	6.38534	6.4388	6.39661	6.40038	6.47299	6.41462	6.41684	0	0	0	0	0	FALSE	FALSE	FALSE	FALSE	FALSE	FALSE	FALSE	FALSE	FALSE
ENSMUSG00000071172	Sfrs3	8.37331	8.32776	8.26466	8.25013	8.21271	8.33985	8.1781	8.27006	8.11664	7.94008	7.81112	7.88026	0	0	0	0	0	FALSE	FALSE	FALSE	FALSE	FALSE	FALSE	FALSE	FALSE	FALSE
ENSMUSG00000031255	Sytl4	6.4514	6.53026	6.43522	6.3895	6.37901	6.43097	6.40666	6.46611	6.43495	6.44809	6.38932	6.31782	0	0	0	0	0	FALSE	FALSE	FALSE	FALSE	FALSE	FALSE	FALSE	FALSE	FALSE
ENSMUSG00000067274	Rplp0	6.41534	6.4306	6.45618	6.44254	6.4137	6.43252	6.46962	6.50586	6.44992	6.44169	6.47868	6.43114	0	0	0	0	0	FALSE	FALSE	FALSE	FALSE	FALSE	FALSE	FALSE	FALSE	FALSE
ENSMUSG00000002475	Abhd3	6.5045	6.48768	6.47857	6.53832	6.53783	6.5933	6.47686	6.52148	6.47754	6.4201	6.53902	6.57444	0	0	0	0	0	FALSE	FALSE	FALSE	FALSE	FALSE	FALSE	FALSE	FALSE	FALSE
ENSMUSG00000053226	Dand5	6.41193	6.38835	6.4117	6.44855	6.4388	6.39171	6.37395	6.39261	6.42543	6.37315	6.3679	6.40863	0	0	0	0	0	FALSE	FALSE	FALSE	FALSE	FALSE	FALSE	FALSE	FALSE	FALSE
ENSMUSG00000044213	Olfr1094	6.38377	6.41634	6.48466	6.43873	6.46743	6.4374	6.51934	6.47501	6.44994	6.51187	6.48282	6.52413	0	0	0	0	0	FALSE	FALSE	FALSE	FALSE	FALSE	FALSE	FALSE	FALSE	FALSE
ENSMUSG00000033717	Adra2a	6.5783	6.51431	6.56171	6.56177	6.57587	6.51031	6.66729	6.70023	6.70674	6.61941	6.7907	6.57992	0	0	0	0	0	FALSE	TRUE	TRUE	TRUE	FALSE	FALSE	FALSE	FALSE	FALSE
ENSMUSG00000076635	AC090887.1	6.40626	6.41301	6.42844	6.41722	6.38463	6.44428	6.39512	6.42239	6.37646	6.38774	6.42413	6.40322	0	0	0	0	0	FALSE	FALSE	FALSE	FALSE	FALSE	FALSE	FALSE	FALSE	FALSE
ENSMUSG00000025037	Maoa	6.39022	6.36229	6.40012	6.36064	6.43735	6.39414	6.36852	6.37456	6.35695	6.3762	6.41959	6.40486	0	0	0	0	0	FALSE	FALSE	FALSE	FALSE	FALSE	FALSE	FALSE	FALSE	FALSE
ENSMUSG00000020074	Ccar1	9.11511	9.15727	9.12658	9.18556	9.09615	9.23119	9.34303	9.32128	9.25061	8.79711	8.81757	8.8946	0	0	0	0	0	FALSE	FALSE	FALSE	FALSE	FALSE	FALSE	FALSE	FALSE	FALSE
ENSMUSG00000040659	Efhd2	6.42867	6.41717	6.43417	6.41775	6.46845	6.43654	6.37745	6.38647	6.41157	6.39558	6.46368	6.55033	0	0	0	0	0	FALSE	FALSE	TRUE	FALSE	FALSE	FALSE	FALSE	FALSE	FALSE
ENSMUSG00000086846	RP23-299A2.5	8.6399	8.45476	8.4415	8.63087	8.61431	8.64855	8.35829	8.568	8.56497	8.18891	8.13808	8.23097	0	0	0	0	0	FALSE	FALSE	FALSE	FALSE	FALSE	FALSE	FALSE	FALSE	FALSE
ENSMUSG00000075924	SNORD14	12.9906	13.0254	12.9951	12.8165	13.0146	13.0241	12.8968	12.9816	12.9083	12.8304	12.6049	12.8508	0	0	0	0	0	FALSE	FALSE	FALSE	FALSE	FALSE	FALSE	FALSE	FALSE	FALSE
ENSMUSG00000076637	AC090887.8	6.43229	6.41159	6.39532	6.34659	6.413	6.40205	6.40467	6.37131	6.41821	6.46014	6.43792	6.40014	0	0	0	0	0	FALSE	FALSE	FALSE	FALSE	FALSE	FALSE	FALSE	FALSE	FALSE
ENSMUSG00000004633	Chn2	6.44472	6.43213	6.47621	6.46508	6.43398	6.44236	6.45867	6.46756	6.44242	6.52506	6.4471	6.50951	0	0	0	0	0	FALSE	TRUE	TRUE	TRUE	TRUE	TRUE	FALSE	FALSE	TRUE
ENSMUSG00000010830	Kdelr3	6.94528	6.78886	6.76855	6.74437	6.70067	6.59224	6.61386	6.46008	6.74278	7.26338	7.0616	7.05698	0	0	0	0	0	FALSE	FALSE	FALSE	FALSE	FALSE	FALSE	FALSE	FALSE	FALSE
ENSMUSG00000045306	Olfr734	6.42548	6.33253	6.44261	6.41743	6.39528	6.37787	6.42141	6.34958	6.37793	6.43053	6.36779	6.36539	0	0	0	0	0	FALSE	FALSE	FALSE	FALSE	FALSE	FALSE	FALSE	FALSE	FALSE
ENSMUSG00000083374	AL591606.2	6.6972	6.6667	6.65905	6.61309	6.69554	6.54274	6.60114	6.63244	6.78997	6.65682	6.74231	6.78287	0	0	0	0	0	FALSE	FALSE	FALSE	FALSE	FALSE	FALSE	FALSE	FALSE	FALSE
ENSMUSG00000084946	AL928931.3	6.49351	6.46036	6.44786	6.43339	6.41751	6.33766	6.43845	6.35931	6.46279	6.47195	6.39311	6.45643	0	0	0	0	0	FALSE	FALSE	FALSE	FALSE	FALSE	FALSE	FALSE	FALSE	FALSE
ENSMUSG00000024682	Gif	6.44561	6.44557	6.43923	6.41718	6.42405	6.40208	6.40103	6.43185	6.45145	6.4268	6.47261	6.46826	0	0	0	0	0	FALSE	FALSE	FALSE	FALSE	FALSE	FALSE	FALSE	FALSE	FALSE
ENSMUSG00000076638	AC090887.9	6.39697	6.37823	6.3994	6.39706	6.46053	6.37673	6.40966	6.42539	6.43166	6.39523	6.37532	6.39238	0	0	0	0	0	FALSE	FALSE	FALSE	FALSE	FALSE	FALSE	FALSE	FALSE	FALSE
ENSMUSG00000064731	SNORD45	7.84713	7.78392	7.6042	7.78391	7.64726	7.77567	7.76466	7.75292	7.65689	7.32866	7.25216	7.14516	0	0	0	0	0	FALSE	FALSE	FALSE	FALSE	FALSE	FALSE	FALSE	FALSE	FALSE
ENSMUSG00000059821	Olfr847	6.4091	6.40462	6.40496	6.37754	6.42101	6.42413	6.42092	6.33293	6.3522	6.38268	6.40101	6.45252	0	0	0	0	0	FALSE	FALSE	FALSE	FALSE	FALSE	FALSE	FALSE	FALSE	FALSE
ENSMUSG00000076639	AC090887.3	6.45601	6.52098	6.53738	6.52123	6.48321	6.46551	6.51483	6.43143	6.4348	6.44123	6.5097	6.41717	0	0	0	0	0	FALSE	FALSE	FALSE	FALSE	FALSE	FALSE	FALSE	FALSE	FALSE
ENSMUSG00000028988	Ctnnbip1	7.48808	7.45351	7.48617	7.62219	7.62564	7.54859	7.78742	7.79151	7.81982	7.7966	7.66343	7.79153	0	0	0	0	0	FALSE	FALSE	FALSE	FALSE	FALSE	FALSE	FALSE	FALSE	FALSE
ENSMUSG00000057801	Olfr135	6.50852	6.46131	6.47879	6.46521	6.49432	6.45545	6.50482	6.50858	6.52977	6.52261	6.59268	6.48077	0	0	0	0	0	FALSE	FALSE	FALSE	FALSE	FALSE	FALSE	FALSE	FALSE	FALSE
ENSMUSG00000023073	Slc10a2	6.41779	6.41241	6.33296	6.34605	6.41748	6.45371	6.39041	6.33045	6.3679	6.32827	6.44698	6.35844	0	0	0	0	0	FALSE	FALSE	FALSE	FALSE	FALSE	FALSE	FALSE	FALSE	FALSE
ENSMUSG00000046352	Gjb2	6.40972	6.48938	6.53441	6.41804	6.4182	6.39119	6.46661	6.49178	6.43265	6.59208	6.54764	6.41738	0	0	0	0	0	FALSE	FALSE	FALSE	FALSE	FALSE	FALSE	FALSE	FALSE	FALSE
ENSMUSG00000026124	Cfc1	6.44529	6.4375	6.431	6.43978	6.40396	6.45599	6.41213	6.461	6.43053	6.50448	6.44619	6.43722	0	0	0	0	0	FALSE	FALSE	FALSE	FALSE	TRUE	FALSE	TRUE	FALSE	FALSE
ENSMUSG00000019188	H13	7.23531	7.24116	7.21473	7.15491	7.32061	7.25412	7.65249	7.64565	7.63717	7.41511	7.32567	7.35032	0	0	0	0	0	FALSE	FALSE	TRUE	FALSE	TRUE	TRUE	FALSE	FALSE	FALSE
ENSMUSG00000077709	SNORA64	13.5783	13.6288	13.6637	13.5034	13.6712	13.6534	13.4188	13.7597	13.6192	13.7195	13.7562	13.6233	0	0	0	0	0	FALSE	FALSE	FALSE	FALSE	FALSE	FALSE	FALSE	FALSE	FALSE
ENSMUSG00000076640	AC090887.10	6.36214	6.37929	6.35297	6.3513	6.36483	6.3667	6.3563	6.4285	6.42131	6.42462	6.37816	6.41343	0	0	0	0	0	FALSE	FALSE	FALSE	FALSE	FALSE	FALSE	FALSE	FALSE	FALSE
ENSMUSG00000072726	Gm5797	6.51556	6.4737	6.47397	6.45624	6.49465	6.55154	6.47192	6.51503	6.45521	6.50597	6.54153	6.55736	0	0	0	0	0	FALSE	FALSE	FALSE	FALSE	FALSE	FALSE	FALSE	FALSE	FALSE
ENSMUSG00000019822	Smpd2	7.01771	7.14803	7.09672	6.9841	6.99966	7.0183	6.83217	6.9038	6.88758	7.01588	7.07509	7.16717	0	0	0	0	0	FALSE	FALSE	FALSE	FALSE	FALSE	FALSE	FALSE	FALSE	FALSE
ENSMUSG00000076641	AC090887.2	6.386	6.39135	6.42734	6.42593	6.44076	6.4076	6.3795	6.36023	6.37236	6.35484	6.39203	6.3904	0	0	0	0	0	FALSE	FALSE	FALSE	FALSE	FALSE	FALSE	FALSE	FALSE	FALSE
ENSMUSG00000028099	Polr3c	6.52997	6.54953	6.57228	6.5598	6.56088	6.5645	6.54002	6.53437	6.49539	6.4225	6.41399	6.49935	0	0	0	0	0	FALSE	FALSE	FALSE	FALSE	FALSE	FALSE	FALSE	FALSE	FALSE
ENSMUSG00000079961	AC121108.1	8.21505	8.24314	8.25827	8.12929	8.08912	8.13606	8.06003	7.94602	7.9707	7.91541	7.86211	7.70843	0	0	0	0	0	FALSE	FALSE	FALSE	FALSE	FALSE	FALSE	FALSE	FALSE	FALSE
ENSMUSG00000076643	AC160985.3	6.37098	6.37946	6.33915	6.43927	6.34922	6.36923	6.35364	6.31719	6.38235	6.40198	6.30647	6.36044	0	0	0	0	0	FALSE	FALSE	FALSE	FALSE	FALSE	FALSE	FALSE	FALSE	FALSE
ENSMUSG00000064968	SNORD47	6.3894	6.37485	6.3427	6.39224	6.36225	6.37557	6.38425	6.3857	6.44219	6.39807	6.37654	6.41549	0	0	0	0	0	FALSE	FALSE	FALSE	FALSE	FALSE	FALSE	FALSE	FALSE	FALSE
ENSMUSG00000076644	AC160985.1	6.41254	6.3679	6.39864	6.41179	6.35175	6.36615	6.39061	6.41956	6.41118	6.33584	6.33749	6.31579	0	0	0	0	0	FALSE	FALSE	FALSE	FALSE	FALSE	FALSE	FALSE	FALSE	FALSE
ENSMUSG00000085965	AL646054.1	6.39291	6.4102	6.39538	6.36587	6.42038	6.42806	6.42703	6.43036	6.38599	6.44509	6.39251	6.40081	0	0	0	0	0	FALSE	FALSE	TRUE	FALSE	FALSE	FALSE	FALSE	FALSE	FALSE
ENSMUSG00000019828	Grm1	6.43213	6.45558	6.42956	6.44705	6.45685	6.48072	6.41462	6.4356	6.417	6.47322	6.44368	6.39652	0	0	0	0	0	FALSE	FALSE	FALSE	FALSE	TRUE	TRUE	FALSE	FALSE	FALSE
ENSMUSG00000025754	Agbl1	6.45551	6.44291	6.47524	6.43025	6.40463	6.43076	6.48343	6.41191	6.43065	6.47333	6.38034	6.4914	0	0	0	0	0	FALSE	TRUE	TRUE	TRUE	TRUE	FALSE	FALSE	FALSE	FALSE
ENSMUSG00000046761	Fam83h	6.96832	7.087	7.14133	7.07846	7.26488	7.12606	7.36732	7.43571	7.32371	6.75883	6.9145	6.98423	0	0	0	0	0	FALSE	FALSE	FALSE	FALSE	FALSE	FALSE	FALSE	FALSE	FALSE
ENSMUSG00000024109	Nrxn1	6.46236	6.41066	6.37555	6.3913	6.40726	6.465	6.39969	6.38653	6.4434	6.39356	6.47308	6.53022	0	0	0	0	0	FALSE	TRUE	TRUE	TRUE	TRUE	TRUE	FALSE	FALSE	TRUE
ENSMUSG00000076054	AC122194.1	6.42764	6.52529	6.43376	6.45445	6.47944	6.42053	6.46976	6.43089	6.50014	6.60161	6.57146	6.54059	0	0	0	0	0	FALSE	FALSE	FALSE	FALSE	FALSE	FALSE	FALSE	FALSE	FALSE
ENSMUSG00000038750	Omt2b	6.36213	6.45639	6.41485	6.42818	6.41589	6.40354	6.40617	6.48013	6.45749	6.38334	6.45604	6.34778	0	0	0	0	0	FALSE	FALSE	FALSE	FALSE	FALSE	FALSE	FALSE	FALSE	FALSE
ENSMUSG00000065642	SNORA69	6.52479	6.45785	6.48689	6.54135	6.47571	6.53537	6.55204	6.52435	6.50217	6.45437	6.45149	6.4856	0	0	0	0	0	FALSE	FALSE	FALSE	FALSE	TRUE	FALSE	FALSE	FALSE	FALSE
ENSMUSG00000029434	Vps33a	6.56682	6.574	6.64715	6.57972	6.50611	6.41483	6.58357	6.65204	6.73287	6.59038	6.54632	6.60791	0	0	0	0	0	FALSE	FALSE	FALSE	FALSE	FALSE	FALSE	FALSE	FALSE	FALSE
ENSMUSG00000034932	Mrpl54	9.60779	9.49269	9.56193	9.60589	9.55223	9.60975	9.86581	9.94404	9.90918	9.9524	9.83676	9.80626	0	0	0	0	0	FALSE	FALSE	FALSE	FALSE	FALSE	FALSE	FALSE	FALSE	FALSE
ENSMUSG00000088351	snoU54	13.5034	13.4473	13.5285	13.4692	13.534	13.577	13.2972	13.601	13.4608	13.5453	13.6851	13.6026	0	0	0	0	0	FALSE	FALSE	FALSE	FALSE	FALSE	FALSE	FALSE	FALSE	FALSE
ENSMUSG00000005871	Apc	6.78023	6.83214	6.80718	6.76895	6.84789	6.88891	6.858	6.83609	6.75302	6.68489	6.64521	6.6336	0	0	0	0	0	FALSE	TRUE	FALSE	FALSE	FALSE	FALSE	FALSE	FALSE	FALSE
ENSMUSG00000083567	AL590418.5	7.35033	7.4157	7.42867	7.63552	7.57182	7.47094	8.34842	8.42541	8.51601	9.08499	8.78197	8.81375	-1	0	-1	0	-1	FALSE	FALSE	TRUE	FALSE	FALSE	FALSE	FALSE	FALSE	FALSE
ENSMUSG00000030373	Psg28	6.5254	6.45736	6.50524	6.46608	6.45971	6.51442	6.42879	6.54226	6.48482	6.48165	6.43497	6.55146	0	0	0	0	0	FALSE	FALSE	FALSE	FALSE	FALSE	FALSE	FALSE	FALSE	FALSE
ENSMUSG00000061589	Dot1l	7.36902	7.31407	7.36405	7.47942	7.52501	7.47218	7.42332	7.37635	7.37952	7.02017	7.0662	7.02388	0	0	0	0	0	FALSE	FALSE	FALSE	FALSE	FALSE	FALSE	FALSE	FALSE	FALSE
ENSMUSG00000034219	AC114657.1	6.34436	6.41105	6.39572	6.40333	6.3136	6.37923	6.37669	6.41701	6.37418	6.36491	6.36303	6.3761	0	0	0	0	0	FALSE	FALSE	FALSE	FALSE	FALSE	FALSE	FALSE	FALSE	FALSE
ENSMUSG00000039682	Lap3	6.48682	6.46288	6.49909	6.42462	6.4562	6.44201	6.44888	6.44763	6.40675	6.54394	6.46057	6.44529	0	0	0	0	0	FALSE	TRUE	FALSE	TRUE	FALSE	FALSE	FALSE	FALSE	FALSE
ENSMUSG00000076649	AC160985.7	6.37283	6.3721	6.4289	6.38894	6.43877	6.37873	6.41911	6.43489	6.42048	6.43723	6.34936	6.41614	0	0	0	0	0	FALSE	FALSE	FALSE	FALSE	FALSE	FALSE	FALSE	FALSE	FALSE
ENSMUSG00000033423	Eri3	7.51561	7.54929	7.44701	7.47182	7.43622	7.52909	7.44395	7.56643	7.42335	7.42016	7.26007	7.29697	0	0	0	0	0	FALSE	FALSE	FALSE	FALSE	FALSE	FALSE	FALSE	FALSE	FALSE
ENSMUSG00000076650	AC160985.9	6.39509	6.42471	6.42615	6.39337	6.40953	6.4205	6.40514	6.43327	6.39111	6.36637	6.38462	6.38336	0	0	0	0	0	FALSE	FALSE	FALSE	FALSE	FALSE	FALSE	FALSE	FALSE	FALSE
ENSMUSG00000040380	Cbln3	7.46208	7.56269	7.51304	7.44463	7.29669	7.38777	7.29058	7.19717	7.20633	7.10306	7.16495	7.03557	0	0	0	0	0	FALSE	FALSE	FALSE	FALSE	FALSE	FALSE	FALSE	FALSE	FALSE
ENSMUSG00000025202	Scd3	6.42846	6.41073	6.49028	6.46599	6.4879	6.44341	6.45876	6.53185	6.4879	6.47697	6.55281	6.43636	0	0	0	0	0	FALSE	TRUE	TRUE	FALSE	TRUE	TRUE	TRUE	FALSE	FALSE
ENSMUSG00000024610	Cd74	6.48511	6.46434	6.4959	6.54964	6.47091	6.48455	6.48577	6.49519	6.45922	6.36699	6.46215	6.44039	0	0	0	0	0	FALSE	FALSE	TRUE	TRUE	FALSE	FALSE	FALSE	FALSE	FALSE
ENSMUSG00000057699	Tas2r131	6.38144	6.36345	6.3517	6.38501	6.43155	6.42667	6.40151	6.36851	6.3803	6.36643	6.33794	6.36106	0	0	0	0	0	FALSE	FALSE	FALSE	FALSE	FALSE	FALSE	FALSE	FALSE	FALSE
ENSMUSG00000005514	Por	7.47799	7.34797	7.26676	7.57189	7.47792	7.55717	7.54406	7.37206	7.48891	7.59585	7.53801	7.76973	0	0	0	0	0	FALSE	TRUE	TRUE	TRUE	FALSE	FALSE	FALSE	FALSE	FALSE
ENSMUSG00000019952	Wdr51b	7.23554	7.23385	7.24469	7.24179	7.23926	7.21192	7.45472	7.4479	7.47741	8.13027	8.20236	8.04108	0	0	0	-1	-1	FALSE	TRUE	TRUE	FALSE	FALSE	FALSE	FALSE	FALSE	FALSE
ENSMUSG00000005360	Slc1a3	8.27913	8.12227	8.09322	8.43823	8.38509	8.32975	9.11985	9.12413	9.15925	9.44377	9.46228	9.33862	-1	0	-1	0	-1	FALSE	TRUE	TRUE	TRUE	FALSE	FALSE	FALSE	FALSE	FALSE
ENSMUSG00000062528	Tas2r109	6.26834	6.32801	6.37547	6.36557	6.37162	6.29665	6.36772	6.37671	6.40248	6.36672	6.44022	6.42353	0	0	0	0	0	FALSE	FALSE	FALSE	FALSE	FALSE	FALSE	FALSE	FALSE	FALSE
ENSMUSG00000080669	mmu-mir-1224	6.43316	6.41567	6.36865	6.39123	6.38187	6.42617	6.36698	6.39379	6.37487	6.38194	6.38057	6.41001	0	0	0	0	0	FALSE	FALSE	FALSE	FALSE	FALSE	FALSE	FALSE	FALSE	FALSE
ENSMUSG00000076655	Igh-VX24	6.49124	6.52547	6.48314	6.51499	6.51019	6.48846	6.43655	6.4074	6.4949	6.44828	6.39465	6.45634	0	0	0	0	0	FALSE	FALSE	FALSE	FALSE	FALSE	FALSE	FALSE	FALSE	FALSE
ENSMUSG00000033429	Mcee	8.86223	8.73686	8.77586	8.89197	8.87568	8.81156	8.62338	8.6287	8.75652	9.03402	8.9513	8.85505	0	0	0	0	0	FALSE	FALSE	FALSE	FALSE	FALSE	FALSE	FALSE	FALSE	FALSE
ENSMUSG00000065680	SNORD38	13.143	13.1503	13.2784	12.8985	13.2247	13.1576	13.0539	13.3569	13.0402	13.2853	13.2783	13.2704	0	0	0	0	0	FALSE	FALSE	FALSE	FALSE	FALSE	FALSE	FALSE	FALSE	FALSE
ENSMUSG00000026604	Ptpn14	6.77601	6.96789	6.99425	7.1704	7.34527	7.29688	7.52253	7.4342	7.35063	6.9388	6.95386	6.90638	0	0	0	0	0	FALSE	TRUE	TRUE	TRUE	TRUE	TRUE	FALSE	FALSE	TRUE
ENSMUSG00000032637	Atxn2l	6.9326	6.89485	6.99476	6.87802	6.87061	6.84629	6.78584	6.93409	6.76143	6.73068	6.85484	6.66552	0	0	0	0	0	FALSE	FALSE	FALSE	FALSE	FALSE	FALSE	FALSE	FALSE	FALSE
ENSMUSG00000076658	AC073563.2	6.50081	6.48325	6.50697	6.49466	6.46808	6.43993	6.52975	6.51961	6.5134	6.50985	6.54317	6.47329	0	0	0	0	0	FALSE	FALSE	FALSE	FALSE	FALSE	FALSE	FALSE	FALSE	FALSE
ENSMUSG00000025184	D19Ertd386e	6.47632	6.55846	6.47549	6.47759	6.48864	6.49712	6.52102	6.43421	6.52057	6.43096	6.45635	6.49207	0	0	0	0	0	FALSE	FALSE	FALSE	FALSE	FALSE	FALSE	FALSE	FALSE	FALSE
ENSMUSG00000076659	AC073563.8	6.36662	6.35856	6.35998	6.3955	6.38375	6.3571	6.38108	6.37033	6.40755	6.36518	6.37472	6.38505	0	0	0	0	0	FALSE	FALSE	FALSE	FALSE	FALSE	FALSE	FALSE	FALSE	FALSE
ENSMUSG00000020393	Kremen1	6.37895	6.42249	6.45632	6.3984	6.43849	6.39065	6.4329	6.44943	6.41843	6.44498	6.42479	6.42617	0	0	0	0	0	FALSE	FALSE	TRUE	TRUE	FALSE	FALSE	FALSE	FALSE	FALSE
ENSMUSG00000040771	AI314976	6.45842	6.44128	6.51591	6.46789	6.46262	6.45696	6.44773	6.48427	6.43836	6.39981	6.42779	6.45618	0	0	0	0	0	FALSE	FALSE	FALSE	FALSE	FALSE	FALSE	FALSE	FALSE	FALSE
ENSMUSG00000076660	AC073563.5	6.50081	6.48325	6.50697	6.49466	6.46808	6.43993	6.52975	6.51961	6.5134	6.50985	6.54317	6.47329	0	0	0	0	0	FALSE	FALSE	FALSE	FALSE	FALSE	FALSE	FALSE	FALSE	FALSE
ENSMUSG00000004897	Hdgf	8.78174	9.06517	9.04453	8.79581	8.92425	8.99629	8.87027	9.10345	8.90666	8.45642	8.28181	8.31944	0	0	0	1	1	FALSE	TRUE	TRUE	TRUE	FALSE	FALSE	FALSE	FALSE	FALSE
ENSMUSG00000041278	Ttc1	8.74032	8.73617	8.60659	8.77833	8.79039	8.79444	8.77287	8.76247	8.82636	8.5546	8.64731	8.6924	0	0	0	0	0	FALSE	FALSE	FALSE	FALSE	FALSE	FALSE	FALSE	FALSE	FALSE
ENSMUSG00000056749	Nfil3	6.83061	6.82746	6.76502	6.87251	6.84209	6.75896	7.08931	7.1759	7.34252	7.56875	7.4508	7.50858	0	0	0	0	-1	FALSE	FALSE	FALSE	FALSE	FALSE	FALSE	FALSE	FALSE	FALSE
ENSMUSG00000051435	Fhad1	6.36727	6.39686	6.37857	6.38734	6.36352	6.36126	6.37514	6.36539	6.40677	6.3905	6.41773	6.38306	0	0	0	0	0	FALSE	TRUE	TRUE	TRUE	FALSE	FALSE	FALSE	FALSE	FALSE
ENSMUSG00000028532	Cachd1	6.58977	6.63855	6.49218	6.65367	6.67784	6.723	6.92668	6.86206	6.9901	6.95906	6.79309	6.77525	0	0	0	0	0	FALSE	TRUE	TRUE	TRUE	TRUE	TRUE	TRUE	FALSE	FALSE
ENSMUSG00000033210	Slc9a10	6.40062	6.38428	6.37226	6.35482	6.35498	6.374	6.39094	6.37139	6.37418	6.36377	6.36878	6.45042	0	0	0	0	0	FALSE	FALSE	FALSE	FALSE	FALSE	FALSE	FALSE	FALSE	FALSE
ENSMUSG00000054957	AC169501.1	6.39519	6.37477	6.36014	6.39718	6.34935	6.37298	6.35064	6.41617	6.39738	6.35817	6.36045	6.37728	0	0	0	0	0	FALSE	FALSE	FALSE	FALSE	TRUE	TRUE	FALSE	FALSE	FALSE
ENSMUSG00000075171	Olfr1095	6.38113	6.40862	6.40515	6.39377	6.46158	6.38774	6.39107	6.47646	6.49779	6.44207	6.45823	6.48175	0	0	0	0	0	FALSE	FALSE	FALSE	FALSE	FALSE	FALSE	FALSE	FALSE	FALSE
ENSMUSG00000022698	Naa50	6.42737	6.45008	6.42461	6.40454	6.39989	6.44918	6.45959	6.46154	6.43928	6.44331	6.42084	6.43456	0	0	0	0	0	FALSE	FALSE	FALSE	FALSE	FALSE	FALSE	FALSE	FALSE	FALSE
ENSMUSG00000079563	Pglyrp2	6.41559	6.41353	6.4117	6.41367	6.45464	6.41791	6.37799	6.42613	6.41798	6.37796	6.40169	6.41067	0	0	0	0	0	FALSE	FALSE	FALSE	FALSE	FALSE	FALSE	FALSE	FALSE	FALSE
ENSMUSG00000021708	Rasgrf2	6.36567	6.40561	6.40442	6.35568	6.40744	6.39296	6.47506	6.47067	6.45102	6.44471	6.4462	6.44022	0	0	0	0	0	FALSE	FALSE	FALSE	FALSE	TRUE	TRUE	FALSE	FALSE	FALSE
ENSMUSG00000034684	Sema3f	6.50312	6.50508	6.46272	6.6088	6.54745	6.65032	6.97944	6.85988	6.91428	7.33611	7.14894	7.39438	0	0	0	0	-1	FALSE	FALSE	FALSE	FALSE	FALSE	FALSE	FALSE	FALSE	FALSE
ENSMUSG00000058927	AC123930.2	10.419	10.3342	10.3752	10.5295	10.3969	10.4274	10.7514	10.7852	10.7498	10.6669	10.559	10.5105	0	0	0	0	0	FALSE	FALSE	FALSE	FALSE	FALSE	FALSE	FALSE	FALSE	FALSE
ENSMUSG00000075291	AL928931.4	6.49351	6.46036	6.44786	6.43339	6.41751	6.33766	6.43845	6.35931	6.46279	6.47195	6.39311	6.45643	0	0	0	0	0	FALSE	FALSE	FALSE	TRUE	FALSE	FALSE	FALSE	FALSE	FALSE
ENSMUSG00000024294	Mib1	6.73916	6.81826	6.72338	6.78746	6.77627	6.80805	6.9731	6.80191	6.92731	6.90472	6.86086	6.84395	0	0	0	0	0	FALSE	FALSE	FALSE	FALSE	FALSE	FALSE	FALSE	FALSE	FALSE
ENSMUSG00000023723	Mrps23	9.04463	9.10533	9.02676	9.12761	9.15177	9.09949	9.37073	9.39786	9.41118	9.32944	9.3512	9.48193	0	0	0	0	0	FALSE	TRUE	TRUE	TRUE	TRUE	TRUE	FALSE	TRUE	FALSE
ENSMUSG00000070695	Cntnap5a	6.43865	6.41355	6.43581	6.42638	6.38796	6.39494	6.41931	6.46854	6.42778	6.41272	6.41038	6.47418	0	0	0	0	0	FALSE	FALSE	TRUE	TRUE	TRUE	TRUE	FALSE	FALSE	FALSE
ENSMUSG00000030519	Apba2	6.49596	6.50522	6.42717	6.4109	6.43258	6.45088	6.46733	6.42243	6.45166	6.54962	6.454	6.48796	0	0	0	0	0	FALSE	FALSE	FALSE	TRUE	FALSE	FALSE	FALSE	FALSE	FALSE
ENSMUSG00000021338	Lrrc16a	6.47346	6.47429	6.4133	6.46139	6.42428	6.46286	6.46922	6.44036	6.45431	6.39658	6.36601	6.4105	0	0	0	0	0	FALSE	FALSE	FALSE	FALSE	FALSE	FALSE	FALSE	FALSE	FALSE
ENSMUSG00000046380	Jrk	6.45532	6.55711	6.46234	6.52456	6.49373	6.50287	6.46496	6.42134	6.48549	6.49607	6.4924	6.51137	0	0	0	0	0	FALSE	FALSE	FALSE	FALSE	FALSE	FALSE	FALSE	FALSE	FALSE
ENSMUSG00000073574	Grxcr2	6.41449	6.45752	6.4465	6.45518	6.48179	6.45109	6.44039	6.5037	6.45478	6.38624	6.43064	6.38313	0	0	0	0	0	FALSE	FALSE	FALSE	FALSE	FALSE	FALSE	FALSE	FALSE	FALSE
ENSMUSG00000076674	AC073590.6	6.40977	6.4774	6.37579	6.43243	6.41266	6.48155	6.40308	6.44126	6.44747	6.43798	6.40608	6.35742	0	0	0	0	0	FALSE	FALSE	FALSE	FALSE	FALSE	FALSE	FALSE	FALSE	FALSE
ENSMUSG00000022707	Gbe1	6.44103	6.52741	6.54876	6.51058	6.41975	6.39721	6.47842	6.42328	6.47413	6.40753	6.35748	6.43303	0	0	0	0	0	FALSE	FALSE	FALSE	FALSE	TRUE	FALSE	FALSE	FALSE	FALSE
ENSMUSG00000076675	AC073590.8	6.43519	6.45203	6.43624	6.42311	6.42332	6.412	6.42182	6.37755	6.41535	6.4374	6.35592	6.35179	0	0	0	0	0	FALSE	FALSE	FALSE	FALSE	FALSE	FALSE	FALSE	FALSE	FALSE
ENSMUSG00000076677	AC073590.7	6.42234	6.44989	6.46323	6.41216	6.4235	6.39666	6.39268	6.41729	6.39009	6.38339	6.33127	6.39693	0	0	0	0	0	FALSE	FALSE	FALSE	FALSE	FALSE	FALSE	FALSE	FALSE	FALSE
ENSMUSG00000028212	Ccne2	6.73918	6.60089	6.70168	6.92433	6.91202	6.9883	7.29098	7.14687	7.08926	6.80184	6.74415	6.72086	0	0	0	0	0	FALSE	TRUE	TRUE	FALSE	FALSE	FALSE	FALSE	FALSE	FALSE
ENSMUSG00000037542	Aldh8a1	6.41181	6.41535	6.39379	6.43762	6.43069	6.41879	6.38709	6.38588	6.39624	6.32891	6.47422	6.40803	0	0	0	0	0	FALSE	FALSE	FALSE	FALSE	FALSE	FALSE	FALSE	FALSE	FALSE
ENSMUSG00000042428	Mgat3	6.46633	6.49039	6.5455	6.49391	6.5039	6.44827	6.54091	6.5199	6.51612	6.44852	6.55835	6.55336	0	0	0	0	0	FALSE	FALSE	FALSE	FALSE	FALSE	FALSE	FALSE	FALSE	FALSE
ENSMUSG00000078183	AC107763.2	6.86904	6.80056	6.89494	6.88237	6.81054	6.80145	6.86645	6.81876	7.07206	7.19246	7.05646	6.95906	0	0	0	0	0	FALSE	FALSE	FALSE	FALSE	FALSE	FALSE	FALSE	FALSE	FALSE
ENSMUSG00000076683	AC073561.4	6.40067	6.49168	6.41245	6.45201	6.44315	6.49404	6.50903	6.50044	6.47183	6.39787	6.38907	6.50952	0	0	0	0	0	FALSE	FALSE	FALSE	FALSE	FALSE	FALSE	FALSE	FALSE	FALSE
ENSMUSG00000037813	D630003M21Rik	6.45874	6.44965	6.5404	6.49129	6.35996	6.3974	6.45454	6.41759	6.39837	6.4572	6.39454	6.50958	0	0	0	0	0	FALSE	FALSE	FALSE	FALSE	FALSE	FALSE	FALSE	FALSE	FALSE
ENSMUSG00000031931	Ankrd49	8.74923	8.66554	8.7256	8.87063	8.73014	8.81372	9.01977	9.06905	9.00184	9.00674	8.86507	9.20317	0	0	0	0	0	FALSE	FALSE	FALSE	FALSE	FALSE	FALSE	FALSE	FALSE	FALSE
ENSMUSG00000057101	Zfp180	7.92056	8.0794	7.95285	8.0021	7.90412	8.0604	8.00672	7.95569	7.90049	7.82877	7.99011	7.82831	0	0	0	0	0	FALSE	TRUE	TRUE	FALSE	FALSE	FALSE	FALSE	FALSE	FALSE
ENSMUSG00000028738	Tas1r2	6.40785	6.37529	6.39904	6.42216	6.38761	6.38342	6.43933	6.43829	6.43556	6.44273	6.41426	6.3236	0	0	0	0	0	FALSE	FALSE	FALSE	FALSE	FALSE	FALSE	FALSE	FALSE	FALSE
ENSMUSG00000062727	Hist1h2bk	7.9498	7.90423	7.89865	8.00256	7.98872	7.82997	7.92788	7.89909	8.15146	8.75286	9.14756	9.42231	0	0	0	-1	-1	FALSE	FALSE	FALSE	FALSE	FALSE	FALSE	FALSE	FALSE	FALSE
ENSMUSG00000055976	Cldn23	6.38845	6.41781	6.42837	6.38065	6.3895	6.38331	6.3983	6.45034	6.39643	6.41246	6.50271	6.37112	0	0	0	0	0	FALSE	FALSE	FALSE	FALSE	TRUE	TRUE	FALSE	FALSE	FALSE
ENSMUSG00000079671	AC103620.1	6.35606	6.40384	6.37424	6.37133	6.37295	6.35662	6.4068	6.37108	6.42027	6.36202	6.37574	6.41996	0	0	0	0	0	FALSE	FALSE	TRUE	TRUE	FALSE	FALSE	FALSE	FALSE	FALSE
ENSMUSG00000076686	AC073561.10	6.43883	6.40889	6.39778	6.42492	6.41983	6.42762	6.4329	6.44928	6.4815	6.45463	6.38675	6.42181	0	0	0	0	0	FALSE	FALSE	FALSE	FALSE	FALSE	FALSE	FALSE	FALSE	FALSE
ENSMUSG00000027966	Col11a1	6.4423	6.52792	6.42484	6.53213	6.56444	6.50865	6.43193	6.45257	6.49462	6.44536	6.36356	6.46631	0	0	0	0	0	FALSE	FALSE	FALSE	TRUE	FALSE	FALSE	FALSE	FALSE	FALSE
ENSMUSG00000036980	Taf6	6.5052	6.47476	6.50412	6.53049	6.51755	6.52879	6.48602	6.45941	6.48348	6.55722	6.71592	6.61741	0	0	0	0	0	FALSE	FALSE	FALSE	FALSE	FALSE	FALSE	FALSE	FALSE	FALSE
ENSMUSG00000076688	AC073561.1	6.41111	6.39489	6.45723	6.42115	6.43913	6.38171	6.43508	6.41455	6.39431	6.38737	6.43241	6.41363	0	0	0	0	0	FALSE	FALSE	FALSE	FALSE	FALSE	FALSE	FALSE	FALSE	FALSE
ENSMUSG00000009640	Dmap1	8.55086	8.4732	8.48574	8.52709	8.52569	8.48624	8.28941	8.25947	8.34266	8.69058	8.63374	8.75195	0	0	0	0	0	FALSE	FALSE	FALSE	FALSE	FALSE	FALSE	FALSE	FALSE	FALSE
ENSMUSG00000021536	Adcy2	6.50195	6.50952	6.49208	6.51859	6.46478	6.42197	6.56602	6.45982	6.56396	6.67039	6.55832	6.49463	0	0	0	0	0	FALSE	FALSE	FALSE	FALSE	FALSE	FALSE	FALSE	FALSE	FALSE
ENSMUSG00000022842	Ece2	7.78912	7.70829	7.81662	7.75275	7.8686	7.73346	7.95622	8.13336	7.95134	8.18608	8.16792	8.26444	0	0	0	0	0	FALSE	FALSE	FALSE	FALSE	FALSE	FALSE	FALSE	FALSE	FALSE
ENSMUSG00000059105	Olfr1504	6.35233	6.3932	6.4664	6.43396	6.36147	6.39153	6.45454	6.41615	6.39431	6.45389	6.30806	6.41294	0	0	0	0	0	FALSE	FALSE	FALSE	FALSE	FALSE	FALSE	FALSE	FALSE	FALSE
ENSMUSG00000015341	Golga7	7.91224	7.8365	7.84901	7.73774	7.87348	7.98077	7.7125	7.98928	7.6205	7.50779	7.55244	7.41805	0	0	0	0	0	FALSE	FALSE	FALSE	FALSE	FALSE	FALSE	FALSE	FALSE	FALSE
ENSMUSG00000062314	Olfr1505	6.40611	6.40412	6.44143	6.39082	6.43456	6.40922	6.42296	6.42377	6.41922	6.38108	6.37732	6.40051	0	0	0	0	0	FALSE	FALSE	FALSE	FALSE	FALSE	FALSE	FALSE	FALSE	FALSE
ENSMUSG00000064437	SNORD49	8.69648	8.6125	8.72112	8.94891	8.76143	8.73608	8.98598	8.96788	8.85431	8.28633	8.70452	8.5458	0	0	0	0	0	FALSE	FALSE	FALSE	FALSE	FALSE	FALSE	FALSE	FALSE	FALSE
ENSMUSG00000084607	U6	6.80223	6.69485	6.67344	6.69034	6.66365	6.73133	6.63166	6.63839	6.68867	6.69305	6.60791	6.67261	0	0	0	0	0	FALSE	FALSE	FALSE	FALSE	FALSE	FALSE	FALSE	FALSE	FALSE
ENSMUSG00000031832	Taf1c	8.96187	9.00212	9.06031	9.09431	9.14822	9.15733	9.07168	8.96544	8.941	8.50902	8.44666	8.80432	0	0	0	0	0	FALSE	FALSE	FALSE	FALSE	FALSE	FALSE	FALSE	FALSE	FALSE
ENSMUSG00000057719	Sh3rf2	6.40935	6.41475	6.44722	6.43106	6.42167	6.41753	6.44388	6.41475	6.39639	6.42159	6.44213	6.40233	0	0	0	0	0	FALSE	TRUE	TRUE	TRUE	FALSE	FALSE	FALSE	FALSE	FALSE
ENSMUSG00000034341	Wbp2	11.8809	11.8412	11.7872	11.8467	11.7538	11.794	11.6586	11.4635	11.6123	11.967	12.0761	11.9196	0	0	0	0	0	FALSE	FALSE	FALSE	FALSE	FALSE	FALSE	FALSE	FALSE	FALSE
ENSMUSG00000051029	Serpinb1b	6.33805	6.33483	6.34028	6.35426	6.35911	6.37047	6.36924	6.38608	6.40357	6.38228	6.33883	6.4118	0	0	0	0	0	FALSE	FALSE	FALSE	FALSE	TRUE	FALSE	FALSE	FALSE	FALSE
ENSMUSG00000088294	SNORD113	6.90348	6.80888	6.93656	6.90336	6.82522	6.91912	7.03877	6.91723	6.83366	6.5015	6.51013	6.52264	0	0	0	0	0	FALSE	FALSE	FALSE	FALSE	FALSE	FALSE	FALSE	FALSE	FALSE
ENSMUSG00000022544	Fam86	7.53787	7.63363	7.70366	7.42598	7.4218	7.42605	7.14562	7.22073	7.13481	7.31786	7.30778	7.34814	0	0	0	0	0	FALSE	FALSE	FALSE	FALSE	FALSE	FALSE	FALSE	FALSE	FALSE
ENSMUSG00000056812	St8sia3	6.39837	6.42796	6.36757	6.44286	6.44959	6.45988	6.45564	6.50093	6.53083	6.46567	6.45688	6.47505	0	0	0	0	0	FALSE	FALSE	FALSE	FALSE	FALSE	FALSE	FALSE	FALSE	FALSE
ENSMUSG00000043753	Dmrta1	6.47048	6.43907	6.36896	6.44782	6.41942	6.47098	6.37643	6.43025	6.48122	6.40325	6.52708	6.46801	0	0	0	0	0	FALSE	FALSE	FALSE	FALSE	FALSE	FALSE	FALSE	FALSE	FALSE
ENSMUSG00000033444	Cytsa	8.90708	8.99344	8.93365	9.04446	9.01442	9.04953	9.11548	9.08607	8.96147	8.97408	8.90095	9.04096	0	0	0	0	0	FALSE	TRUE	TRUE	FALSE	FALSE	FALSE	FALSE	FALSE	FALSE
ENSMUSG00000050541	Adra1b	6.36231	6.36417	6.40159	6.40371	6.41214	6.38558	6.33482	6.4033	6.34529	6.35333	6.38302	6.40014	0	0	0	0	0	FALSE	FALSE	FALSE	FALSE	FALSE	FALSE	FALSE	FALSE	FALSE
ENSMUSG00000080875	AC158121.2	11.6031	11.3639	11.3094	11.317	11.4743	11.4933	11.2935	11.5422	11.5248	11.7272	11.672	11.7472	0	0	0	0	0	FALSE	FALSE	FALSE	FALSE	FALSE	FALSE	FALSE	FALSE	FALSE
ENSMUSG00000077167	SNORA53	10.6338	10.5555	10.7075	10.5297	10.7145	10.6028	10.9075	11.0012	10.9794	10.8993	10.7405	10.7554	0	0	0	0	0	FALSE	FALSE	FALSE	FALSE	FALSE	FALSE	FALSE	FALSE	FALSE
ENSMUSG00000076706	AC079181.4	6.33798	6.46133	6.4059	6.385	6.39906	6.38294	6.37122	6.38075	6.39887	6.42853	6.45306	6.426	0	0	0	0	0	FALSE	FALSE	FALSE	FALSE	FALSE	FALSE	FALSE	FALSE	FALSE
ENSMUSG00000026048	Ercc5	7.55216	7.47014	7.55987	7.7678	7.83316	7.78821	8.2302	8.00633	8.11265	8.0199	7.90561	8.07315	-1	0	0	0	0	FALSE	FALSE	FALSE	FALSE	FALSE	FALSE	FALSE	FALSE	FALSE
ENSMUSG00000026147	Col9a1	6.52945	6.55091	6.53796	6.44291	6.58687	6.44852	6.51788	6.44287	6.51437	6.444	6.44169	6.4915	0	0	0	0	0	FALSE	TRUE	TRUE	TRUE	FALSE	FALSE	FALSE	FALSE	FALSE
ENSMUSG00000074667	AC108797.1	6.39877	6.42704	6.35242	6.40538	6.40552	6.41252	6.36564	6.43033	6.47495	6.42037	6.39402	6.38262	0	0	0	0	0	FALSE	FALSE	FALSE	FALSE	FALSE	FALSE	FALSE	FALSE	FALSE
ENSMUSG00000051278	4930422G04Rik	7.5809	7.61822	7.64736	7.87053	7.97741	7.7933	8.11746	8.1561	8.03629	7.70502	7.87603	7.57507	0	0	0	0	0	FALSE	FALSE	FALSE	FALSE	FALSE	FALSE	FALSE	FALSE	FALSE
ENSMUSG00000060795	RP23-207B21.2	6.38032	6.46575	6.38844	6.40138	6.37672	6.41317	6.42609	6.40361	6.40408	6.42345	6.41597	6.41975	0	0	0	0	0	FALSE	FALSE	FALSE	FALSE	FALSE	FALSE	FALSE	FALSE	FALSE
ENSMUSG00000071591	1700110I01Rik	6.43949	6.5083	6.42738	6.4417	6.47845	6.48062	6.47306	6.42669	6.45157	6.4209	6.38332	6.4046	0	0	0	0	0	FALSE	FALSE	FALSE	FALSE	FALSE	FALSE	FALSE	FALSE	FALSE
ENSMUSG00000028736	Pax7	6.38094	6.39672	6.40852	6.37058	6.37041	6.39637	6.388	6.43558	6.37491	6.38416	6.4156	6.41283	0	0	0	0	0	FALSE	TRUE	TRUE	TRUE	FALSE	FALSE	FALSE	FALSE	FALSE
ENSMUSG00000006057	Atp5g1	12.0036	11.9644	11.9684	11.8534	11.9488	11.9729	11.6066	11.8891	11.6821	11.348	11.1099	11.0458	0	0	0	0	1	FALSE	FALSE	FALSE	FALSE	FALSE	FALSE	FALSE	FALSE	FALSE
ENSMUSG00000085761	AL663037.3	6.31166	6.41298	6.33387	6.3703	6.34607	6.37678	6.34107	6.37019	6.36716	6.34838	6.32981	6.34011	0	0	0	0	0	FALSE	FALSE	FALSE	FALSE	FALSE	FALSE	FALSE	FALSE	FALSE
ENSMUSG00000007038	Neu1	8.25979	8.17745	7.98544	8.06042	8.02383	8.0959	8.10926	7.87302	8.10952	8.78141	9.26414	8.78303	0	0	0	-1	-1	FALSE	FALSE	FALSE	FALSE	FALSE	FALSE	FALSE	FALSE	FALSE
ENSMUSG00000036949	Slc39a12	6.34782	6.45696	6.40726	6.40095	6.41097	6.45331	6.44185	6.3828	6.36168	6.43317	6.43987	6.4304	0	0	0	0	0	FALSE	FALSE	FALSE	FALSE	FALSE	FALSE	FALSE	FALSE	FALSE
ENSMUSG00000038057	Dbil5	6.39696	6.42098	6.47197	6.47144	6.4848	6.39873	6.4503	6.44148	6.47186	6.42847	6.43364	6.51781	0	0	0	0	0	FALSE	FALSE	FALSE	FALSE	FALSE	FALSE	FALSE	FALSE	FALSE
ENSMUSG00000026572	Tbx19	6.41327	6.37114	6.34723	6.39445	6.40681	6.3415	6.37411	6.43797	6.49829	6.43808	6.43484	6.42402	0	0	0	0	0	FALSE	FALSE	FALSE	FALSE	FALSE	FALSE	FALSE	FALSE	FALSE
ENSMUSG00000046210	Olfr735	6.36426	6.36919	6.38052	6.42648	6.42681	6.37562	6.39082	6.33744	6.41982	6.37997	6.39549	6.37414	0	0	0	0	0	FALSE	FALSE	FALSE	FALSE	FALSE	FALSE	FALSE	FALSE	FALSE
ENSMUSG00000033799	BC016423	6.41682	6.39394	6.3981	6.38835	6.42918	6.42426	6.32429	6.41598	6.36353	6.37067	6.37675	6.30806	0	0	0	0	0	FALSE	FALSE	FALSE	FALSE	FALSE	FALSE	FALSE	FALSE	FALSE
ENSMUSG00000068328	Aup1	8.6822	8.65434	8.59012	8.75632	8.70522	8.67084	8.99696	8.97674	9.06627	9.2559	9.17494	9.2844	0	0	0	0	-1	FALSE	FALSE	FALSE	FALSE	FALSE	FALSE	FALSE	FALSE	FALSE
ENSMUSG00000076710	AC079181.2	6.40455	6.32563	6.35517	6.36247	6.42195	6.39271	6.29417	6.33034	6.33695	6.35124	6.41611	6.39381	0	0	0	0	0	FALSE	FALSE	FALSE	FALSE	FALSE	FALSE	FALSE	FALSE	FALSE
ENSMUSG00000081128	AL845528.1	8.45037	8.51213	8.47299	8.46655	8.58493	8.4679	8.32194	8.37995	8.31921	7.94321	8.07052	7.99367	0	0	0	0	0	FALSE	FALSE	FALSE	FALSE	FALSE	FALSE	FALSE	FALSE	FALSE
ENSMUSG00000076711	AC079181.7	6.37178	6.39988	6.41889	6.35285	6.35466	6.38367	6.40733	6.35422	6.33725	6.42308	6.36504	6.33345	0	0	0	0	0	FALSE	FALSE	FALSE	FALSE	FALSE	FALSE	FALSE	FALSE	FALSE
ENSMUSG00000048810	Olfr202	6.45128	6.40616	6.41992	6.37333	6.43309	6.3904	6.35462	6.4041	6.43452	6.51706	6.42598	6.4594	0	0	0	0	0	FALSE	FALSE	FALSE	FALSE	FALSE	FALSE	FALSE	FALSE	FALSE
ENSMUSG00000080865	RP23-146F24.4	11.2996	11.2996	11.2679	11.2529	11.3052	11.2481	11.341	11.5858	11.3823	10.9504	10.9356	10.8103	0	0	0	0	0	FALSE	FALSE	FALSE	FALSE	FALSE	FALSE	FALSE	FALSE	FALSE
ENSMUSG00000029832	Nfe2l3	6.44378	6.45506	6.47592	6.48899	6.45261	6.47499	6.46565	6.45887	6.43975	6.46307	6.43122	6.4051	0	0	0	0	0	FALSE	FALSE	FALSE	FALSE	FALSE	FALSE	FALSE	FALSE	FALSE
ENSMUSG00000044258	Ctla2a	6.37288	6.39085	6.42242	6.39364	6.39275	6.33476	6.42569	6.39407	6.41527	6.35436	6.32897	6.36746	0	0	0	0	0	FALSE	FALSE	FALSE	FALSE	FALSE	FALSE	FALSE	FALSE	FALSE
ENSMUSG00000057933	Gsta2	6.41543	6.38762	6.37421	6.4491	6.4478	6.51243	6.40792	6.4851	6.41362	6.44408	6.45142	6.41132	0	0	0	0	0	FALSE	TRUE	TRUE	FALSE	TRUE	FALSE	FALSE	FALSE	FALSE
ENSMUSG00000071147	Tas2r140	6.43505	6.41096	6.43274	6.38911	6.391	6.34749	6.37677	6.38363	6.38198	6.41739	6.3825	6.43171	0	0	0	0	0	FALSE	FALSE	FALSE	FALSE	FALSE	FALSE	FALSE	FALSE	FALSE
ENSMUSG00000028641	Lepre1	6.73558	6.78152	6.8255	6.8208	6.78508	6.75789	6.63116	6.63981	6.60178	6.67951	6.65074	6.61804	0	0	0	0	0	FALSE	TRUE	FALSE	FALSE	FALSE	FALSE	FALSE	FALSE	FALSE
ENSMUSG00000077185	SNORD102	10.8615	10.6447	10.8454	10.6588	10.7852	10.8541	10.7139	10.6962	10.7866	11.0149	11.0822	11.0476	0	0	0	0	0	FALSE	FALSE	FALSE	FALSE	FALSE	FALSE	FALSE	FALSE	FALSE
ENSMUSG00000066152	Slc31a2	6.66578	6.6943	6.67032	6.69885	6.56087	6.66807	6.53397	6.58799	6.51815	6.60565	6.5428	6.70059	0	0	0	0	0	FALSE	TRUE	TRUE	FALSE	TRUE	TRUE	FALSE	FALSE	FALSE
ENSMUSG00000021464	Ror2	6.74203	6.66781	6.66291	6.70209	6.67008	6.64936	6.99349	6.97332	7.06197	7.37538	7.39383	7.55043	0	0	0	0	-1	FALSE	TRUE	TRUE	TRUE	TRUE	TRUE	FALSE	FALSE	TRUE
ENSMUSG00000028945	Rheb	9.68111	9.75709	9.7168	9.72389	9.68225	9.61502	9.87412	9.80438	9.98456	10.0219	10.0686	10.0139	0	0	0	0	0	FALSE	FALSE	FALSE	FALSE	FALSE	FALSE	FALSE	FALSE	FALSE
ENSMUSG00000022564	Grina	8.90602	8.76271	8.6803	8.9473	8.77114	8.66779	8.95225	8.66592	9.2106	10.4654	10.7185	10.8227	0	0	0	-1	-1	FALSE	FALSE	FALSE	FALSE	FALSE	FALSE	FALSE	FALSE	FALSE
ENSMUSG00000065231	SNORA75	6.48349	6.45343	6.39363	6.49177	6.44008	6.53763	6.48503	6.50913	6.5175	6.44111	6.37139	6.49584	0	0	0	0	0	FALSE	FALSE	FALSE	FALSE	FALSE	FALSE	FALSE	FALSE	FALSE
ENSMUSG00000033409	Syce1l	6.46668	6.41383	6.4719	6.46514	6.42348	6.40853	6.44216	6.41879	6.41072	6.45644	6.51137	6.41646	0	0	0	0	0	FALSE	FALSE	FALSE	FALSE	FALSE	FALSE	FALSE	FALSE	FALSE
ENSMUSG00000035713	Usp35	6.44892	6.54152	6.48491	6.46008	6.481	6.44107	6.49793	6.58593	6.56502	6.45035	6.47298	6.4286	0	0	0	0	0	FALSE	FALSE	FALSE	FALSE	FALSE	FALSE	FALSE	FALSE	FALSE
ENSMUSG00000024972	Lgals12	6.38394	6.42759	6.46088	6.40179	6.41418	6.41496	6.42188	6.48851	6.41933	6.39574	6.53918	6.37429	0	0	0	0	0	FALSE	TRUE	TRUE	FALSE	TRUE	TRUE	FALSE	TRUE	FALSE
ENSMUSG00000036062	N28178	6.40921	6.35253	6.46779	6.38841	6.39509	6.38102	6.32073	6.43706	6.34511	6.36677	6.37301	6.37691	0	0	0	0	0	FALSE	TRUE	TRUE	TRUE	TRUE	FALSE	FALSE	FALSE	TRUE
ENSMUSG00000037605	Lphn3	6.45478	6.44725	6.39587	6.46531	6.49714	6.46693	6.43737	6.36077	6.45494	6.40876	6.35834	6.45138	0	0	0	0	0	FALSE	TRUE	TRUE	TRUE	TRUE	TRUE	FALSE	TRUE	FALSE
ENSMUSG00000025508	Rplp2	13.037	13.0926	13.0644	13.2618	12.9755	12.9682	12.894	13.0397	13.0705	12.9753	12.9201	12.9328	0	0	0	0	0	FALSE	FALSE	FALSE	FALSE	FALSE	FALSE	FALSE	FALSE	FALSE
ENSMUSG00000078957	1700060C20Rik	6.42753	6.44518	6.43937	6.40324	6.41047	6.38791	6.39641	6.40989	6.40264	6.43437	6.41556	6.3927	0	0	0	0	0	FALSE	TRUE	TRUE	TRUE	FALSE	FALSE	FALSE	FALSE	FALSE
ENSMUSG00000032501	Trib1	6.44994	6.459	6.41834	6.4933	6.45646	6.45387	6.57984	6.53497	6.5989	6.60366	6.79445	6.69595	0	0	0	0	0	FALSE	FALSE	TRUE	FALSE	FALSE	FALSE	FALSE	FALSE	FALSE
ENSMUSG00000075566	Krtap4-6	6.4388	6.36226	6.3499	6.3667	6.4214	6.40027	6.35831	6.41429	6.42554	6.41079	6.42628	6.36613	0	0	0	0	0	FALSE	FALSE	FALSE	FALSE	FALSE	FALSE	FALSE	FALSE	FALSE
ENSMUSG00000038622	Med30	9.77067	9.73445	9.75836	9.90985	9.65648	9.6554	9.92142	9.82507	10.001	9.81285	9.79264	9.86011	0	0	0	0	0	FALSE	FALSE	FALSE	FALSE	FALSE	FALSE	FALSE	FALSE	FALSE
ENSMUSG00000038930	Rccd1	7.83403	8.0422	7.9035	7.67831	7.7571	7.8539	7.89813	7.87277	7.80759	7.7223	7.66412	7.58397	0	0	0	0	0	FALSE	FALSE	FALSE	FALSE	FALSE	FALSE	FALSE	FALSE	FALSE
ENSMUSG00000043505	Gimap5	6.51838	6.4459	6.3703	6.432	6.40512	6.52839	6.4582	6.52465	6.51118	6.61454	6.4096	6.4741	0	0	0	0	0	FALSE	FALSE	FALSE	FALSE	FALSE	FALSE	FALSE	FALSE	FALSE
ENSMUSG00000071169	Defb46	6.43184	6.47971	6.4828	6.4498	6.44018	6.42687	6.43115	6.44876	6.41026	6.49931	6.42273	6.44575	0	0	0	0	0	FALSE	FALSE	FALSE	FALSE	TRUE	TRUE	FALSE	FALSE	FALSE
ENSMUSG00000060402	Chst8	7.14341	7.03966	7.07872	6.79708	6.67731	6.68175	6.61806	6.58681	6.65133	6.65894	6.53368	6.58497	0	0	0	0	0	FALSE	TRUE	TRUE	FALSE	TRUE	TRUE	FALSE	TRUE	FALSE
ENSMUSG00000011632	2310033E01Rik	6.47228	6.47812	6.45612	6.44061	6.56147	6.51702	6.44447	6.50115	6.44294	6.46309	6.5194	6.44008	0	0	0	0	0	FALSE	FALSE	FALSE	FALSE	FALSE	FALSE	FALSE	FALSE	FALSE
ENSMUSG00000082516	RP24-548P4.1	7.18956	7.12076	7.14563	7.02429	7.1146	7.17398	7.04665	7.11131	7.30645	7.63378	7.64219	7.68067	0	0	0	0	0	FALSE	FALSE	FALSE	FALSE	FALSE	FALSE	FALSE	FALSE	FALSE
ENSMUSG00000076722	Igh-VJ558	6.35382	6.39748	6.38058	6.42069	6.39863	6.37693	6.32688	6.37741	6.37284	6.37528	6.3883	6.38913	0	0	0	0	0	FALSE	FALSE	FALSE	FALSE	FALSE	FALSE	FALSE	FALSE	FALSE
ENSMUSG00000059144	2310061J03Rik	6.63513	6.61099	6.72691	6.74493	6.7414	6.63854	6.58453	6.68388	6.57277	6.77942	6.69562	6.96728	0	0	0	0	0	FALSE	FALSE	FALSE	FALSE	FALSE	FALSE	FALSE	FALSE	FALSE
ENSMUSG00000045007	Tubg2	6.61225	6.52768	6.57837	6.6131	6.66157	6.57405	6.6702	6.6236	6.66837	6.59253	6.65111	6.5649	0	0	0	0	0	FALSE	FALSE	FALSE	FALSE	FALSE	FALSE	FALSE	FALSE	FALSE
ENSMUSG00000086646	AL669827.1	6.54861	6.57047	6.50751	6.55008	6.50443	6.5339	6.52014	6.53319	6.52699	6.51983	6.55031	6.53781	0	0	0	0	0	FALSE	FALSE	FALSE	FALSE	FALSE	FALSE	FALSE	FALSE	FALSE
ENSMUSG00000040972	Igsf21	6.53003	6.54114	6.49125	6.53584	6.46793	6.52442	6.42637	6.43106	6.48377	6.58471	6.59208	6.58745	0	0	0	0	0	FALSE	TRUE	TRUE	TRUE	TRUE	TRUE	FALSE	FALSE	FALSE
ENSMUSG00000026031	Cflar	6.60974	6.61667	6.65187	6.64921	6.74498	6.60653	6.6915	6.70435	6.78736	6.87185	6.80719	6.91136	0	0	0	0	0	FALSE	TRUE	TRUE	TRUE	TRUE	TRUE	FALSE	TRUE	TRUE
ENSMUSG00000015357	Clpx	7.56243	7.52621	7.52679	7.56759	7.45569	7.61387	7.564	7.34496	7.47519	7.5315	7.64992	7.61378	0	0	0	0	0	FALSE	FALSE	TRUE	TRUE	FALSE	FALSE	FALSE	FALSE	FALSE
ENSMUSG00000085353	BX649461.2	6.4034	6.45164	6.43496	6.39219	6.38084	6.37478	6.39055	6.3471	6.38866	6.35428	6.42248	6.4366	0	0	0	0	0	FALSE	FALSE	FALSE	FALSE	TRUE	TRUE	FALSE	FALSE	FALSE
ENSMUSG00000076723	Igh-VJ558	6.51742	6.48635	6.53668	6.4481	6.41094	6.41391	6.44172	6.47252	6.43819	6.43588	6.40618	6.45096	0	0	0	0	0	FALSE	FALSE	FALSE	FALSE	FALSE	FALSE	FALSE	FALSE	FALSE
ENSMUSG00000044952	Kctd21	6.39765	6.41132	6.36769	6.42934	6.33872	6.39201	6.35393	6.37219	6.38366	6.50071	6.40543	6.41547	0	0	0	0	0	FALSE	FALSE	FALSE	TRUE	FALSE	FALSE	FALSE	FALSE	FALSE
ENSMUSG00000076724	AC164609.3	6.40035	6.35031	6.42325	6.3955	6.40348	6.3589	6.38289	6.40951	6.41535	6.47369	6.43218	6.41601	0	0	0	0	0	FALSE	FALSE	FALSE	FALSE	FALSE	FALSE	FALSE	FALSE	FALSE
ENSMUSG00000063558	Aox1	6.42735	6.50147	6.43637	6.48164	6.49067	6.49523	6.43845	6.46608	6.50517	6.44837	6.39014	6.42402	0	0	0	0	0	FALSE	FALSE	FALSE	FALSE	FALSE	FALSE	FALSE	FALSE	FALSE
ENSMUSG00000037710	Cisd1	8.08175	8.03976	8.06987	7.91845	7.92459	7.88144	7.52253	7.43483	7.52063	7.88578	7.87549	7.8313	0	0	0	0	0	FALSE	TRUE	TRUE	TRUE	TRUE	TRUE	FALSE	FALSE	TRUE
ENSMUSG00000050077	Zbtb11	6.39263	6.38237	6.39464	6.42769	6.45056	6.45875	6.40117	6.40305	6.37741	6.33628	6.35183	6.36658	0	0	0	0	0	FALSE	FALSE	FALSE	FALSE	FALSE	FALSE	FALSE	FALSE	FALSE
ENSMUSG00000069136	CT030013.3	6.3663	6.43405	6.39756	6.38757	6.39488	6.39134	6.468	6.42653	6.43374	6.4357	6.49779	6.44803	0	0	0	0	0	FALSE	FALSE	FALSE	FALSE	FALSE	FALSE	FALSE	FALSE	FALSE
ENSMUSG00000035545	Leng8	6.41729	6.42338	6.40016	6.41543	6.45327	6.43675	6.37358	6.47987	6.45236	6.36916	6.34532	6.37444	0	0	0	0	0	FALSE	FALSE	FALSE	FALSE	FALSE	FALSE	FALSE	FALSE	FALSE
ENSMUSG00000030156	Cd69	6.35744	6.31867	6.34599	6.34905	6.33326	6.37777	6.35168	6.3755	6.3481	6.41806	6.39054	6.32236	0	0	0	0	0	FALSE	FALSE	FALSE	FALSE	FALSE	FALSE	FALSE	FALSE	FALSE
ENSMUSG00000076726	AC164609.2	6.35382	6.39748	6.38058	6.42069	6.39863	6.37693	6.32688	6.37741	6.37284	6.37528	6.3883	6.38913	0	0	0	0	0	FALSE	FALSE	FALSE	FALSE	FALSE	FALSE	FALSE	FALSE	FALSE
ENSMUSG00000031819	Cox4nb	9.94029	10.0984	10.022	9.85012	10.0224	10.0167	9.7916	10.011	9.79071	9.29363	9.21209	9.16889	0	0	0	1	1	FALSE	FALSE	FALSE	FALSE	FALSE	FALSE	FALSE	FALSE	FALSE
ENSMUSG00000039219	Arid4b	6.43166	6.38341	6.47908	6.46359	6.58814	6.47976	6.4879	6.40124	6.44662	6.40765	6.50121	6.39998	0	0	0	0	0	FALSE	FALSE	FALSE	FALSE	FALSE	FALSE	FALSE	FALSE	FALSE
ENSMUSG00000052922	Bpi	6.38404	6.42687	6.35587	6.43911	6.42114	6.44247	6.41942	6.41113	6.48763	6.39352	6.3891	6.4132	0	0	0	0	0	FALSE	FALSE	FALSE	FALSE	FALSE	FALSE	FALSE	FALSE	FALSE
ENSMUSG00000043501	Lgals2	6.51296	6.47488	6.54778	6.4805	6.4043	6.44267	6.40554	6.45249	6.38333	6.5067	6.44322	6.47134	0	0	0	0	0	FALSE	TRUE	TRUE	TRUE	FALSE	FALSE	FALSE	FALSE	FALSE
ENSMUSG00000029279	Brdt	6.4732	6.52861	6.54794	6.53385	6.47474	6.47693	6.47563	6.44099	6.48111	6.47532	6.4484	6.52021	0	0	0	0	0	FALSE	FALSE	FALSE	FALSE	FALSE	FALSE	FALSE	FALSE	FALSE
ENSMUSG00000076122	mmu-mir-503	6.41498	6.43605	6.49453	6.44873	6.40391	6.4087	6.4684	6.48021	6.42895	6.60973	6.44899	6.43285	0	0	0	0	0	FALSE	FALSE	FALSE	FALSE	FALSE	FALSE	FALSE	FALSE	FALSE
ENSMUSG00000076727	AC073939.4	6.37178	6.39988	6.41889	6.35285	6.35466	6.38367	6.40733	6.35422	6.33725	6.42308	6.36504	6.33345	0	0	0	0	0	FALSE	FALSE	FALSE	FALSE	FALSE	FALSE	FALSE	FALSE	FALSE
ENSMUSG00000076270	mmu-mir-719	6.49673	6.49771	6.46524	6.49993	6.48785	6.5155	6.52347	6.49616	6.48458	6.52957	6.50022	6.47576	0	0	0	0	0	FALSE	FALSE	FALSE	FALSE	FALSE	FALSE	FALSE	FALSE	FALSE
ENSMUSG00000081519	AL773534.1	9.07318	8.91054	8.85293	9.04985	9.07432	9.10133	9.0713	9.06517	9.05094	8.55636	8.71867	8.4948	0	0	0	0	0	FALSE	FALSE	FALSE	FALSE	FALSE	FALSE	FALSE	FALSE	FALSE
ENSMUSG00000015519	2310057J18Rik	6.38616	6.38055	6.36081	6.36058	6.38415	6.38158	6.36269	6.3768	6.40474	6.37286	6.43151	6.38253	0	0	0	0	0	FALSE	FALSE	TRUE	TRUE	FALSE	FALSE	FALSE	FALSE	FALSE
ENSMUSG00000076728	AC073939.1	6.43568	6.40332	6.44014	6.39755	6.39921	6.39724	6.40058	6.42249	6.39276	6.43421	6.35242	6.37715	0	0	0	0	0	FALSE	FALSE	FALSE	FALSE	FALSE	FALSE	FALSE	FALSE	FALSE
ENSMUSG00000088524	snR39B	8.34634	8.33647	8.20793	8.22058	8.11192	8.19356	7.97197	7.9967	7.9247	8.05154	7.77999	7.82993	0	0	0	0	0	FALSE	FALSE	FALSE	FALSE	FALSE	FALSE	FALSE	FALSE	FALSE
ENSMUSG00000083373	AL844844.1	10.7442	10.7696	10.7334	10.7164	10.6121	10.6134	10.6005	10.4808	10.5851	10.7062	10.914	10.7912	0	0	0	0	0	FALSE	FALSE	TRUE	TRUE	TRUE	FALSE	FALSE	FALSE	FALSE
ENSMUSG00000039879	Heca	6.59106	6.55018	6.58108	6.59196	6.56116	6.51868	6.55403	6.545	6.5921	6.51086	6.5598	6.47055	0	0	0	0	0	FALSE	FALSE	FALSE	FALSE	FALSE	FALSE	FALSE	FALSE	FALSE
ENSMUSG00000065258	SNORD24	12.6076	12.5861	12.5313	12.5993	12.535	12.5656	12.602	12.7455	12.6217	12.1935	12.1883	12.0989	0	0	0	0	0	FALSE	FALSE	FALSE	FALSE	FALSE	FALSE	FALSE	FALSE	FALSE
ENSMUSG00000021099	Six6	6.50863	6.47252	6.5384	6.49061	6.43965	6.48925	6.46161	6.51044	6.44595	6.36661	6.48449	6.44409	0	0	0	0	0	FALSE	FALSE	FALSE	FALSE	FALSE	FALSE	FALSE	FALSE	FALSE
ENSMUSG00000026686	Lmx1a	6.481	6.40756	6.45324	6.46083	6.43558	6.39986	6.35717	6.32734	6.37	6.45268	6.50631	6.47166	0	0	0	0	0	FALSE	TRUE	FALSE	TRUE	FALSE	FALSE	FALSE	FALSE	FALSE
ENSMUSG00000036401	Glt6d1	6.3799	6.41009	6.44553	6.45417	6.37375	6.37796	6.38764	6.35148	6.39628	6.41671	6.46032	6.29626	0	0	0	0	0	FALSE	FALSE	FALSE	FALSE	FALSE	FALSE	FALSE	FALSE	FALSE
ENSMUSG00000076730	AC073939.2	6.39871	6.42499	6.39914	6.40912	6.4054	6.41398	6.41011	6.38791	6.42927	6.43041	6.40464	6.44398	0	0	0	0	0	FALSE	FALSE	FALSE	FALSE	FALSE	FALSE	FALSE	FALSE	FALSE
ENSMUSG00000088008	SCARNA20	9.02142	8.89466	9.08238	8.94895	9.11126	8.98729	8.86116	8.96115	8.95649	8.93933	8.91222	8.8939	0	0	0	0	0	FALSE	FALSE	FALSE	FALSE	FALSE	FALSE	FALSE	FALSE	FALSE
ENSMUSG00000026882	4930568D16Rik	6.43366	6.42754	6.48126	6.44463	6.37667	6.48629	6.44652	6.52189	6.37247	6.44344	6.45994	6.40896	0	0	0	0	0	FALSE	FALSE	FALSE	FALSE	FALSE	FALSE	FALSE	FALSE	FALSE
ENSMUSG00000076731	AC073939.3	6.41567	6.39833	6.40694	6.43298	6.38914	6.3479	6.38059	6.38862	6.43101	6.45125	6.39752	6.52232	0	0	0	0	0	FALSE	FALSE	FALSE	FALSE	FALSE	FALSE	FALSE	FALSE	FALSE
ENSMUSG00000030230	Plcz1	6.58992	6.53595	6.48959	6.54113	6.52359	6.56058	6.53049	6.4601	6.52057	6.46624	6.55347	6.51834	0	0	0	0	0	FALSE	FALSE	FALSE	FALSE	TRUE	FALSE	FALSE	FALSE	FALSE
ENSMUSG00000076732	AC163348.2	6.51742	6.48635	6.53668	6.4481	6.41094	6.41391	6.44172	6.47252	6.43819	6.43588	6.40618	6.45096	0	0	0	0	0	FALSE	FALSE	FALSE	FALSE	FALSE	FALSE	FALSE	FALSE	FALSE
ENSMUSG00000039678	Tbc1d13	8.88391	8.94491	8.87961	8.56574	8.55761	8.58437	8.04226	8.02222	8.08965	7.94466	7.96224	8.10244	1	0	0	0	1	FALSE	TRUE	TRUE	FALSE	TRUE	TRUE	FALSE	TRUE	FALSE
ENSMUSG00000076733	AC163348.1	6.4708	6.4249	6.42094	6.40279	6.43855	6.42408	6.46615	6.47412	6.49143	6.42066	6.44872	6.4778	0	0	0	0	0	FALSE	FALSE	FALSE	FALSE	FALSE	FALSE	FALSE	FALSE	FALSE
ENSMUSG00000068762	Gstm6	6.62181	6.66135	6.61456	6.73686	6.71315	6.78468	6.65053	6.56129	6.58234	6.62667	6.63578	6.53158	0	0	0	0	0	FALSE	FALSE	FALSE	FALSE	FALSE	FALSE	FALSE	FALSE	FALSE
ENSMUSG00000024683	Mrpl16	8.1599	8.2397	8.22007	8.2075	8.2328	8.12282	8.37383	8.43387	8.49194	8.4916	8.34248	8.46271	0	0	0	0	0	FALSE	FALSE	TRUE	FALSE	FALSE	FALSE	FALSE	FALSE	FALSE
ENSMUSG00000076734	AC160473.3	6.4061	6.35441	6.43276	6.37541	6.38111	6.37967	6.40598	6.35476	6.3492	6.33884	6.38408	6.3433	0	0	0	0	0	FALSE	FALSE	FALSE	FALSE	FALSE	FALSE	FALSE	FALSE	FALSE
ENSMUSG00000053470	Kdm3a	9.9774	9.99883	9.95557	9.85738	9.58391	9.81952	8.66673	8.60503	8.69754	8.29479	8.60509	8.03353	1	0	1	0	1	FALSE	TRUE	TRUE	FALSE	TRUE	TRUE	FALSE	TRUE	FALSE
ENSMUSG00000035152	Ap2b1	7.82615	7.98863	8.07169	7.80992	7.8482	7.98548	7.91769	8.01357	8.00874	8.26552	8.5749	8.48089	0	0	0	0	0	FALSE	TRUE	TRUE	TRUE	FALSE	FALSE	FALSE	FALSE	FALSE
ENSMUSG00000000416	Cttnbp2	6.37196	6.41078	6.37896	6.3647	6.39042	6.44147	6.42909	6.40434	6.40174	6.39599	6.41076	6.433	0	0	0	0	0	FALSE	TRUE	TRUE	FALSE	TRUE	TRUE	FALSE	TRUE	FALSE
ENSMUSG00000005609	Ctr9	7.02552	7.05339	7.09644	7.21247	7.13194	7.03187	7.26519	7.28406	7.36943	7.05007	6.96339	6.8653	0	0	0	0	0	FALSE	TRUE	TRUE	FALSE	FALSE	FALSE	FALSE	FALSE	FALSE
ENSMUSG00000039953	Clstn1	6.47975	6.58896	6.43689	6.44863	6.44734	6.45249	6.50223	6.48055	6.57012	6.61625	6.60845	6.60181	0	0	0	0	0	FALSE	TRUE	TRUE	TRUE	FALSE	FALSE	FALSE	FALSE	FALSE
ENSMUSG00000059114	AC102689.3	6.49191	6.47376	6.48445	6.47042	6.44219	6.42958	6.45459	6.41669	6.43513	6.40427	6.40381	6.4088	0	0	0	0	0	FALSE	TRUE	TRUE	TRUE	TRUE	TRUE	FALSE	FALSE	TRUE
ENSMUSG00000042596	Tcfap2d	6.43064	6.39433	6.44469	6.39435	6.48331	6.41179	6.4107	6.43234	6.40678	6.38918	6.36531	6.41595	0	0	0	0	0	FALSE	TRUE	TRUE	TRUE	FALSE	FALSE	FALSE	FALSE	FALSE
ENSMUSG00000024642	Tle4	10.3498	10.4048	10.5271	10.2584	10.5616	10.522	10.6175	10.6829	10.4499	9.92074	10.0563	10.1831	0	0	0	0	0	FALSE	TRUE	TRUE	TRUE	FALSE	FALSE	FALSE	FALSE	FALSE
ENSMUSG00000028140	Mrpl9	8.42293	8.4409	8.33984	8.38239	8.50192	8.42213	8.53848	8.69779	8.59135	8.50472	8.37476	8.44057	0	0	0	0	0	FALSE	FALSE	FALSE	FALSE	FALSE	FALSE	FALSE	FALSE	FALSE
ENSMUSG00000051490	Foxd4	6.39245	6.41511	6.38007	6.39978	6.40545	6.45148	6.51706	6.46346	6.44228	6.41043	6.45227	6.38788	0	0	0	0	0	FALSE	FALSE	TRUE	FALSE	FALSE	FALSE	FALSE	FALSE	FALSE
ENSMUSG00000076742	AC160990.1	6.32048	6.34569	6.36676	6.40923	6.41794	6.39286	6.38449	6.43222	6.39787	6.34422	6.41522	6.40185	0	0	0	0	0	FALSE	FALSE	FALSE	FALSE	FALSE	FALSE	FALSE	FALSE	FALSE
ENSMUSG00000027163	Commd9	7.54577	7.6007	7.49827	7.55162	7.64793	7.57888	7.4484	7.61265	7.50088	7.43552	7.15508	7.17899	0	0	0	0	0	FALSE	FALSE	FALSE	FALSE	FALSE	FALSE	FALSE	FALSE	FALSE
ENSMUSG00000081855	AC112688.1	12.4267	12.3329	12.5484	12.1889	12.4405	12.4126	12.2946	12.6386	12.385	12.696	12.8562	12.7749	0	0	0	0	0	FALSE	FALSE	TRUE	FALSE	TRUE	TRUE	FALSE	FALSE	FALSE
ENSMUSG00000076744	AC122849.6	6.50276	6.47212	6.58475	6.5481	6.49301	6.4368	6.49146	6.46279	6.46896	6.50579	6.43454	6.48584	0	0	0	0	0	FALSE	FALSE	FALSE	FALSE	FALSE	FALSE	FALSE	FALSE	FALSE
ENSMUSG00000033972	6330416L07Rik	6.40256	6.41012	6.43133	6.39064	6.41306	6.41261	6.36483	6.35422	6.36841	6.40554	6.36953	6.39408	0	0	0	0	0	FALSE	FALSE	FALSE	FALSE	FALSE	FALSE	FALSE	FALSE	FALSE
ENSMUSG00000076746	AC122849.2	6.45072	6.46032	6.43505	6.4472	6.5072	6.52073	6.48157	6.46251	6.45685	6.44803	6.38365	6.40879	0	0	0	0	0	FALSE	FALSE	FALSE	FALSE	FALSE	FALSE	FALSE	FALSE	FALSE
ENSMUSG00000076747	AC122849.1	6.47402	6.44679	6.44375	6.48294	6.3571	6.47737	6.43487	6.42139	6.39565	6.50311	6.45219	6.4398	0	0	0	0	0	FALSE	FALSE	FALSE	FALSE	FALSE	FALSE	FALSE	FALSE	FALSE
ENSMUSG00000031910	Has3	6.49776	6.49554	6.45443	6.42511	6.42208	6.45795	6.50373	6.48534	6.56774	6.57806	6.52999	6.46409	0	0	0	0	0	FALSE	FALSE	TRUE	TRUE	TRUE	TRUE	FALSE	FALSE	FALSE
ENSMUSG00000010057	Tusc4	8.34365	8.3914	8.25887	8.14593	8.3151	8.2253	7.9292	7.9875	8.0001	8.0496	8.18265	8.00842	0	0	0	0	0	FALSE	FALSE	FALSE	FALSE	FALSE	FALSE	FALSE	FALSE	FALSE
ENSMUSG00000073371	AC166163.1	6.61967	6.60336	6.53128	6.66356	6.63543	6.71006	6.72607	6.58185	6.80207	7.0681	7.09187	7.18403	0	0	0	0	0	FALSE	FALSE	FALSE	FALSE	FALSE	FALSE	FALSE	FALSE	FALSE
ENSMUSG00000034211	Mrps17	10.3395	10.2901	10.258	10.1523	10.1373	10.2232	10.0204	10.2218	10.123	10.1595	10.1132	10.1018	0	0	0	0	0	FALSE	FALSE	FALSE	FALSE	FALSE	FALSE	FALSE	FALSE	FALSE
ENSMUSG00000047420	Fam180a	6.41504	6.36183	6.36678	6.34499	6.35731	6.3753	6.33441	6.37045	6.38185	6.40545	6.40649	6.42408	0	0	0	0	0	FALSE	FALSE	FALSE	FALSE	FALSE	FALSE	FALSE	FALSE	FALSE
ENSMUSG00000065362	SNORA71	9.76308	9.88774	9.68838	9.93185	9.83336	9.79525	10.0092	9.97883	9.89216	9.70643	9.58158	9.73925	0	0	0	0	0	FALSE	FALSE	FALSE	FALSE	FALSE	FALSE	FALSE	FALSE	FALSE
ENSMUSG00000076749	AC122849.3	6.42978	6.41048	6.3712	6.37624	6.42705	6.40502	6.39979	6.39274	6.43406	6.36607	6.35085	6.3349	0	0	0	0	0	FALSE	FALSE	FALSE	FALSE	FALSE	FALSE	FALSE	FALSE	FALSE
ENSMUSG00000044276	4933427E11Rik	6.47269	6.37815	6.46588	6.44897	6.44165	6.43286	6.46383	6.4537	6.40493	6.48935	6.41114	6.44913	0	0	0	0	0	FALSE	TRUE	TRUE	TRUE	FALSE	FALSE	FALSE	FALSE	FALSE
ENSMUSG00000079713	AC166360.1	7.59486	7.52973	7.4986	7.45551	7.47669	7.48558	7.34137	7.5364	7.32918	7.06004	6.99303	7.00877	0	0	0	0	0	FALSE	FALSE	FALSE	FALSE	FALSE	FALSE	FALSE	FALSE	FALSE
ENSMUSG00000076750	AC146604.4	6.41032	6.43576	6.37846	6.37475	6.38311	6.3814	6.41472	6.42823	6.46125	6.39804	6.44161	6.38872	0	0	0	0	0	FALSE	FALSE	FALSE	FALSE	FALSE	FALSE	FALSE	FALSE	FALSE
ENSMUSG00000047308	4930518F22Rik	6.44095	6.46052	6.44539	6.49206	6.37652	6.4335	6.51108	6.43342	6.44063	6.37648	6.45938	6.49346	0	0	0	0	0	FALSE	FALSE	FALSE	FALSE	FALSE	FALSE	FALSE	FALSE	FALSE
ENSMUSG00000071035	AC127695.1	6.38144	6.4058	6.38628	6.39058	6.37752	6.42071	6.4205	6.41814	6.40484	6.38954	6.38968	6.36767	0	0	0	0	0	FALSE	FALSE	FALSE	FALSE	FALSE	FALSE	FALSE	FALSE	FALSE
ENSMUSG00000066878	AC154338.1	7.91982	7.72007	7.70017	7.31065	7.24131	7.46167	6.99185	6.90998	6.94872	7.10329	7.10035	7.22317	1	0	0	0	1	FALSE	FALSE	FALSE	FALSE	FALSE	FALSE	FALSE	FALSE	FALSE
ENSMUSG00000025060	Slk	7.0543	6.9638	7.1444	7.07438	6.97888	6.97751	7.05602	6.96181	6.93218	7.23306	7.18731	7.20666	0	0	0	0	0	FALSE	FALSE	FALSE	FALSE	FALSE	FALSE	FALSE	FALSE	FALSE
ENSMUSG00000005220	Corin	6.39502	6.39633	6.38642	6.44212	6.42672	6.45966	6.38764	6.43681	6.3916	6.42559	6.46758	6.41208	0	0	0	0	0	FALSE	TRUE	TRUE	FALSE	TRUE	FALSE	FALSE	TRUE	FALSE
ENSMUSG00000021404	Serpinb9c	6.36916	6.39208	6.38852	6.44014	6.45008	6.50156	6.39885	6.36964	6.34779	6.466	6.51178	6.39763	0	0	0	0	0	FALSE	FALSE	FALSE	FALSE	FALSE	FALSE	FALSE	FALSE	FALSE
ENSMUSG00000022501	Prm1	6.40916	6.42081	6.40368	6.32912	6.3903	6.40147	6.36234	6.44339	6.39133	6.33423	6.39003	6.47971	0	0	0	0	0	FALSE	FALSE	FALSE	FALSE	FALSE	FALSE	FALSE	FALSE	FALSE
ENSMUSG00000043372	Hexim2	6.89184	6.94156	6.9897	7.04003	6.989	6.92775	6.88724	6.96714	6.91616	6.9636	6.87125	6.99941	0	0	0	0	0	FALSE	TRUE	TRUE	FALSE	FALSE	FALSE	FALSE	FALSE	FALSE
ENSMUSG00000024184	Pdia2	6.43153	6.3814	6.39905	6.45821	6.43797	6.42398	6.47734	6.44168	6.50013	6.45825	6.4397	6.42147	0	0	0	0	0	FALSE	FALSE	FALSE	FALSE	FALSE	FALSE	FALSE	FALSE	FALSE
ENSMUSG00000048790	E030011O05Rik	6.42192	6.41017	6.41573	6.39835	6.39062	6.41393	6.34159	6.39753	6.33215	6.44328	6.42634	6.2817	0	0	0	0	0	FALSE	TRUE	TRUE	TRUE	FALSE	FALSE	FALSE	FALSE	FALSE
ENSMUSG00000031647	Mfap3l	6.45767	6.43209	6.47617	6.55239	6.61147	6.50926	7.02385	6.93039	7.00969	6.96629	7.25253	7.25067	0	0	0	0	-1	FALSE	TRUE	TRUE	TRUE	FALSE	FALSE	FALSE	FALSE	FALSE
ENSMUSG00000032860	P2ry2	6.37737	6.37532	6.40788	6.4564	6.41573	6.39723	6.40915	6.46141	6.4325	6.45378	6.43449	6.52344	0	0	0	0	0	FALSE	FALSE	FALSE	FALSE	FALSE	FALSE	FALSE	FALSE	FALSE
ENSMUSG00000079523	Tmsb10	7.8979	7.93252	7.89787	7.80762	7.68363	7.76043	7.20375	7.30366	7.24888	7.03211	7.0038	7.04845	1	0	0	0	1	FALSE	TRUE	TRUE	TRUE	FALSE	FALSE	FALSE	FALSE	FALSE
ENSMUSG00000061474	Mrps36	6.3922	6.40359	6.45931	6.42866	6.34152	6.40482	6.45254	6.49177	6.41718	6.43273	6.35891	6.40175	0	0	0	0	0	FALSE	FALSE	FALSE	FALSE	FALSE	FALSE	FALSE	FALSE	FALSE
ENSMUSG00000038116	Phf20	9.37378	9.28831	9.28102	9.12108	9.0671	9.22819	8.67252	8.81233	8.70078	8.52432	8.38285	8.37476	1	0	0	0	1	FALSE	FALSE	FALSE	FALSE	TRUE	FALSE	FALSE	FALSE	FALSE
ENSMUSG00000005836	Gata6	6.42773	6.47691	6.43936	6.5139	6.4295	6.42014	6.45788	6.46145	6.51004	6.50311	6.66875	6.59416	0	0	0	0	0	FALSE	FALSE	FALSE	FALSE	FALSE	FALSE	FALSE	FALSE	FALSE
ENSMUSG00000032504	Pdcd6ip	6.65376	6.66394	6.66231	6.64717	6.67926	6.6135	6.64757	6.63023	6.71128	6.66949	6.57503	6.62662	0	0	0	0	0	FALSE	FALSE	TRUE	FALSE	TRUE	FALSE	FALSE	FALSE	FALSE
ENSMUSG00000031928	Mre11a	8.51374	8.42953	8.57632	8.64742	8.55032	8.52232	8.65526	8.5476	8.5858	8.80376	8.89202	8.91311	0	0	0	0	0	FALSE	FALSE	FALSE	FALSE	FALSE	FALSE	FALSE	FALSE	FALSE
ENSMUSG00000053565	Eif3k	10.3972	10.3246	10.441	10.196	10.5398	10.3773	10.1007	10.1292	10.1054	10.364	10.2185	10.2583	0	0	0	0	0	FALSE	FALSE	FALSE	FALSE	FALSE	FALSE	FALSE	FALSE	FALSE
ENSMUSG00000040964	Arhgef10l	6.52319	6.5055	6.51907	6.54852	6.46111	6.46584	6.4558	6.46049	6.49813	6.4095	6.45386	6.46357	0	0	0	0	0	FALSE	TRUE	TRUE	FALSE	TRUE	TRUE	FALSE	FALSE	FALSE
ENSMUSG00000076754	AC146604.5	6.39778	6.3957	6.39795	6.3764	6.32813	6.3601	6.36557	6.36412	6.3658	6.4015	6.41461	6.32881	0	0	0	0	0	FALSE	FALSE	FALSE	FALSE	FALSE	FALSE	FALSE	FALSE	FALSE
ENSMUSG00000046691	Chtf8	6.96005	7.01769	7.12574	7.06847	7.01216	7.09402	7.0775	7.16793	7.07638	6.7871	6.84169	6.87243	0	0	0	0	0	FALSE	FALSE	FALSE	FALSE	FALSE	FALSE	FALSE	FALSE	FALSE
ENSMUSG00000030500	Slc17a6	6.40379	6.42664	6.40466	6.37822	6.42995	6.43222	6.45395	6.4244	6.4398	6.46084	6.46946	6.37119	0	0	0	0	0	FALSE	FALSE	FALSE	FALSE	FALSE	FALSE	FALSE	FALSE	FALSE
ENSMUSG00000079364	Gm2897	6.6767	6.61471	6.59182	6.53732	6.57547	6.62173	6.79036	6.8853	6.84002	6.98255	6.91793	6.93713	0	0	0	0	0	FALSE	FALSE	FALSE	FALSE	FALSE	FALSE	FALSE	FALSE	FALSE
ENSMUSG00000017286	Glod4	6.42036	6.45844	6.4929	6.42783	6.41794	6.37608	6.45757	6.37646	6.40587	6.44266	6.43896	6.53445	0	0	0	0	0	FALSE	FALSE	FALSE	FALSE	FALSE	FALSE	FALSE	FALSE	FALSE
ENSMUSG00000004558	Ndrg2	6.93554	6.80305	6.85153	6.85592	6.87463	6.76296	6.58298	6.5966	6.71459	7.1016	7.36723	7.29575	0	0	0	-1	0	FALSE	FALSE	FALSE	FALSE	FALSE	FALSE	FALSE	FALSE	FALSE
ENSMUSG00000076755	A130095M15Rik	6.35393	6.41074	6.36578	6.40045	6.33186	6.39438	6.3905	6.36824	6.37244	6.34366	6.33524	6.38108	0	0	0	0	0	FALSE	FALSE	FALSE	FALSE	FALSE	FALSE	FALSE	FALSE	FALSE
ENSMUSG00000066268	Olfr586	6.39583	6.34707	6.32027	6.39485	6.39443	6.37645	6.32134	6.37848	6.40234	6.34274	6.36967	6.33596	0	0	0	0	0	FALSE	FALSE	FALSE	FALSE	FALSE	FALSE	FALSE	FALSE	FALSE
ENSMUSG00000061353	Cxcl12	6.80038	6.88103	6.78396	7.03937	7.23389	7.07882	8.24095	8.48174	8.51328	8.70688	8.25311	8.15519	-1	0	-1	0	-1	FALSE	TRUE	TRUE	FALSE	TRUE	FALSE	FALSE	TRUE	FALSE
ENSMUSG00000057036	AC139675.1	13.2161	13.1468	13.2154	12.8282	13.1619	13.1421	12.8917	13.2448	13.1049	13.2626	13.2892	13.2941	0	0	0	0	0	FALSE	FALSE	FALSE	FALSE	FALSE	FALSE	FALSE	FALSE	FALSE
ENSMUSG00000027596	a	6.37674	6.41355	6.37019	6.39382	6.32093	6.42901	6.41412	6.45531	6.38621	6.4177	6.37756	6.49601	0	0	0	0	0	FALSE	FALSE	FALSE	FALSE	FALSE	FALSE	FALSE	FALSE	FALSE
ENSMUSG00000059333	AL590988.1	11.6244	11.477	11.6913	11.3717	11.5167	11.5549	11.4773	11.6746	11.6886	11.8817	12.0573	11.8781	0	0	0	0	0	FALSE	FALSE	FALSE	FALSE	FALSE	FALSE	FALSE	FALSE	FALSE
ENSMUSG00000004031	Fam5b	6.44627	6.43152	6.48348	6.43211	6.43183	6.40688	6.55057	6.55225	6.49836	6.53765	6.50526	6.42257	0	0	0	0	0	FALSE	TRUE	TRUE	TRUE	FALSE	FALSE	FALSE	FALSE	FALSE
ENSMUSG00000082467	AL928886.1	9.31225	9.2901	9.27205	9.18491	9.01767	9.16563	8.88486	8.87215	8.75932	8.48655	8.46869	8.30635	0	0	0	0	1	FALSE	FALSE	FALSE	FALSE	FALSE	FALSE	FALSE	FALSE	FALSE
ENSMUSG00000076757	A130095M15Rik	6.34464	6.4065	6.39947	6.38564	6.4107	6.39974	6.38066	6.39217	6.3889	6.45985	6.37611	6.44195	0	0	0	0	0	FALSE	FALSE	FALSE	FALSE	FALSE	FALSE	FALSE	FALSE	FALSE
ENSMUSG00000022797	Tfrc	9.81356	10.0512	9.87328	10.0752	9.86304	9.94355	10.1838	9.99743	10.1748	8.67463	8.85975	8.98301	0	0	0	1	1	FALSE	FALSE	FALSE	FALSE	FALSE	FALSE	FALSE	FALSE	FALSE
ENSMUSG00000007209	Ceacam9	6.36266	6.40283	6.36399	6.42701	6.36582	6.36206	6.40288	6.42965	6.46036	6.43958	6.36233	6.44281	0	0	0	0	0	FALSE	TRUE	TRUE	FALSE	FALSE	FALSE	FALSE	FALSE	FALSE
ENSMUSG00000063350	Olfr874	6.39155	6.42909	6.37862	6.38105	6.40476	6.38005	6.41412	6.39577	6.42887	6.3507	6.33177	6.35528	0	0	0	0	0	FALSE	TRUE	TRUE	TRUE	FALSE	FALSE	FALSE	FALSE	FALSE
ENSMUSG00000022620	Arsa	7.1563	7.18198	7.03179	7.23402	7.2176	7.19627	7.31461	7.04971	7.31593	7.8165	8.06231	7.86211	0	0	0	-1	-1	FALSE	TRUE	TRUE	FALSE	FALSE	FALSE	FALSE	FALSE	FALSE
ENSMUSG00000029913	Prdm5	6.41923	6.35395	6.41532	6.35442	6.47274	6.38191	6.35975	6.44174	6.39668	6.38172	6.41006	6.31306	0	0	0	0	0	FALSE	TRUE	FALSE	FALSE	FALSE	FALSE	FALSE	FALSE	FALSE
ENSMUSG00000087309	AL928942.1	8.85883	9.01269	8.93448	8.84558	8.85456	8.86051	8.85494	8.94035	8.81799	8.59443	8.35673	8.39377	0	0	0	0	0	FALSE	FALSE	FALSE	FALSE	TRUE	FALSE	FALSE	FALSE	FALSE
ENSMUSG00000020334	Slc22a4	6.40486	6.39952	6.44462	6.38181	6.36416	6.36802	6.45955	6.40451	6.40105	6.34957	6.33703	6.39507	0	0	0	0	0	FALSE	FALSE	FALSE	FALSE	FALSE	FALSE	FALSE	FALSE	FALSE
ENSMUSG00000063931	Pepd	7.42181	7.44131	7.43411	7.3567	7.40181	7.38499	7.16929	7.32075	7.15661	7.11005	7.07325	7.03982	0	0	0	0	0	FALSE	TRUE	FALSE	FALSE	FALSE	FALSE	FALSE	FALSE	FALSE
ENSMUSG00000076829	AC166823.4	6.41285	6.37906	6.3957	6.39656	6.43307	6.40873	6.43051	6.46573	6.43479	6.35766	6.39834	6.38087	0	0	0	0	0	FALSE	FALSE	TRUE	FALSE	FALSE	FALSE	FALSE	FALSE	FALSE
ENSMUSG00000035704	Alg8	6.61658	6.70054	6.62661	6.5887	6.60142	6.63561	6.69029	6.66646	6.61246	6.66866	6.67656	6.62351	0	0	0	0	0	FALSE	TRUE	TRUE	TRUE	FALSE	FALSE	FALSE	FALSE	FALSE
ENSMUSG00000051969	Tlr11	6.43909	6.40738	6.40901	6.42448	6.37803	6.45985	6.50236	6.3827	6.41229	6.37436	6.42612	6.34409	0	0	0	0	0	FALSE	FALSE	FALSE	FALSE	FALSE	FALSE	FALSE	FALSE	FALSE
ENSMUSG00000020660	Pomc	6.37309	6.44676	6.4397	6.42134	6.51242	6.49759	6.38449	6.45117	6.39721	6.5086	6.466	6.47768	0	0	0	0	0	FALSE	FALSE	FALSE	FALSE	FALSE	FALSE	FALSE	FALSE	FALSE
ENSMUSG00000028496	Mllt3	6.80867	6.84363	6.81407	6.77529	6.63299	6.62501	6.74499	6.80511	6.78008	6.76894	6.72206	6.66635	0	0	0	0	0	FALSE	FALSE	FALSE	FALSE	TRUE	TRUE	FALSE	FALSE	FALSE
ENSMUSG00000028607	Cpt2	7.57398	7.49071	7.50698	7.65151	7.57646	7.57648	7.9942	7.8898	8.01588	8.95285	8.92615	8.97539	0	0	0	-1	-1	FALSE	FALSE	FALSE	FALSE	FALSE	FALSE	FALSE	FALSE	FALSE
ENSMUSG00000036863	Syde2	6.55048	6.56136	6.5817	6.63204	6.57373	6.65032	6.75883	6.79046	6.68872	6.54393	6.54604	6.59571	0	0	0	0	0	FALSE	FALSE	FALSE	FALSE	TRUE	TRUE	FALSE	FALSE	FALSE
ENSMUSG00000049092	Gpr137c	6.41621	6.43042	6.38201	6.39563	6.38464	6.42338	6.37302	6.41124	6.43555	6.44813	6.34071	6.39632	0	0	0	0	0	FALSE	FALSE	FALSE	FALSE	FALSE	FALSE	FALSE	FALSE	FALSE
ENSMUSG00000053253	Ndfip2	6.63108	6.65484	6.62785	6.58764	6.54038	6.65402	6.71088	6.66556	6.70679	6.73356	6.75865	6.86002	0	0	0	0	0	FALSE	FALSE	FALSE	FALSE	FALSE	FALSE	FALSE	FALSE	FALSE
ENSMUSG00000076767	AC166823.1	6.3679	6.41181	6.33395	6.36632	6.34309	6.45276	6.41745	6.42023	6.38041	6.38612	6.40831	6.36983	0	0	0	0	0	FALSE	FALSE	FALSE	FALSE	FALSE	FALSE	FALSE	FALSE	FALSE
ENSMUSG00000024563	Smad2	7.42229	7.4479	7.48627	7.50476	7.39703	7.5057	7.52333	7.34152	7.3222	7.26099	7.37965	7.33909	0	0	0	0	0	FALSE	FALSE	FALSE	FALSE	FALSE	FALSE	FALSE	FALSE	FALSE
ENSMUSG00000022217	Fam158a	6.90939	6.75833	6.80092	6.66402	6.66798	6.6039	6.59002	6.55841	6.67857	6.89707	6.94735	6.90573	0	0	0	0	0	FALSE	FALSE	FALSE	FALSE	FALSE	FALSE	FALSE	FALSE	FALSE
ENSMUSG00000027823	Gmps	7.49131	7.3041	7.53552	7.567	7.44128	7.38222	7.82085	7.6638	7.79942	7.90178	7.8457	7.83623	0	0	0	0	0	FALSE	FALSE	FALSE	FALSE	TRUE	TRUE	FALSE	FALSE	FALSE
ENSMUSG00000024855	Pacs1	7.25474	7.21587	7.19988	7.33783	7.31351	7.27493	7.28626	7.25469	7.3353	7.52244	7.74937	7.64719	0	0	0	0	0	FALSE	TRUE	FALSE	FALSE	TRUE	TRUE	FALSE	FALSE	FALSE
ENSMUSG00000045322	Tlr9	6.42819	6.4251	6.42489	6.36511	6.41308	6.40457	6.41589	6.3762	6.39287	6.38899	6.3798	6.40739	0	0	0	0	0	FALSE	FALSE	FALSE	FALSE	FALSE	FALSE	FALSE	FALSE	FALSE
ENSMUSG00000084241	AL732546.5	7.08571	7.12151	7.05133	7.18563	7.09177	7.20423	7.27257	7.18017	7.19008	7.21528	7.15474	7.11908	0	0	0	0	0	FALSE	TRUE	TRUE	FALSE	FALSE	FALSE	FALSE	FALSE	FALSE
ENSMUSG00000016024	Lbp	6.45168	6.44666	6.45454	6.42081	6.42338	6.44225	6.38698	6.42057	6.41023	6.43048	6.39055	6.50038	0	0	0	0	0	FALSE	FALSE	FALSE	FALSE	FALSE	FALSE	FALSE	FALSE	FALSE
ENSMUSG00000068196	Col8a1	6.42652	6.32013	6.35248	6.33382	6.33276	6.34829	6.42601	6.40151	6.41437	6.44983	6.3807	6.46225	0	0	0	0	0	FALSE	FALSE	FALSE	FALSE	FALSE	FALSE	FALSE	FALSE	FALSE
ENSMUSG00000003273	Car11	7.16567	7.13637	7.07102	6.99577	6.98915	6.95347	6.96201	6.98034	7.09947	7.07379	7.21099	7.41491	0	0	0	0	0	FALSE	TRUE	TRUE	TRUE	FALSE	FALSE	FALSE	FALSE	FALSE
ENSMUSG00000026975	Wdr85	6.40169	6.45926	6.44078	6.40344	6.42822	6.43643	6.45127	6.41306	6.42135	6.41401	6.43683	6.49504	0	0	0	0	0	FALSE	FALSE	FALSE	FALSE	FALSE	FALSE	FALSE	FALSE	FALSE
ENSMUSG00000085582	AL844901.1	6.35296	6.40954	6.36971	6.41017	6.34819	6.37755	6.3667	6.32914	6.35009	6.33376	6.30052	6.34168	0	0	0	0	0	FALSE	FALSE	FALSE	FALSE	FALSE	FALSE	FALSE	FALSE	FALSE
ENSMUSG00000083245	BX571885.3	12.7448	12.7387	12.6708	12.3765	12.6702	12.6785	12.8318	12.7525	12.767	12.8562	12.9519	12.8243	0	0	0	0	0	FALSE	FALSE	FALSE	FALSE	FALSE	FALSE	FALSE	FALSE	FALSE
ENSMUSG00000073842	Mup7	6.62927	6.64927	6.6633	6.76342	6.79523	6.84127	6.86318	6.9366	6.78899	6.80261	6.63351	6.73312	0	0	0	0	0	FALSE	FALSE	FALSE	FALSE	FALSE	FALSE	FALSE	FALSE	FALSE
ENSMUSG00000027177	Hipk3	6.50567	6.41928	6.41083	6.50314	6.48347	6.54692	6.53064	6.48038	6.53642	6.64933	6.53789	6.59974	0	0	0	0	0	FALSE	FALSE	FALSE	FALSE	FALSE	FALSE	FALSE	FALSE	FALSE
ENSMUSG00000024131	Slc3a1	6.37634	6.38406	6.43976	6.42431	6.41882	6.37372	6.3914	6.39398	6.38995	6.37761	6.35843	6.43768	0	0	0	0	0	FALSE	FALSE	FALSE	FALSE	FALSE	FALSE	FALSE	FALSE	FALSE
ENSMUSG00000083826	AL606915.1	12.6076	12.5861	12.5313	12.5993	12.535	12.5656	12.602	12.7455	12.6217	12.1935	12.1883	12.0989	0	0	0	0	0	FALSE	FALSE	FALSE	FALSE	FALSE	FALSE	FALSE	FALSE	FALSE
ENSMUSG00000041358	Nut	6.45226	6.41203	6.43059	6.39161	6.3253	6.32492	6.32066	6.37046	6.37519	6.34551	6.38259	6.35246	0	0	0	0	0	FALSE	FALSE	FALSE	FALSE	FALSE	FALSE	FALSE	FALSE	FALSE
ENSMUSG00000003200	Sh3gl1	8.24809	8.24284	8.27992	8.26499	8.42045	8.24239	8.23464	8.25704	8.26976	8.18347	8.24421	8.35368	0	0	0	0	0	FALSE	FALSE	FALSE	FALSE	FALSE	FALSE	FALSE	FALSE	FALSE
ENSMUSG00000023033	Scn8a	6.4165	6.39194	6.39515	6.42896	6.38607	6.43858	6.43774	6.46541	6.41086	6.40477	6.38856	6.37561	0	0	0	0	0	FALSE	FALSE	FALSE	FALSE	TRUE	TRUE	FALSE	FALSE	FALSE
ENSMUSG00000021870	Slmap	7.44276	7.37964	7.36884	7.22236	7.29617	7.31803	7.22581	7.35665	7.16557	6.80818	6.77195	6.8154	0	0	0	0	1	FALSE	FALSE	FALSE	FALSE	TRUE	TRUE	FALSE	FALSE	FALSE
ENSMUSG00000003190	Bcl2l12	6.48466	6.53683	6.54633	6.49309	6.53339	6.46934	6.48938	6.46081	6.5311	6.54442	6.5321	6.60751	0	0	0	0	0	FALSE	FALSE	FALSE	FALSE	FALSE	FALSE	FALSE	FALSE	FALSE
ENSMUSG00000076768	Gm701	6.37974	6.37394	6.33803	6.33446	6.36058	6.37939	6.39864	6.38318	6.39417	6.37349	6.3306	6.30419	0	0	0	0	0	FALSE	FALSE	FALSE	FALSE	FALSE	FALSE	FALSE	FALSE	FALSE
ENSMUSG00000067049	Unc93a	6.41722	6.42153	6.40104	6.34232	6.46496	6.45208	6.39262	6.3298	6.34877	6.37368	6.46202	6.38831	0	0	0	0	0	FALSE	FALSE	FALSE	FALSE	FALSE	FALSE	FALSE	FALSE	FALSE
ENSMUSG00000059634	RP23-360H6.2	13.5032	13.6207	13.6357	13.413	13.6812	13.6226	13.5472	13.7102	13.6115	13.7562	13.7269	13.7342	0	0	0	0	0	FALSE	FALSE	FALSE	FALSE	FALSE	FALSE	FALSE	FALSE	FALSE
ENSMUSG00000055805	Fmnl1	6.3567	6.3586	6.39026	6.33626	6.40833	6.3469	6.40774	6.39751	6.42107	6.38408	6.4516	6.32257	0	0	0	0	0	FALSE	FALSE	FALSE	FALSE	FALSE	FALSE	FALSE	FALSE	FALSE
ENSMUSG00000018921	Pelp1	8.25578	8.34	8.38473	8.38742	8.51337	8.46513	8.3534	8.35005	8.1976	8.0058	7.94207	8.0279	0	0	0	0	0	FALSE	FALSE	FALSE	FALSE	FALSE	FALSE	FALSE	FALSE	FALSE
ENSMUSG00000043541	Casc1	6.48268	6.37127	6.42192	6.46389	6.43709	6.46274	6.41296	6.46934	6.43832	6.37027	6.41813	6.44961	0	0	0	0	0	FALSE	FALSE	FALSE	FALSE	FALSE	FALSE	FALSE	FALSE	FALSE
ENSMUSG00000024749	Tmc1	6.37065	6.4083	6.42114	6.40144	6.3839	6.38451	6.44037	6.38208	6.38801	6.39527	6.39718	6.40556	0	0	0	0	0	FALSE	TRUE	TRUE	TRUE	TRUE	TRUE	FALSE	FALSE	TRUE
ENSMUSG00000041238	Rbbp8	6.40035	6.39357	6.38574	6.37092	6.37627	6.37932	6.38051	6.44556	6.42389	6.34208	6.3618	6.40651	0	0	0	0	0	FALSE	FALSE	FALSE	FALSE	FALSE	FALSE	FALSE	FALSE	FALSE
ENSMUSG00000008429	Herpud2	6.45271	6.53326	6.59676	6.56052	6.51421	6.53714	6.64369	6.68905	6.60673	6.60379	6.64355	6.65087	0	0	0	0	0	FALSE	FALSE	FALSE	FALSE	FALSE	FALSE	FALSE	FALSE	FALSE
ENSMUSG00000074155	Klk5	6.3671	6.42109	6.36907	6.32288	6.39344	6.37179	6.41014	6.35956	6.41374	6.37212	6.41687	6.31945	0	0	0	0	0	FALSE	FALSE	FALSE	FALSE	FALSE	FALSE	FALSE	FALSE	FALSE
ENSMUSG00000032308	Ulk3	7.0405	6.97019	6.96063	7.02812	7.00995	7.02837	7.05494	7.03059	7.00626	7.04297	7.22506	7.04859	0	0	0	0	0	FALSE	FALSE	FALSE	FALSE	FALSE	FALSE	FALSE	FALSE	FALSE
ENSMUSG00000035861	Tmprss11bnl	6.43795	6.43193	6.39003	6.39693	6.38323	6.39728	6.41888	6.38062	6.44239	6.48826	6.45806	6.37546	0	0	0	0	0	FALSE	FALSE	FALSE	FALSE	FALSE	FALSE	FALSE	FALSE	FALSE
ENSMUSG00000081792	AL611930.4	7.80744	7.7804	7.81253	7.81497	7.88025	7.80893	7.84317	8.00989	7.85277	7.52401	7.5284	7.50516	0	0	0	0	0	FALSE	FALSE	FALSE	FALSE	FALSE	FALSE	FALSE	FALSE	FALSE
ENSMUSG00000033751	Gadd45gip1	6.7668	6.8163	6.79394	6.81716	6.83555	6.82759	6.70041	6.78227	6.73	6.76178	6.69761	6.74939	0	0	0	0	0	FALSE	FALSE	FALSE	FALSE	FALSE	FALSE	FALSE	FALSE	FALSE
ENSMUSG00000026914	Psmd14	8.87192	8.71405	8.93265	8.64701	8.73653	8.91007	8.72985	8.77281	8.9514	9.4926	9.2176	9.33534	0	0	0	0	0	FALSE	FALSE	FALSE	FALSE	FALSE	FALSE	FALSE	FALSE	FALSE
ENSMUSG00000037129	Tmprss13	6.69776	6.88349	6.73928	6.60168	6.6922	6.69585	6.57022	6.55787	6.57252	6.46826	6.54115	6.39282	0	0	0	0	0	FALSE	TRUE	TRUE	FALSE	TRUE	TRUE	FALSE	TRUE	FALSE
ENSMUSG00000031818	Cox4i1	12.5351	12.5146	12.5057	12.514	12.3675	12.3779	12.1526	12.0874	12.1566	12.2258	12.0401	12.0203	0	0	0	0	0	FALSE	TRUE	TRUE	TRUE	TRUE	FALSE	FALSE	FALSE	FALSE
ENSMUSG00000027133	Nop10	11.4378	11.3046	11.2875	11.3825	11.3289	11.3064	11.2513	11.379	11.4528	11.2548	11.1962	11.3018	0	0	0	0	0	FALSE	FALSE	FALSE	FALSE	FALSE	FALSE	FALSE	FALSE	FALSE
ENSMUSG00000019988	Nedd1	7.58006	7.58055	7.66912	7.52813	7.53282	7.51935	7.82179	7.69786	7.74358	7.99836	8.01682	8.10609	0	0	0	0	0	FALSE	TRUE	TRUE	FALSE	FALSE	FALSE	FALSE	FALSE	FALSE
ENSMUSG00000029047	Pex10	7.41434	7.47908	7.44157	7.49077	7.51179	7.47169	7.47549	7.45211	7.39615	7.18521	7.17975	7.20778	0	0	0	0	0	FALSE	FALSE	FALSE	FALSE	FALSE	FALSE	FALSE	FALSE	FALSE
ENSMUSG00000032555	Topbp1	6.43883	6.39842	6.40407	6.42582	6.46124	6.49051	6.45741	6.43947	6.43645	6.46969	6.42319	6.44568	0	0	0	0	0	FALSE	FALSE	FALSE	FALSE	FALSE	FALSE	FALSE	FALSE	FALSE
ENSMUSG00000051367	Six1	7.61019	7.34705	7.53061	7.53514	7.34728	7.54873	7.62261	7.30655	7.12919	6.77584	6.62166	6.73928	0	0	0	1	1	FALSE	FALSE	TRUE	FALSE	FALSE	FALSE	FALSE	FALSE	FALSE
ENSMUSG00000036198	1100001E04Rik	6.40245	6.4309	6.41912	6.37802	6.37302	6.34556	6.38425	6.35838	6.3978	6.45285	6.43092	6.39469	0	0	0	0	0	FALSE	FALSE	FALSE	FALSE	FALSE	FALSE	FALSE	FALSE	FALSE
ENSMUSG00000045149	AC171401.1	6.62252	6.6825	6.63165	6.69671	6.62247	6.67476	6.64126	6.62321	6.6403	6.84063	6.73256	6.75556	0	0	0	0	0	FALSE	FALSE	FALSE	FALSE	FALSE	FALSE	FALSE	FALSE	FALSE
ENSMUSG00000027167	Elp4	6.34579	6.34066	6.32044	6.35468	6.36708	6.39855	6.37648	6.42752	6.41929	6.31915	6.40848	6.40606	0	0	0	0	0	FALSE	FALSE	FALSE	FALSE	FALSE	FALSE	FALSE	FALSE	FALSE
ENSMUSG00000086328	AL772135.2	6.40809	6.43558	6.47605	6.42633	6.40361	6.38993	6.47959	6.46182	6.44404	6.55182	6.52358	6.55579	0	0	0	0	0	FALSE	FALSE	TRUE	TRUE	FALSE	FALSE	FALSE	FALSE	FALSE
ENSMUSG00000076771	AC126250.2	6.40669	6.46302	6.36156	6.40366	6.38081	6.38735	6.40127	6.40692	6.47864	6.42364	6.38224	6.34581	0	0	0	0	0	FALSE	FALSE	FALSE	FALSE	FALSE	FALSE	FALSE	FALSE	FALSE
ENSMUSG00000022490	Ppp1r1a	9.46017	9.34961	9.44917	9.28935	9.44053	9.38674	9.45593	9.39925	9.51172	10.0345	9.35845	9.89026	0	0	0	0	0	FALSE	FALSE	FALSE	FALSE	FALSE	FALSE	FALSE	FALSE	FALSE
ENSMUSG00000079421	4930402F06Rik	6.28784	6.32204	6.33772	6.36117	6.38686	6.38302	6.38066	6.35442	6.33442	6.37692	6.45255	6.3744	0	0	0	0	0	FALSE	FALSE	FALSE	FALSE	FALSE	FALSE	FALSE	FALSE	FALSE
ENSMUSG00000051185	Fam174a	6.39089	6.42054	6.34546	6.38019	6.33725	6.35601	6.31748	6.36928	6.41819	6.41125	6.37178	6.37671	0	0	0	0	0	FALSE	FALSE	FALSE	FALSE	FALSE	FALSE	FALSE	FALSE	FALSE
ENSMUSG00000042641	Rgsl1	6.33708	6.37929	6.40147	6.46385	6.40054	6.3792	6.4362	6.42537	6.42028	6.41371	6.3419	6.43064	0	0	0	0	0	FALSE	FALSE	FALSE	FALSE	FALSE	FALSE	FALSE	FALSE	FALSE
ENSMUSG00000044018	Mrpl50	9.85701	9.80133	9.81244	9.85506	9.63031	9.79074	9.91668	9.70456	9.83336	9.85206	9.70643	10.0408	0	0	0	0	0	FALSE	FALSE	FALSE	FALSE	FALSE	FALSE	FALSE	FALSE	FALSE
ENSMUSG00000054598	9130230L23Rik	6.49172	6.54191	6.47809	6.49994	6.52123	6.53076	6.44426	6.42676	6.44752	6.44533	6.39195	6.41319	0	0	0	0	0	FALSE	FALSE	FALSE	FALSE	TRUE	TRUE	FALSE	FALSE	FALSE
ENSMUSG00000044791	Setd2	8.55789	8.62114	8.59272	8.75111	8.7426	8.79239	8.92038	8.72961	8.74767	8.37476	8.3726	8.40485	0	0	0	0	0	FALSE	FALSE	FALSE	FALSE	FALSE	FALSE	FALSE	FALSE	FALSE
ENSMUSG00000040809	Chi3l3	6.38624	6.2949	6.37579	6.40888	6.34699	6.35348	6.36876	6.39033	6.35793	6.36751	6.39781	6.30606	0	0	0	0	0	FALSE	FALSE	TRUE	TRUE	FALSE	FALSE	FALSE	FALSE	FALSE
ENSMUSG00000029650	Slc46a3	6.73221	6.83102	6.81477	6.95841	7.09582	6.84498	7.03149	7.0855	7.23578	7.39943	8.08956	8.88191	0	0	0	-1	-1	FALSE	FALSE	TRUE	TRUE	FALSE	FALSE	FALSE	FALSE	FALSE
ENSMUSG00000043036	Ccdc63	6.55961	6.58391	6.57581	6.53034	6.57292	6.57497	6.51893	6.63749	6.50865	6.50622	6.48284	6.56087	0	0	0	0	0	FALSE	FALSE	TRUE	TRUE	FALSE	FALSE	FALSE	FALSE	FALSE
ENSMUSG00000069564	C430014K11Rik	8.0409	8.05744	8.15001	7.87573	8.00464	8.04346	7.97698	8.22239	7.93548	7.49615	7.55627	7.50111	0	0	0	0	0	FALSE	FALSE	FALSE	FALSE	FALSE	FALSE	FALSE	FALSE	FALSE
ENSMUSG00000076772	AC126250.6	6.42785	6.39556	6.38683	6.3408	6.3657	6.40661	6.35641	6.36586	6.34207	6.34886	6.35771	6.37154	0	0	0	0	0	FALSE	FALSE	FALSE	FALSE	FALSE	FALSE	FALSE	FALSE	FALSE
ENSMUSG00000048058	Ldlrad3	6.38543	6.43545	6.39535	6.42882	6.39136	6.42156	6.37872	6.3973	6.42268	6.40662	6.48357	6.40314	0	0	0	0	0	FALSE	TRUE	TRUE	TRUE	TRUE	TRUE	FALSE	TRUE	FALSE
ENSMUSG00000048154	Mll2	6.58438	6.47469	6.54491	6.48066	6.45439	6.42291	6.49541	6.41868	6.43174	6.41448	6.49826	6.35736	0	0	0	0	0	FALSE	FALSE	FALSE	FALSE	FALSE	FALSE	FALSE	FALSE	FALSE
ENSMUSG00000031884	AC166833.1	6.35148	6.32514	6.35337	6.3038	6.32908	6.32933	6.38961	6.33303	6.32074	6.34632	6.32973	6.3683	0	0	0	0	0	FALSE	FALSE	FALSE	FALSE	FALSE	FALSE	FALSE	FALSE	FALSE
ENSMUSG00000041488	Stx3	8.35988	8.66873	8.51312	8.52288	8.66853	8.64605	9.07664	9.11943	9.01321	7.94072	8.19168	7.95976	0	0	0	1	0	FALSE	TRUE	TRUE	TRUE	FALSE	FALSE	FALSE	FALSE	FALSE
ENSMUSG00000075169	Olfr1098	6.42266	6.4474	6.41016	6.39677	6.42264	6.44338	6.40928	6.44074	6.39747	6.44731	6.46287	6.49356	0	0	0	0	0	FALSE	FALSE	FALSE	FALSE	FALSE	FALSE	FALSE	FALSE	FALSE
ENSMUSG00000032098	Treh	6.44319	6.43106	6.45457	6.42959	6.41677	6.41052	6.44983	6.41554	6.42143	6.41353	6.39827	6.47271	0	0	0	0	0	FALSE	FALSE	FALSE	FALSE	FALSE	FALSE	FALSE	FALSE	FALSE
ENSMUSG00000055480	Zfp458	6.4115	6.44864	6.39454	6.44534	6.43196	6.41592	6.423	6.40988	6.45345	6.40289	6.36803	6.39476	0	0	0	0	0	FALSE	FALSE	FALSE	FALSE	FALSE	FALSE	FALSE	FALSE	FALSE
ENSMUSG00000059187	Fam19a1	6.40409	6.39244	6.36294	6.36929	6.46629	6.38229	6.34629	6.39625	6.46722	6.39052	6.46084	6.40199	0	0	0	0	0	FALSE	TRUE	TRUE	TRUE	FALSE	FALSE	FALSE	FALSE	FALSE
ENSMUSG00000080904	AL627069.2	6.38197	6.35599	6.38685	6.36302	6.46045	6.38687	6.40983	6.45671	6.43518	6.36388	6.44808	6.44462	0	0	0	0	0	FALSE	FALSE	FALSE	FALSE	FALSE	FALSE	FALSE	FALSE	FALSE
ENSMUSG00000020961	Ston2	6.4476	6.42447	6.40376	6.3786	6.41078	6.38712	6.36308	6.36141	6.41964	6.38422	6.41989	6.42493	0	0	0	0	0	FALSE	FALSE	FALSE	FALSE	TRUE	FALSE	FALSE	FALSE	FALSE
ENSMUSG00000021685	Otp	6.43614	6.37199	6.43548	6.45941	6.46542	6.44029	6.43663	6.43711	6.48415	6.39057	6.45025	6.44663	0	0	0	0	0	FALSE	FALSE	FALSE	FALSE	TRUE	FALSE	FALSE	FALSE	FALSE
ENSMUSG00000076773	Tcra-V22.4	6.44907	6.44872	6.44871	6.39485	6.41206	6.37254	6.38329	6.32319	6.3614	6.34998	6.38779	6.36591	0	0	0	0	0	FALSE	FALSE	FALSE	FALSE	FALSE	FALSE	FALSE	FALSE	FALSE
ENSMUSG00000084373	AL645741.2	13.2614	13.1315	13.1262	13.1673	13.123	13.2242	13.2242	13.2761	13.2078	13.1237	13.1462	13.1154	0	0	0	0	0	FALSE	FALSE	FALSE	FALSE	FALSE	FALSE	FALSE	FALSE	FALSE
ENSMUSG00000044447	Dock5	6.45865	6.50494	6.46294	6.54134	6.4244	6.43019	6.42713	6.44085	6.49097	6.41415	6.46301	6.38979	0	0	0	0	0	FALSE	TRUE	TRUE	FALSE	FALSE	FALSE	FALSE	FALSE	FALSE
ENSMUSG00000023210	Lcn9	6.40471	6.41294	6.47512	6.37258	6.47068	6.45004	6.41634	6.40655	6.37936	6.45725	6.39999	6.35644	0	0	0	0	0	FALSE	FALSE	FALSE	FALSE	FALSE	FALSE	FALSE	FALSE	FALSE
ENSMUSG00000002147	Stat6	7.14189	6.93236	7.0004	7.02065	6.92505	6.9111	6.83141	6.71397	6.81317	6.78559	6.81839	6.83297	0	0	0	0	0	FALSE	FALSE	FALSE	FALSE	FALSE	FALSE	FALSE	FALSE	FALSE
ENSMUSG00000070810	Gm6957	6.44455	6.41786	6.50916	6.43957	6.34364	6.34134	6.41788	6.43469	6.4367	6.39771	6.36078	6.40548	0	0	0	0	0	FALSE	FALSE	FALSE	FALSE	FALSE	FALSE	FALSE	FALSE	FALSE
ENSMUSG00000032024	9030425E11Rik	6.51454	6.55232	6.47899	6.51365	6.49262	6.5661	6.50405	6.43749	6.45648	6.56688	6.546	6.48388	0	0	0	0	0	FALSE	FALSE	TRUE	TRUE	FALSE	FALSE	FALSE	FALSE	FALSE
ENSMUSG00000028159	Dapp1	6.89054	6.91194	6.97342	6.9252	7.04898	6.92716	6.67949	6.74577	6.70904	6.48418	6.51888	6.49692	0	0	0	0	0	FALSE	TRUE	TRUE	TRUE	FALSE	FALSE	FALSE	FALSE	FALSE
ENSMUSG00000031548	Sfrp1	7.57079	7.64188	7.66303	7.17071	7.129	7.15744	7.00523	7.12961	7.11195	7.22589	7.09988	6.99435	0	0	0	0	0	FALSE	TRUE	TRUE	TRUE	TRUE	FALSE	FALSE	FALSE	FALSE
ENSMUSG00000034031	1700106J16Rik	6.38761	6.43513	6.38952	6.40361	6.39075	6.44155	6.32096	6.38386	6.34688	6.37203	6.41475	6.37203	0	0	0	0	0	FALSE	FALSE	FALSE	FALSE	FALSE	FALSE	FALSE	FALSE	FALSE
ENSMUSG00000080073	AC125200.2	6.42513	6.40022	6.36102	6.3645	6.44977	6.4212	6.39778	6.37982	6.44841	6.40353	6.33483	6.38266	0	0	0	0	0	FALSE	FALSE	FALSE	FALSE	FALSE	FALSE	FALSE	FALSE	FALSE
ENSMUSG00000081153	AL607152.3	12.1077	12.1456	12.0916	12.1055	12.0992	12.0956	11.9421	12.0599	11.9577	11.7848	11.7903	11.7624	0	0	0	0	0	FALSE	FALSE	FALSE	FALSE	FALSE	FALSE	FALSE	FALSE	FALSE
ENSMUSG00000015224	Cyp2j9	6.47453	6.46009	6.42714	6.45858	6.42338	6.52593	6.56144	6.57317	6.51426	6.45933	6.39872	6.43446	0	0	0	0	0	FALSE	FALSE	FALSE	FALSE	FALSE	FALSE	FALSE	FALSE	FALSE
ENSMUSG00000039542	Ncam1	6.81503	6.69009	6.83682	6.63968	6.55572	6.56419	6.49303	6.51751	6.54301	7.16084	7.00895	7.06447	0	0	0	0	0	FALSE	TRUE	TRUE	TRUE	TRUE	TRUE	FALSE	TRUE	FALSE
ENSMUSG00000027130	Slc12a6	7.14812	7.07645	7.06808	7.06751	7.0176	7.10152	6.93315	6.91389	6.88782	6.72986	6.77654	6.67724	0	0	0	0	0	FALSE	FALSE	FALSE	FALSE	FALSE	FALSE	FALSE	FALSE	FALSE
ENSMUSG00000028706	Nsun4	8.56418	8.58357	8.42354	8.51832	8.49248	8.41731	8.22823	8.31334	8.40957	8.78303	8.638	8.86421	0	0	0	0	0	FALSE	FALSE	FALSE	FALSE	FALSE	FALSE	FALSE	FALSE	FALSE
ENSMUSG00000003813	Rad23a	6.74404	6.78596	6.76274	6.80491	6.89593	6.93051	6.80344	6.71647	6.65054	6.73362	6.7446	6.67787	0	0	0	0	0	FALSE	FALSE	FALSE	FALSE	FALSE	FALSE	FALSE	FALSE	FALSE
ENSMUSG00000075168	Olfr1099	6.45596	6.43329	6.47815	6.38902	6.50827	6.40131	6.39516	6.40086	6.4038	6.3982	6.42765	6.38899	0	0	0	0	0	FALSE	FALSE	FALSE	FALSE	FALSE	FALSE	FALSE	FALSE	FALSE
ENSMUSG00000053199	Arhgap20	6.41845	6.39796	6.40995	6.46258	6.43814	6.48357	6.46329	6.41733	6.38788	6.39606	6.43315	6.45758	0	0	0	0	0	FALSE	FALSE	FALSE	FALSE	FALSE	FALSE	FALSE	FALSE	FALSE
ENSMUSG00000087679	AL845455.3	8.55293	8.54607	8.6116	8.48432	8.64454	8.52106	8.67857	8.64584	8.81329	9.10237	9.19229	9.2025	0	0	0	0	-1	FALSE	FALSE	FALSE	FALSE	FALSE	FALSE	FALSE	FALSE	FALSE
ENSMUSG00000058981	Olfr1406	6.39925	6.40953	6.45035	6.44022	6.45537	6.41573	6.42914	6.46417	6.47862	6.38173	6.39527	6.40175	0	0	0	0	0	FALSE	FALSE	FALSE	FALSE	FALSE	FALSE	FALSE	FALSE	FALSE
ENSMUSG00000076774	Gm1220	6.47416	6.377	6.36742	6.41062	6.43982	6.38026	6.35138	6.33646	6.44403	6.4693	6.41839	6.40581	0	0	0	0	0	FALSE	FALSE	FALSE	FALSE	FALSE	FALSE	FALSE	FALSE	FALSE
ENSMUSG00000052182	Olfr849	6.41775	6.42185	6.4431	6.41978	6.38926	6.43448	6.44729	6.45499	6.41197	6.31421	6.35742	6.41846	0	0	0	0	0	FALSE	FALSE	FALSE	FALSE	FALSE	FALSE	FALSE	FALSE	FALSE
ENSMUSG00000028329	Xpa	8.02067	8.07175	8.00675	8.04654	7.91172	7.96879	7.81255	7.71471	7.83671	8.59291	8.47783	8.59846	0	0	0	-1	0	FALSE	TRUE	TRUE	TRUE	TRUE	FALSE	FALSE	FALSE	TRUE
ENSMUSG00000030127	Cops7a	6.72659	6.63784	6.64995	6.69518	6.69765	6.69391	6.62452	6.69631	6.68531	6.58138	6.55406	6.61416	0	0	0	0	0	FALSE	FALSE	FALSE	FALSE	FALSE	FALSE	FALSE	FALSE	FALSE
ENSMUSG00000020773	Trim47	6.46376	6.52734	6.61197	6.43999	6.46088	6.4294	6.49685	6.43002	6.38817	6.38048	6.4742	6.32633	0	0	0	0	0	FALSE	TRUE	TRUE	TRUE	FALSE	FALSE	FALSE	FALSE	FALSE
ENSMUSG00000074656	Eif2s2	11.7515	11.6004	11.6045	11.3752	11.337	11.3826	10.9852	10.9627	11.0003	10.665	10.9289	10.868	1	0	0	0	1	FALSE	TRUE	TRUE	TRUE	FALSE	FALSE	FALSE	FALSE	FALSE
ENSMUSG00000071749	4933412E24Rik	6.41362	6.40598	6.3907	6.3575	6.35045	6.33702	6.35986	6.34743	6.38489	6.42157	6.32123	6.3489	0	0	0	0	0	FALSE	FALSE	FALSE	FALSE	FALSE	TRUE	FALSE	FALSE	FALSE
ENSMUSG00000015090	Ptgds	6.50047	6.55356	6.57022	6.52504	6.54501	6.51519	6.47897	6.46054	6.4771	6.4813	6.50146	6.5278	0	0	0	0	0	FALSE	FALSE	FALSE	FALSE	FALSE	FALSE	FALSE	FALSE	FALSE
ENSMUSG00000050804	Taar8a	6.47308	6.42543	6.45198	6.49112	6.45286	6.45914	6.4081	6.4291	6.41113	6.43084	6.39499	6.42336	0	0	0	0	0	FALSE	FALSE	FALSE	FALSE	FALSE	FALSE	FALSE	FALSE	FALSE
ENSMUSG00000052364	B630019K06Rik	6.39337	6.44329	6.43912	6.37369	6.40846	6.38164	6.37976	6.39868	6.41576	6.39227	6.41915	6.44742	0	0	0	0	0	FALSE	FALSE	FALSE	FALSE	FALSE	FALSE	FALSE	FALSE	FALSE
ENSMUSG00000045991	Onecut2	6.45222	6.37186	6.43215	6.44292	6.45555	6.42031	6.45853	6.37448	6.4362	6.39936	6.42989	6.3517	0	0	0	0	0	FALSE	TRUE	TRUE	TRUE	TRUE	TRUE	FALSE	FALSE	TRUE
ENSMUSG00000046643	Olfr218	6.3886	6.43119	6.46132	6.38847	6.44001	6.37284	6.28812	6.40431	6.35195	6.37094	6.47792	6.3993	0	0	0	0	0	FALSE	FALSE	FALSE	FALSE	FALSE	FALSE	FALSE	FALSE	FALSE
ENSMUSG00000023008	Fmnl3	6.4815	6.4673	6.52491	6.5582	6.46686	6.50229	6.51547	6.49262	6.48147	6.53852	6.50495	6.41904	0	0	0	0	0	FALSE	TRUE	TRUE	TRUE	FALSE	FALSE	FALSE	FALSE	FALSE
ENSMUSG00000037242	Clic4	9.93554	9.65741	9.66247	9.79983	9.94551	9.86889	10.476	10.1796	10.399	10.8415	10.9958	10.8393	-1	0	0	0	-1	FALSE	FALSE	FALSE	FALSE	FALSE	FALSE	FALSE	FALSE	FALSE
ENSMUSG00000026343	Gpr39	6.37896	6.36068	6.38318	6.3417	6.32585	6.39218	6.45068	6.42515	6.38415	6.39744	6.38209	6.42824	0	0	0	0	0	FALSE	TRUE	FALSE	FALSE	TRUE	TRUE	FALSE	TRUE	FALSE
ENSMUSG00000020275	Rel	6.41553	6.36134	6.446	6.42754	6.40262	6.37346	6.3917	6.46198	6.42563	6.38791	6.44979	6.39665	0	0	0	0	0	FALSE	FALSE	FALSE	FALSE	FALSE	FALSE	FALSE	FALSE	FALSE
ENSMUSG00000078453	3110003A17Rik	6.42133	6.43074	6.44098	6.44618	6.44277	6.44081	6.45735	6.47246	6.47278	6.42371	6.46142	6.44668	0	0	0	0	0	FALSE	FALSE	FALSE	FALSE	FALSE	FALSE	FALSE	FALSE	FALSE
ENSMUSG00000063932	Poteg	6.40278	6.38969	6.41197	6.40344	6.37288	6.389	6.39793	6.42518	6.39249	6.381	6.3927	6.36739	0	0	0	0	0	FALSE	FALSE	FALSE	FALSE	FALSE	FALSE	FALSE	FALSE	FALSE
ENSMUSG00000076775	AC126250.5	6.4294	6.4192	6.41567	6.41233	6.3899	6.45021	6.47154	6.45532	6.42562	6.43221	6.46274	6.42042	0	0	0	0	0	FALSE	FALSE	FALSE	FALSE	FALSE	FALSE	FALSE	FALSE	FALSE
ENSMUSG00000033016	Nfatc1	6.56389	6.49959	6.47342	6.4461	6.47583	6.58694	6.49062	6.58626	6.51326	6.5314	6.59556	6.71583	0	0	0	0	0	FALSE	FALSE	FALSE	FALSE	FALSE	FALSE	FALSE	FALSE	FALSE
ENSMUSG00000029344	Tpst2	8.1815	8.27309	8.1853	8.08983	8.11597	8.02594	7.96377	7.99118	8.05419	8.08047	8.11149	8.27166	0	0	0	0	0	FALSE	TRUE	TRUE	TRUE	FALSE	FALSE	FALSE	FALSE	FALSE
ENSMUSG00000037535	1700021A07Rik	6.40357	6.40162	6.42307	6.4376	6.40955	6.42813	6.4162	6.40902	6.38741	6.45475	6.36624	6.36446	0	0	0	0	0	FALSE	FALSE	FALSE	FALSE	FALSE	FALSE	FALSE	FALSE	FALSE
ENSMUSG00000069769	Msi2	7.44465	7.47992	7.31421	7.25349	7.42457	7.43432	7.31697	7.40517	7.34378	7.15797	7.12566	6.994	0	0	0	0	0	FALSE	TRUE	TRUE	TRUE	TRUE	TRUE	TRUE	TRUE	TRUE
ENSMUSG00000022546	Gpt	7.11334	7.21341	7.12672	7.21773	7.12292	7.09187	7.076	7.05958	7.11344	6.95084	6.89288	6.89468	0	0	0	0	0	FALSE	FALSE	FALSE	FALSE	FALSE	FALSE	FALSE	FALSE	FALSE
ENSMUSG00000078658	Lce1d	6.41541	6.4329	6.43757	6.37593	6.40944	6.43103	6.421	6.36725	6.37368	6.39822	6.48795	6.4104	0	0	0	0	0	FALSE	TRUE	TRUE	TRUE	TRUE	TRUE	FALSE	FALSE	TRUE
ENSMUSG00000035778	Ggta1	6.85703	6.73935	6.81773	6.81262	6.76917	6.84127	6.77964	6.68047	6.6601	6.72291	6.9552	6.81059	0	0	0	0	0	FALSE	FALSE	FALSE	FALSE	TRUE	TRUE	FALSE	FALSE	FALSE
ENSMUSG00000076777	Gm11046	6.31027	6.38166	6.3479	6.40071	6.41523	6.41899	6.39592	6.32816	6.35451	6.34882	6.38685	6.367	0	0	0	0	0	FALSE	FALSE	FALSE	FALSE	FALSE	FALSE	FALSE	FALSE	FALSE
ENSMUSG00000033128	Gga1	6.73521	6.70855	6.73196	6.78593	6.77167	6.76178	6.72271	6.70668	6.68014	6.74894	6.64933	6.74252	0	0	0	0	0	FALSE	FALSE	FALSE	FALSE	FALSE	FALSE	FALSE	FALSE	FALSE
ENSMUSG00000028018	Gstcd	7.07081	7.03954	7.07218	7.07347	7.12493	7.12527	7.00283	6.97161	6.88791	6.68986	6.752	6.66081	0	0	0	0	0	FALSE	FALSE	FALSE	FALSE	TRUE	FALSE	FALSE	FALSE	FALSE
ENSMUSG00000084797	AL935060.1	6.42152	6.4058	6.40837	6.3998	6.45176	6.41659	6.39976	6.48838	6.42165	6.36468	6.47235	6.39949	0	0	0	0	0	FALSE	FALSE	FALSE	FALSE	FALSE	FALSE	FALSE	FALSE	FALSE
ENSMUSG00000050844	1700020N01Rik	6.55964	6.56206	6.62208	6.52213	6.54123	6.51862	6.47379	6.52745	6.47872	6.40735	6.42762	6.42976	0	0	0	0	0	FALSE	TRUE	TRUE	TRUE	FALSE	FALSE	FALSE	FALSE	FALSE
ENSMUSG00000082386	BX571804.1	11.8876	11.6948	11.8426	11.3911	11.6796	11.8094	11.516	12.0257	11.7804	12.1037	12.0989	12.1935	0	0	0	0	0	FALSE	FALSE	FALSE	FALSE	FALSE	FALSE	FALSE	FALSE	FALSE
ENSMUSG00000026927	Sdccag3	6.78477	6.79603	6.71559	6.79325	6.78066	6.90526	6.88782	6.93577	6.86825	6.64965	6.63071	6.59894	0	0	0	0	0	FALSE	FALSE	FALSE	FALSE	FALSE	FALSE	FALSE	FALSE	FALSE
ENSMUSG00000006056	Calcoco2	9.05872	8.75642	8.66901	8.33351	7.98723	8.2141	6.61212	6.5403	6.72673	6.59233	6.5965	6.51871	1	1	1	0	1	FALSE	FALSE	FALSE	FALSE	TRUE	TRUE	FALSE	FALSE	FALSE
ENSMUSG00000083072	AL844581.1	12.7448	12.7387	12.6708	12.3765	12.6702	12.6785	12.8318	12.7525	12.767	12.8562	12.9519	12.8243	0	0	0	0	0	FALSE	FALSE	FALSE	FALSE	FALSE	FALSE	FALSE	FALSE	FALSE
ENSMUSG00000015702	Anxa9	6.44278	6.46027	6.44884	6.39956	6.42513	6.41904	6.44787	6.51855	6.45998	6.47423	6.52274	6.56035	0	0	0	0	0	FALSE	FALSE	FALSE	FALSE	FALSE	FALSE	FALSE	FALSE	FALSE
ENSMUSG00000072704	2700089E24Rik	6.38559	6.39105	6.4168	6.41288	6.3898	6.39434	6.39068	6.47549	6.4105	6.46116	6.41606	6.37289	0	0	0	0	0	FALSE	TRUE	TRUE	TRUE	TRUE	FALSE	FALSE	FALSE	TRUE
ENSMUSG00000024878	Cbwd1	8.58008	8.47239	8.51467	8.61005	8.43699	8.50989	8.4477	8.46409	8.56212	8.61971	8.7665	8.62289	0	0	0	0	0	FALSE	FALSE	FALSE	FALSE	FALSE	FALSE	FALSE	FALSE	FALSE
ENSMUSG00000055594	5530400C23Rik	6.34588	6.41112	6.39586	6.33517	6.40161	6.34651	6.3667	6.40639	6.41163	6.40083	6.34309	6.41897	0	0	0	0	0	FALSE	FALSE	FALSE	FALSE	FALSE	FALSE	FALSE	FALSE	FALSE
ENSMUSG00000039269	2300002M23Rik	6.53333	6.44951	6.53968	6.46561	6.44355	6.47869	6.48713	6.54465	6.4485	6.49157	6.40383	6.48386	0	0	0	0	0	FALSE	FALSE	FALSE	FALSE	FALSE	FALSE	FALSE	FALSE	FALSE
ENSMUSG00000019487	Trip10	8.05564	8.17737	8.08376	7.83018	7.83388	7.85741	7.5407	7.71286	7.63329	7.50144	7.28271	7.64397	0	0	0	0	1	FALSE	FALSE	FALSE	FALSE	FALSE	FALSE	FALSE	FALSE	FALSE
ENSMUSG00000037991	A630055G03Rik	6.5412	6.50354	6.56771	6.54164	6.5804	6.53091	6.51508	6.54066	6.52381	6.53689	6.47732	6.53474	0	0	0	0	0	FALSE	FALSE	FALSE	FALSE	FALSE	FALSE	FALSE	FALSE	FALSE
ENSMUSG00000036959	Bcorl1	6.43545	6.44875	6.46533	6.49238	6.48895	6.49814	6.51681	6.49735	6.46287	6.62535	6.58401	6.59629	0	0	0	0	0	FALSE	FALSE	FALSE	FALSE	FALSE	FALSE	FALSE	FALSE	FALSE
ENSMUSG00000050390	C77080	7.76037	7.91918	7.87695	7.79491	7.80424	7.8736	7.71978	7.67647	7.57615	7.09331	7.18521	7.15385	0	0	0	0	1	FALSE	FALSE	TRUE	TRUE	TRUE	TRUE	FALSE	FALSE	FALSE
ENSMUSG00000022335	Zfat	6.52472	6.5805	6.51352	6.44501	6.44857	6.48321	6.44526	6.4813	6.49834	6.47414	6.41476	6.37069	0	0	0	0	0	FALSE	FALSE	FALSE	FALSE	FALSE	FALSE	FALSE	FALSE	FALSE
ENSMUSG00000053510	Nrd1	9.94822	10.1781	10.1351	10.0268	10.152	10.0931	9.72501	9.7564	9.71778	9.94743	9.96524	10.1392	0	0	0	0	0	FALSE	TRUE	TRUE	FALSE	FALSE	FALSE	FALSE	FALSE	FALSE
ENSMUSG00000008036	Ap2s1	9.63133	9.60495	9.61774	9.60506	9.63815	9.55716	9.60299	9.60663	9.55972	9.31469	9.28379	9.22685	0	0	0	0	0	FALSE	FALSE	FALSE	FALSE	FALSE	FALSE	FALSE	FALSE	FALSE
ENSMUSG00000043587	Acpl2	6.70883	6.65947	6.69379	6.67506	6.71779	6.6275	6.66106	6.46628	6.59672	6.97227	6.87158	6.82918	0	0	0	0	0	FALSE	TRUE	TRUE	TRUE	FALSE	FALSE	FALSE	FALSE	FALSE
ENSMUSG00000050197	Rhox13	7.96502	7.89899	7.99463	7.84284	7.88173	7.92517	7.59763	7.62723	7.59649	6.67957	6.79394	6.7128	0	0	0	1	1	FALSE	FALSE	FALSE	FALSE	FALSE	FALSE	FALSE	FALSE	FALSE
ENSMUSG00000042808	Gpx2	8.30432	8.79121	8.68634	8.46965	8.84983	8.65117	7.84867	8.17718	7.84113	6.94605	6.84874	6.91951	1	0	1	1	1	FALSE	FALSE	FALSE	FALSE	FALSE	FALSE	FALSE	FALSE	FALSE
ENSMUSG00000054932	Afp	6.43914	6.40536	6.49872	6.41139	6.44333	6.43036	6.40722	6.39715	6.40135	6.42691	6.44384	6.46609	0	0	0	0	0	FALSE	FALSE	FALSE	FALSE	FALSE	FALSE	FALSE	FALSE	FALSE
ENSMUSG00000087624	AL935060.2	6.42152	6.4058	6.40837	6.3998	6.45176	6.41659	6.39976	6.48838	6.42165	6.36468	6.47235	6.39949	0	0	0	0	0	FALSE	FALSE	TRUE	TRUE	FALSE	FALSE	FALSE	FALSE	FALSE
ENSMUSG00000034893	Cog3	7.16853	7.19494	7.17949	7.24362	7.1738	7.19899	7.24305	7.26857	7.19826	7.05191	7.18021	7.11801	0	0	0	0	0	FALSE	FALSE	FALSE	FALSE	FALSE	FALSE	FALSE	FALSE	FALSE
ENSMUSG00000087684	AL935060.4	6.40143	6.41603	6.38438	6.39299	6.43991	6.39713	6.45733	6.417	6.48311	6.44026	6.37514	6.38094	0	0	0	0	0	FALSE	FALSE	FALSE	FALSE	FALSE	FALSE	FALSE	FALSE	FALSE
ENSMUSG00000021799	Opn4	6.35313	6.35535	6.37753	6.34099	6.36479	6.34478	6.42186	6.34303	6.37334	6.31528	6.41348	6.40047	0	0	0	0	0	FALSE	TRUE	TRUE	TRUE	FALSE	FALSE	FALSE	FALSE	FALSE
ENSMUSG00000056678	BX323026.1	6.47979	6.46644	6.46812	6.43481	6.42507	6.41414	6.46105	6.3909	6.436	6.46965	6.42443	6.52304	0	0	0	0	0	FALSE	FALSE	FALSE	FALSE	FALSE	FALSE	FALSE	FALSE	FALSE
ENSMUSG00000034560	A230046K03Rik	9.78489	9.61656	9.68642	9.61101	9.62416	9.62568	9.67697	9.6387	9.59086	9.39227	9.45842	9.36006	0	0	0	0	0	FALSE	TRUE	TRUE	TRUE	FALSE	FALSE	FALSE	FALSE	FALSE
ENSMUSG00000027746	Ufm1	6.40237	6.43854	6.37326	6.32084	6.34376	6.41703	6.41807	6.41083	6.39067	6.33186	6.38881	6.41277	0	0	0	0	0	FALSE	TRUE	TRUE	FALSE	TRUE	FALSE	FALSE	TRUE	FALSE
ENSMUSG00000023026	Dip2b	6.4143	6.42794	6.42381	6.43051	6.37418	6.39611	6.45217	6.40773	6.42377	6.47079	6.42635	6.41469	0	0	0	0	0	FALSE	FALSE	FALSE	FALSE	TRUE	TRUE	FALSE	FALSE	FALSE
ENSMUSG00000063277	Gm5796	6.6767	6.61471	6.59182	6.53732	6.57547	6.62173	6.79036	6.8853	6.84002	6.98255	6.91793	6.93713	0	0	0	0	0	FALSE	FALSE	FALSE	FALSE	FALSE	FALSE	FALSE	FALSE	FALSE
ENSMUSG00000035674	Ndufa3	10.2588	10.4036	10.4037	10.3249	10.2675	10.2495	10.0815	10.3462	10.1168	9.84248	9.94272	9.88573	0	0	0	0	0	FALSE	FALSE	TRUE	TRUE	FALSE	FALSE	FALSE	FALSE	FALSE
ENSMUSG00000022288	4930447A16Rik	6.41961	6.4109	6.48741	6.39939	6.45015	6.38669	6.40933	6.4335	6.43196	6.3878	6.44854	6.4817	0	0	0	0	0	FALSE	FALSE	FALSE	FALSE	FALSE	FALSE	FALSE	FALSE	FALSE
ENSMUSG00000085545	AL773595.1	6.38631	6.30591	6.3505	6.38643	6.39728	6.39481	6.40809	6.36932	6.37041	6.39132	6.34333	6.33352	0	0	0	0	0	FALSE	FALSE	TRUE	TRUE	FALSE	FALSE	FALSE	FALSE	FALSE
ENSMUSG00000050271	D8Ertd82e	6.83794	6.7368	6.75859	6.69577	6.67765	6.75805	6.70177	6.63748	6.67517	6.794	6.98435	6.85809	0	0	0	0	0	FALSE	TRUE	TRUE	TRUE	TRUE	TRUE	TRUE	FALSE	FALSE
ENSMUSG00000059005	Hnrnpa3	6.44769	6.45129	6.3866	6.47988	6.34556	6.3838	6.41428	6.43854	6.48185	6.44249	6.53152	6.36787	0	0	0	0	0	FALSE	FALSE	FALSE	FALSE	FALSE	FALSE	FALSE	FALSE	FALSE
ENSMUSG00000072723	AC129222.3	6.42557	6.40793	6.39216	6.42016	6.46203	6.4559	6.39673	6.34542	6.39822	6.36678	6.44386	6.4501	0	0	0	0	0	FALSE	FALSE	FALSE	FALSE	FALSE	FALSE	FALSE	FALSE	FALSE
ENSMUSG00000019261	Mtap1s	8.51021	8.7321	8.71333	8.67815	8.68387	8.65595	8.7263	8.88013	8.72677	8.45568	8.40935	8.56466	0	0	0	0	0	FALSE	FALSE	FALSE	FALSE	FALSE	FALSE	FALSE	FALSE	FALSE
ENSMUSG00000062210	Tnfaip8	6.7611	6.67257	6.62409	6.72608	6.62441	6.73281	6.84608	6.81968	6.86693	7.17151	7.16611	6.99485	0	0	0	0	0	FALSE	FALSE	FALSE	FALSE	FALSE	FALSE	FALSE	FALSE	FALSE
ENSMUSG00000076780	EG667646	6.37462	6.33417	6.40407	6.29489	6.35714	6.32474	6.37819	6.36687	6.32143	6.35537	6.34116	6.38245	0	0	0	0	0	FALSE	FALSE	FALSE	FALSE	FALSE	FALSE	FALSE	FALSE	FALSE
ENSMUSG00000029685	Asb15	6.37889	6.3357	6.42256	6.40726	6.33316	6.378	6.38407	6.40594	6.378	6.41691	6.41387	6.45447	0	0	0	0	0	FALSE	FALSE	FALSE	FALSE	FALSE	FALSE	FALSE	FALSE	FALSE
ENSMUSG00000062646	Ganc	6.42401	6.44979	6.4631	6.47209	6.46468	6.46555	6.44207	6.43261	6.40831	6.36755	6.50787	6.44113	0	0	0	0	0	FALSE	FALSE	FALSE	FALSE	FALSE	FALSE	FALSE	FALSE	FALSE
ENSMUSG00000029265	Dr1	6.31104	6.39605	6.32887	6.35992	6.41031	6.39809	6.37733	6.37113	6.38133	6.34628	6.3662	6.33317	0	0	0	0	0	FALSE	FALSE	FALSE	FALSE	FALSE	FALSE	FALSE	FALSE	FALSE
ENSMUSG00000040669	Phc1	10.4023	10.4195	10.5194	10.5256	10.6173	10.6163	10.6172	10.5494	10.3784	10.0018	10.4518	9.98043	0	0	0	0	0	FALSE	TRUE	TRUE	TRUE	TRUE	TRUE	FALSE	FALSE	TRUE
ENSMUSG00000059146	Ntrk3	6.41282	6.42742	6.40328	6.42599	6.40709	6.44395	6.41049	6.40782	6.40622	6.46465	6.44099	6.49567	0	0	0	0	0	FALSE	FALSE	TRUE	FALSE	FALSE	FALSE	FALSE	FALSE	FALSE
ENSMUSG00000029111	Whsc2	9.33487	9.18301	9.30408	9.40741	9.42558	9.27158	9.20956	9.21366	9.24031	8.92218	8.90343	8.98099	0	0	0	0	0	FALSE	TRUE	TRUE	TRUE	TRUE	FALSE	FALSE	TRUE	FALSE
ENSMUSG00000022568	Scrib	7.75737	7.90918	7.82853	7.87805	7.94645	7.92904	7.92999	7.90854	7.87733	7.59458	7.51851	7.62079	0	0	0	0	0	FALSE	FALSE	FALSE	FALSE	FALSE	FALSE	FALSE	FALSE	FALSE
ENSMUSG00000034252	Senp6	6.47858	6.38659	6.49377	6.42313	6.39159	6.34316	6.44827	6.44433	6.43125	6.41939	6.43927	6.46793	0	0	0	0	0	FALSE	TRUE	TRUE	TRUE	FALSE	FALSE	FALSE	FALSE	FALSE
ENSMUSG00000047720	4922502D21Rik	6.36733	6.35437	6.33135	6.3712	6.41993	6.39123	6.39806	6.4442	6.44305	6.37393	6.38091	6.41716	0	0	0	0	0	FALSE	FALSE	FALSE	FALSE	FALSE	FALSE	FALSE	FALSE	FALSE
ENSMUSG00000062554	RP23-418K7.1	6.54669	6.55441	6.5236	6.54926	6.5236	6.57576	6.54196	6.52632	6.5713	6.71441	6.65834	6.67511	0	0	0	0	0	FALSE	FALSE	FALSE	FALSE	FALSE	FALSE	FALSE	FALSE	FALSE
ENSMUSG00000044089	AC153616.1	6.42285	6.39737	6.37014	6.3784	6.40206	6.45061	6.36784	6.42392	6.3873	6.36112	6.40431	6.39105	0	0	0	0	0	FALSE	FALSE	FALSE	FALSE	FALSE	FALSE	FALSE	FALSE	FALSE
ENSMUSG00000039785	Defb5	6.45678	6.51884	6.60617	6.49925	6.46905	6.43792	6.40829	6.48868	6.43325	6.493	6.54965	6.56482	0	0	0	0	0	FALSE	FALSE	FALSE	FALSE	FALSE	FALSE	FALSE	FALSE	FALSE
ENSMUSG00000074930	RP23-224B9.1	11.9901	11.9268	11.9224	12.0029	11.9302	11.9086	11.9281	11.9618	11.9861	11.8533	11.8258	11.7985	0	0	0	0	0	FALSE	FALSE	FALSE	FALSE	FALSE	FALSE	FALSE	FALSE	FALSE
ENSMUSG00000002233	Rhoc	6.92754	6.8842	6.91266	7.05566	7.04615	7.00331	7.01934	7.11481	7.08703	7.35305	7.18894	7.37024	0	0	0	0	0	FALSE	FALSE	FALSE	FALSE	FALSE	FALSE	FALSE	FALSE	FALSE
ENSMUSG00000049791	Fzd4	6.37875	6.38263	6.39839	6.3799	6.39117	6.39722	6.43023	6.38515	6.38065	6.43008	6.38472	6.42064	0	0	0	0	0	FALSE	TRUE	TRUE	TRUE	FALSE	FALSE	FALSE	FALSE	FALSE
ENSMUSG00000038175	Mylip	6.47811	6.43269	6.41065	6.3487	6.42112	6.40389	6.43055	6.39699	6.44799	6.42161	6.46908	6.44028	0	0	0	0	0	FALSE	TRUE	TRUE	TRUE	TRUE	FALSE	FALSE	TRUE	FALSE
ENSMUSG00000046180	4930550L24Rik	6.45918	6.44947	6.41055	6.47243	6.45484	6.46012	6.46734	6.38962	6.48761	6.47079	6.42116	6.45931	0	0	0	0	0	FALSE	FALSE	FALSE	FALSE	FALSE	FALSE	FALSE	FALSE	FALSE
ENSMUSG00000020658	Efr3b	6.46914	6.45384	6.44572	6.45142	6.44111	6.4972	6.47474	6.56433	6.47845	6.43261	6.41911	6.53103	0	0	0	0	0	FALSE	TRUE	TRUE	FALSE	FALSE	FALSE	FALSE	FALSE	FALSE
ENSMUSG00000072568	AC164597.2	6.44953	6.42113	6.41891	6.41907	6.49109	6.38184	6.5101	6.55313	6.61721	6.48416	6.55161	6.52762	0	0	0	0	0	FALSE	FALSE	FALSE	FALSE	FALSE	FALSE	FALSE	FALSE	FALSE
ENSMUSG00000002580	1810046J19Rik	10.9499	11.0728	10.998	11.0511	10.9731	10.8887	10.8709	10.8375	10.8574	10.9033	10.8971	10.8497	0	0	0	0	0	FALSE	FALSE	FALSE	FALSE	FALSE	FALSE	FALSE	FALSE	FALSE
ENSMUSG00000026587	Astn1	6.41242	6.40223	6.40306	6.39298	6.40899	6.4002	6.40645	6.42451	6.40979	6.41817	6.43959	6.41819	0	0	0	0	0	FALSE	TRUE	TRUE	TRUE	FALSE	FALSE	FALSE	FALSE	FALSE
ENSMUSG00000033781	Asb13	7.4443	7.5013	7.49799	7.29039	7.39772	7.33942	7.90491	7.77559	7.84577	7.76183	7.68142	7.64875	0	0	0	0	0	FALSE	FALSE	FALSE	FALSE	FALSE	FALSE	FALSE	FALSE	FALSE
ENSMUSG00000025898	Cwf19l2	8.33665	8.52334	8.42978	8.28634	8.4155	8.48415	8.40702	8.48333	8.32861	8.19467	8.2543	8.28835	0	0	0	0	0	FALSE	TRUE	TRUE	FALSE	TRUE	TRUE	FALSE	FALSE	FALSE
ENSMUSG00000021495	Fam193b	7.05607	7.16568	6.99771	7.0261	7.18045	7.29607	7.06564	7.25658	7.08991	6.96535	7.05272	6.93793	0	0	0	0	0	FALSE	FALSE	FALSE	FALSE	FALSE	FALSE	FALSE	FALSE	FALSE
ENSMUSG00000046516	Cox17	11.1463	11.1657	11.1088	11.1207	11.0256	11.0934	10.9395	11.166	11.0521	10.6935	10.6355	10.6935	0	0	0	0	0	FALSE	FALSE	FALSE	FALSE	FALSE	FALSE	FALSE	FALSE	FALSE
ENSMUSG00000044854	1700056E22Rik	6.43266	6.4049	6.45674	6.38031	6.43853	6.40713	6.43455	6.45249	6.43231	6.41564	6.40585	6.48593	0	0	0	0	0	FALSE	TRUE	TRUE	TRUE	FALSE	FALSE	FALSE	FALSE	FALSE
ENSMUSG00000044349	Snhg11	7.94839	7.82555	7.72713	7.81169	7.71534	7.70332	7.79375	7.813	7.99248	8.60654	8.77653	8.70058	0	0	0	-1	-1	FALSE	FALSE	FALSE	FALSE	FALSE	FALSE	FALSE	FALSE	FALSE
ENSMUSG00000021567	Nkd2	6.53208	6.50229	6.46167	6.58248	6.4935	6.58675	6.89919	6.8324	6.82227	6.93994	6.81864	6.96784	0	0	0	0	0	FALSE	FALSE	FALSE	FALSE	FALSE	FALSE	FALSE	FALSE	FALSE
ENSMUSG00000068182	Olfr203	6.478	6.52368	6.45032	6.39779	6.44292	6.48031	6.41844	6.48572	6.50358	6.43346	6.46793	6.52726	0	0	0	0	0	FALSE	FALSE	FALSE	FALSE	FALSE	FALSE	FALSE	FALSE	FALSE
ENSMUSG00000039377	Hlx	6.47011	6.41549	6.43353	6.44205	6.42477	6.42104	6.39882	6.35753	6.40108	6.48198	6.47386	6.50228	0	0	0	0	0	FALSE	FALSE	FALSE	FALSE	FALSE	FALSE	FALSE	FALSE	FALSE
ENSMUSG00000070902	Zfp352	6.45021	6.43411	6.40599	6.40305	6.41108	6.42812	6.39115	6.48552	6.44685	6.3897	6.48829	6.41927	0	0	0	0	0	FALSE	FALSE	FALSE	FALSE	FALSE	FALSE	FALSE	FALSE	FALSE
ENSMUSG00000043020	Wdr63	6.46794	6.4601	6.4494	6.43396	6.41011	6.45324	6.43837	6.38294	6.38551	6.39552	6.41146	6.35044	0	0	0	0	0	FALSE	FALSE	FALSE	FALSE	FALSE	FALSE	FALSE	FALSE	FALSE
ENSMUSG00000069702	Taar8b	6.38873	6.45436	6.48873	6.40138	6.45983	6.44105	6.43259	6.45488	6.41304	6.44995	6.47253	6.4399	0	0	0	0	0	FALSE	FALSE	TRUE	TRUE	FALSE	FALSE	FALSE	FALSE	FALSE
ENSMUSG00000067147	RP23-421J13.1	12.6076	12.5861	12.5313	12.5993	12.535	12.5656	12.602	12.7455	12.6217	12.1935	12.1883	12.0989	0	0	0	0	0	FALSE	FALSE	FALSE	FALSE	FALSE	FALSE	FALSE	FALSE	FALSE
ENSMUSG00000057443	Olfr138	6.32355	6.39388	6.39696	6.43984	6.43267	6.38087	6.35938	6.38858	6.4096	6.4006	6.51907	6.39415	0	0	0	0	0	FALSE	FALSE	FALSE	FALSE	FALSE	FALSE	FALSE	FALSE	FALSE
ENSMUSG00000006948	Klk4	6.4167	6.39303	6.37363	6.35972	6.43596	6.41778	6.3808	6.44551	6.41701	6.43695	6.38943	6.43148	0	0	0	0	0	FALSE	FALSE	FALSE	FALSE	FALSE	FALSE	FALSE	FALSE	FALSE
ENSMUSG00000074862	BC025920	6.39977	6.4357	6.40052	6.4009	6.37762	6.37799	6.41215	6.36554	6.41273	6.38255	6.47072	6.43681	0	0	0	0	0	FALSE	FALSE	TRUE	FALSE	FALSE	FALSE	FALSE	FALSE	FALSE
ENSMUSG00000026394	Atp6v1g3	6.35794	6.38263	6.45195	6.44329	6.44832	6.39905	6.39941	6.46021	6.4348	6.37785	6.34724	6.48316	0	0	0	0	0	FALSE	FALSE	FALSE	FALSE	FALSE	FALSE	FALSE	FALSE	FALSE
ENSMUSG00000048626	Klf17	6.33225	6.362	6.36825	6.38447	6.36632	6.37524	6.45353	6.40756	6.39457	6.39641	6.38821	6.40096	0	0	0	0	0	FALSE	FALSE	FALSE	FALSE	FALSE	FALSE	FALSE	FALSE	FALSE
ENSMUSG00000051362	Olfr589	6.38646	6.37457	6.43465	6.33706	6.40352	6.34266	6.39878	6.4593	6.39459	6.48661	6.43421	6.39206	0	0	0	0	0	FALSE	FALSE	FALSE	FALSE	FALSE	FALSE	FALSE	FALSE	FALSE
ENSMUSG00000044730	9930104L06Rik	6.72761	6.79821	6.7471	6.78812	6.79327	6.72131	6.67256	6.71216	6.6866	6.56207	6.59053	6.68615	0	0	0	0	0	FALSE	FALSE	FALSE	FALSE	FALSE	FALSE	FALSE	FALSE	FALSE
ENSMUSG00000076827	AC122813.4	6.41285	6.37906	6.3957	6.39656	6.43307	6.40873	6.43051	6.46573	6.43479	6.35766	6.39834	6.38087	0	0	0	0	0	FALSE	FALSE	FALSE	FALSE	FALSE	FALSE	FALSE	FALSE	FALSE
ENSMUSG00000021587	Pcsk1	6.41497	6.4027	6.45372	6.36079	6.45261	6.3679	6.37876	6.38897	6.38951	6.35137	6.41614	6.36927	0	0	0	0	0	FALSE	FALSE	FALSE	FALSE	FALSE	FALSE	FALSE	FALSE	FALSE
ENSMUSG00000036966	Spryd3	7.01867	7.09213	7.05779	6.98496	7.01361	6.98456	6.9579	7.00264	6.99797	6.73013	6.73221	6.73238	0	0	0	0	0	FALSE	FALSE	FALSE	FALSE	FALSE	FALSE	FALSE	FALSE	FALSE
ENSMUSG00000025509	Pnpla2	8.42317	8.40717	8.47967	8.53338	8.48165	8.47169	8.39267	8.38564	8.30319	8.46962	8.60688	8.65159	0	0	0	0	0	FALSE	FALSE	FALSE	FALSE	FALSE	FALSE	FALSE	FALSE	FALSE
ENSMUSG00000040710	St8sia4	6.41607	6.39039	6.3881	6.4213	6.40436	6.41424	6.43397	6.29928	6.41853	6.48486	6.39106	6.42572	0	0	0	0	0	FALSE	FALSE	FALSE	FALSE	FALSE	FALSE	FALSE	FALSE	FALSE
ENSMUSG00000037661	Gpr160	6.89667	6.88202	6.88333	6.82899	6.75776	6.70372	6.63073	6.5575	6.71271	6.56349	6.6374	6.47473	0	0	0	0	0	FALSE	TRUE	TRUE	FALSE	FALSE	FALSE	FALSE	FALSE	FALSE
ENSMUSG00000029601	Iqcd	6.42098	6.38554	6.39091	6.44584	6.4023	6.44477	6.46614	6.43008	6.44199	6.43409	6.37713	6.44448	0	0	0	0	0	FALSE	FALSE	FALSE	FALSE	FALSE	FALSE	FALSE	FALSE	FALSE
ENSMUSG00000044138	Sirpb1a	6.36321	6.37328	6.4587	6.40695	6.40599	6.37452	6.35283	6.46801	6.34912	6.30099	6.40753	6.39841	0	0	0	0	0	FALSE	FALSE	FALSE	FALSE	FALSE	FALSE	FALSE	FALSE	FALSE
ENSMUSG00000083019	AL671187.2	6.40631	6.40979	6.45823	6.42154	6.40642	6.3694	6.37502	6.425	6.40099	6.40565	6.36643	6.3956	0	0	0	0	0	FALSE	FALSE	FALSE	FALSE	FALSE	FALSE	FALSE	FALSE	FALSE
ENSMUSG00000047153	Khnyn	6.55015	6.54236	6.50227	6.60582	6.53309	6.54245	6.58009	6.50822	6.64984	6.79675	7.0109	6.91879	0	0	0	0	0	FALSE	FALSE	FALSE	FALSE	FALSE	FALSE	FALSE	FALSE	FALSE
ENSMUSG00000011267	Zfp296	9.62012	9.6078	9.49541	9.27778	9.17891	9.23069	8.1025	8.00797	8.08202	7.41601	7.77973	7.36651	1	0	1	0	1	FALSE	TRUE	TRUE	FALSE	FALSE	FALSE	FALSE	FALSE	FALSE
ENSMUSG00000031886	Ces5	6.33421	6.33558	6.41735	6.34451	6.36697	6.33769	6.36397	6.48269	6.36925	6.38219	6.29974	6.35596	0	0	0	0	0	FALSE	FALSE	FALSE	FALSE	FALSE	FALSE	FALSE	FALSE	FALSE
ENSMUSG00000025927	Tcfap2b	6.43837	6.4125	6.42781	6.46415	6.42872	6.44404	6.41205	6.45158	6.45501	6.50284	6.47265	6.55113	0	0	0	0	0	FALSE	FALSE	TRUE	TRUE	FALSE	FALSE	FALSE	FALSE	FALSE
ENSMUSG00000057461	Olfr591	6.43663	6.4655	6.42903	6.47731	6.44266	6.45784	6.43851	6.3755	6.4416	6.42774	6.43563	6.43084	0	0	0	0	0	FALSE	FALSE	FALSE	FALSE	FALSE	FALSE	FALSE	FALSE	FALSE
ENSMUSG00000032786	Alas1	9.9565	9.86914	9.98495	9.94638	9.96038	9.91825	9.48699	9.4294	9.38056	9.2929	9.04936	9.39301	0	0	0	0	1	FALSE	FALSE	FALSE	FALSE	FALSE	FALSE	FALSE	FALSE	FALSE
ENSMUSG00000052534	Pbx1	6.42834	6.41078	6.40419	6.39867	6.41052	6.42804	6.47708	6.43323	6.47645	6.41379	6.42589	6.42465	0	0	0	0	0	FALSE	TRUE	TRUE	TRUE	TRUE	FALSE	FALSE	FALSE	TRUE
ENSMUSG00000004931	Apba3	7.63692	7.6148	7.69247	7.59287	7.69278	7.57894	7.61586	7.63617	7.59388	7.52952	7.62492	7.67496	0	0	0	0	0	FALSE	FALSE	FALSE	FALSE	FALSE	FALSE	FALSE	FALSE	FALSE
ENSMUSG00000055184	Fam72a	6.44045	6.46651	6.47897	6.38554	6.41875	6.3847	6.45191	6.41508	6.4334	6.39773	6.42818	6.46146	0	0	0	0	0	FALSE	FALSE	FALSE	FALSE	FALSE	FALSE	FALSE	FALSE	FALSE
ENSMUSG00000029048	Rer1	6.93218	6.82049	6.97129	6.91241	6.89561	6.89976	6.88069	6.94284	6.92624	7.25216	7.0736	7.18772	0	0	0	0	0	FALSE	FALSE	FALSE	FALSE	FALSE	FALSE	FALSE	FALSE	FALSE
ENSMUSG00000052605	Isoc2b	6.42082	6.4311	6.44111	6.44555	6.42693	6.43986	6.46808	6.43743	6.38233	6.50202	6.57885	6.44753	0	0	0	0	0	FALSE	TRUE	TRUE	FALSE	FALSE	FALSE	FALSE	FALSE	FALSE
ENSMUSG00000030691	Fchsd2	7.89853	7.95041	7.91294	7.93786	7.8154	7.8145	7.90994	7.73415	7.88422	7.76225	7.85727	7.71886	0	0	0	0	0	FALSE	TRUE	TRUE	TRUE	FALSE	FALSE	FALSE	FALSE	FALSE
ENSMUSG00000069020	Urm1	7.70609	7.63608	7.67972	7.70496	7.68404	7.67345	7.42178	7.47164	7.45645	7.10819	7.31214	7.26051	0	0	0	0	0	FALSE	TRUE	TRUE	FALSE	FALSE	FALSE	FALSE	FALSE	FALSE
ENSMUSG00000036218	Pdzrn4	6.45336	6.47235	6.42854	6.45081	6.39172	6.43469	6.46873	6.40984	6.45837	6.48405	6.53071	6.42235	0	0	0	0	0	FALSE	FALSE	FALSE	FALSE	TRUE	FALSE	FALSE	FALSE	FALSE
ENSMUSG00000073956	Olfr592	6.35172	6.4035	6.3822	6.35049	6.39198	6.4223	6.41267	6.51155	6.40109	6.45067	6.51316	6.44278	0	0	0	0	0	FALSE	FALSE	FALSE	FALSE	FALSE	FALSE	FALSE	FALSE	FALSE
ENSMUSG00000076828	AC122813.2	6.3679	6.41181	6.33395	6.36632	6.34309	6.45276	6.41745	6.42023	6.38041	6.38612	6.40831	6.36983	0	0	0	0	0	FALSE	FALSE	FALSE	FALSE	TRUE	TRUE	FALSE	FALSE	FALSE
ENSMUSG00000042807	Hecw2	10.2626	10.2306	10.2732	10.2294	10.1847	10.1095	9.88567	9.77567	10.0111	10.6125	10.4964	10.6962	0	0	0	-1	0	FALSE	FALSE	TRUE	TRUE	TRUE	TRUE	FALSE	FALSE	FALSE
ENSMUSG00000019312	Grb7	10.7062	10.6753	10.7162	10.7359	10.7743	10.6614	10.9731	10.7604	10.8565	10.3014	10.2767	10.3744	0	0	0	0	0	FALSE	TRUE	TRUE	TRUE	FALSE	FALSE	FALSE	FALSE	FALSE
ENSMUSG00000017688	Hnf4g	6.46095	6.42011	6.48736	6.32594	6.37011	6.36401	6.40484	6.4451	6.37839	6.40299	6.42104	6.45961	0	0	0	0	0	FALSE	TRUE	TRUE	TRUE	TRUE	TRUE	FALSE	TRUE	TRUE
ENSMUSG00000022491	Glycam1	6.37856	6.40283	6.39142	6.3312	6.38518	6.35907	6.39939	6.46688	6.42702	6.41883	6.43142	6.42418	0	0	0	0	0	FALSE	FALSE	FALSE	FALSE	FALSE	FALSE	FALSE	FALSE	FALSE
ENSMUSG00000056752	Dnahc9	6.36178	6.42835	6.37203	6.365	6.33724	6.36987	6.36411	6.38163	6.35732	6.40189	6.41673	6.42926	0	0	0	0	0	FALSE	FALSE	FALSE	FALSE	FALSE	FALSE	FALSE	FALSE	FALSE
ENSMUSG00000040848	Sft2d2	7.40745	7.53223	7.46333	7.36678	7.51488	7.56707	7.70281	7.53743	7.56067	7.71319	8.04903	7.81951	0	0	0	0	0	FALSE	FALSE	FALSE	FALSE	FALSE	FALSE	FALSE	FALSE	FALSE
ENSMUSG00000038607	Gng10	8.10491	7.92064	8.02563	8.24598	7.94329	8.0362	8.91335	8.67046	8.92772	9.15409	8.80236	8.84058	-1	0	-1	0	-1	FALSE	FALSE	TRUE	TRUE	TRUE	TRUE	FALSE	FALSE	FALSE
ENSMUSG00000062751	Prss1	6.46227	6.42573	6.45624	6.45163	6.33715	6.35987	6.46197	6.33737	6.41267	6.5061	6.47723	6.3972	0	0	0	0	0	FALSE	FALSE	FALSE	FALSE	FALSE	FALSE	FALSE	FALSE	FALSE
ENSMUSG00000046526	AL645727.2	6.31194	6.36366	6.37556	6.36636	6.38894	6.34834	6.41439	6.38031	6.38477	6.3591	6.35503	6.33217	0	0	0	0	0	FALSE	FALSE	FALSE	FALSE	FALSE	FALSE	FALSE	FALSE	FALSE
ENSMUSG00000022412	Smcr7l	7.38334	7.3655	7.35526	7.31921	7.41969	7.40697	7.35265	7.27676	7.29493	7.13664	7.13841	7.18731	0	0	0	0	0	FALSE	TRUE	TRUE	TRUE	FALSE	FALSE	FALSE	FALSE	FALSE
ENSMUSG00000087203	AL845490.1	6.40025	6.34805	6.33239	6.40399	6.40787	6.42603	6.4257	6.40068	6.43247	6.47979	6.43011	6.44482	0	0	0	0	0	FALSE	FALSE	FALSE	FALSE	FALSE	FALSE	FALSE	FALSE	FALSE
ENSMUSG00000022292	Rrm2b	6.61009	6.70898	6.67509	6.71685	6.63292	6.67403	6.67234	6.61115	6.59385	6.6366	6.57897	6.74488	0	0	0	0	0	FALSE	FALSE	FALSE	FALSE	FALSE	FALSE	FALSE	FALSE	FALSE
ENSMUSG00000043013	Onecut1	6.45194	6.43745	6.51382	6.39788	6.49885	6.40122	6.44264	6.42636	6.46813	6.51204	6.43378	6.53501	0	0	0	0	0	FALSE	FALSE	FALSE	FALSE	FALSE	FALSE	FALSE	FALSE	FALSE
ENSMUSG00000076766	AC122813.8	6.35065	6.39056	6.40013	6.40798	6.44185	6.41283	6.37456	6.38858	6.36895	6.40197	6.37023	6.3878	0	0	0	0	0	FALSE	FALSE	FALSE	FALSE	FALSE	FALSE	FALSE	FALSE	FALSE
ENSMUSG00000030795	Fus	7.52868	7.41521	7.52849	7.42182	7.50133	7.49775	7.46767	7.53892	7.51687	7.17899	7.28457	7.19778	0	0	0	0	0	FALSE	FALSE	FALSE	FALSE	FALSE	FALSE	FALSE	FALSE	FALSE
ENSMUSG00000058570	AC129222.2	6.42557	6.40793	6.39216	6.42016	6.46203	6.4559	6.39673	6.34542	6.39822	6.36678	6.44386	6.4501	0	0	0	0	0	FALSE	FALSE	FALSE	FALSE	FALSE	FALSE	FALSE	FALSE	FALSE
ENSMUSG00000063670	Olfr144	6.39652	6.43628	6.39018	6.37853	6.42769	6.44477	6.44988	6.38619	6.38899	6.42653	6.40785	6.46342	0	0	0	0	0	FALSE	FALSE	FALSE	FALSE	FALSE	FALSE	FALSE	FALSE	FALSE
ENSMUSG00000052520	Cyp2j5	6.3544	6.42031	6.36653	6.33401	6.43356	6.39872	6.33914	6.3756	6.36986	6.51771	6.39095	6.37515	0	0	0	0	0	FALSE	FALSE	FALSE	FALSE	FALSE	FALSE	FALSE	FALSE	FALSE
ENSMUSG00000054517	Trim65	6.45271	6.42704	6.37464	6.39901	6.37169	6.40352	6.34954	6.33785	6.37667	6.34378	6.42539	6.35912	0	0	0	0	0	FALSE	FALSE	FALSE	FALSE	FALSE	FALSE	FALSE	FALSE	FALSE
ENSMUSG00000031621	Isx	6.39431	6.37117	6.3933	6.34771	6.39653	6.35161	6.3945	6.35378	6.38198	6.45226	6.35807	6.37168	0	0	0	0	0	FALSE	FALSE	FALSE	TRUE	FALSE	FALSE	FALSE	FALSE	FALSE
ENSMUSG00000040616	Tmem51	8.25905	8.07089	8.07733	7.94724	7.93258	8.00044	7.93116	7.87378	7.81683	7.57568	7.50111	7.37806	0	0	0	0	1	TRUE	FALSE	FALSE	FALSE	FALSE	FALSE	FALSE	FALSE	FALSE
ENSMUSG00000042814	Mcts2	6.39296	6.42904	6.36333	6.44389	6.37171	6.39726	6.36238	6.45304	6.43686	6.41201	6.37893	6.30852	0	0	0	0	0	FALSE	FALSE	FALSE	FALSE	FALSE	FALSE	FALSE	FALSE	FALSE
ENSMUSG00000024766	AI747699	6.79085	6.75388	6.77003	6.80796	6.72718	6.83288	6.6962	6.7045	6.61705	6.47132	6.44583	6.43928	0	0	0	0	0	FALSE	FALSE	FALSE	FALSE	FALSE	FALSE	FALSE	FALSE	FALSE
ENSMUSG00000026374	Tsn	7.67401	7.52766	7.7181	7.7114	7.74607	7.73429	7.7661	7.55616	7.73433	7.79409	7.79726	7.82026	0	0	0	0	0	FALSE	FALSE	FALSE	FALSE	FALSE	FALSE	FALSE	FALSE	FALSE
ENSMUSG00000074621	AC160757.3	6.44783	6.4003	6.38456	6.47176	6.43433	6.45039	6.47118	6.43517	6.49195	6.43985	6.49668	6.46925	0	0	0	0	0	FALSE	FALSE	FALSE	FALSE	FALSE	FALSE	FALSE	FALSE	FALSE
ENSMUSG00000061731	Ext1	8.63394	8.77315	8.70173	8.55104	8.68051	8.55122	8.46233	8.45053	8.5548	8.37733	8.42594	8.41014	0	0	0	0	0	FALSE	TRUE	TRUE	TRUE	TRUE	TRUE	FALSE	TRUE	TRUE
ENSMUSG00000028882	Ppp1r8	8.85632	8.83071	8.79082	8.99326	9.01526	9.05218	9.14187	9.32499	9.07446	8.66738	8.60028	8.5934	0	0	0	0	0	FALSE	TRUE	TRUE	FALSE	FALSE	FALSE	FALSE	FALSE	FALSE
ENSMUSG00000030738	Eif3c	8.52596	8.45816	8.43216	8.70364	8.62159	8.75068	8.73684	8.73235	8.69462	8.44666	8.46271	8.44282	0	0	0	0	0	FALSE	FALSE	FALSE	FALSE	FALSE	FALSE	FALSE	FALSE	FALSE
ENSMUSG00000004455	Ppp1cc	6.95606	6.89017	7.00471	6.901	6.98203	6.96172	6.98213	6.92701	7.12421	7.3663	7.35032	7.34086	0	0	0	0	0	FALSE	TRUE	TRUE	TRUE	FALSE	FALSE	FALSE	FALSE	FALSE
ENSMUSG00000035964	Tmem59l	6.4417	6.45851	6.48406	6.44691	6.43409	6.44855	6.59242	6.57043	6.55598	6.48649	6.35522	6.43708	0	0	0	0	0	FALSE	TRUE	FALSE	TRUE	FALSE	FALSE	FALSE	FALSE	FALSE
ENSMUSG00000029600	1110008J03Rik	7.27239	7.23778	7.40087	7.36216	7.31989	7.26707	7.20345	7.36487	7.20934	6.98719	6.95224	7.18361	0	0	0	0	0	FALSE	FALSE	FALSE	FALSE	FALSE	FALSE	FALSE	FALSE	FALSE
ENSMUSG00000050334	C130071C03Rik	6.39926	6.40267	6.40359	6.3369	6.38867	6.38399	6.3619	6.3802	6.35013	6.37614	6.36591	6.36346	0	0	0	0	0	FALSE	TRUE	TRUE	TRUE	FALSE	FALSE	FALSE	FALSE	FALSE
ENSMUSG00000040957	Cables1	6.82544	6.76417	6.69948	6.66541	6.50103	6.5942	6.76977	6.50652	6.76437	7.13328	7.30509	7.10005	0	0	0	0	0	FALSE	TRUE	FALSE	TRUE	FALSE	FALSE	FALSE	FALSE	FALSE
ENSMUSG00000024168	Tmem204	6.45783	6.40174	6.43468	6.41733	6.40796	6.37694	6.43332	6.39145	6.41301	6.43542	6.35276	6.45135	0	0	0	0	0	FALSE	FALSE	FALSE	FALSE	FALSE	FALSE	FALSE	FALSE	FALSE
ENSMUSG00000022598	Psca	6.41769	6.51914	6.50573	6.51819	6.50404	6.49681	6.54742	6.59856	6.5012	6.45432	6.46124	6.45249	0	0	0	0	0	FALSE	FALSE	FALSE	FALSE	FALSE	FALSE	FALSE	FALSE	FALSE
ENSMUSG00000046229	Scand1	7.65027	7.69567	7.63631	7.94441	7.99283	7.89072	8.18656	8.40846	8.41098	8.51015	8.47706	8.44536	-1	0	0	0	-1	FALSE	FALSE	FALSE	FALSE	FALSE	FALSE	FALSE	FALSE	FALSE
ENSMUSG00000059280	Vpreb2	6.36139	6.38962	6.42761	6.39031	6.38621	6.39007	6.46837	6.3447	6.37049	6.40956	6.39535	6.46661	0	0	0	0	0	FALSE	FALSE	FALSE	FALSE	FALSE	FALSE	FALSE	FALSE	FALSE
ENSMUSG00000022814	Umps	8.69551	8.68819	8.60602	8.63579	8.61639	8.65553	8.69746	8.87052	8.8247	8.66594	8.44329	8.36424	0	0	0	0	0	FALSE	FALSE	FALSE	FALSE	FALSE	FALSE	FALSE	FALSE	FALSE
ENSMUSG00000075702	Selm	6.79431	6.9313	6.82844	6.77039	6.70753	6.80902	6.75403	6.72351	6.7124	6.90296	6.8628	6.89087	0	0	0	0	0	FALSE	FALSE	TRUE	FALSE	FALSE	FALSE	FALSE	FALSE	FALSE
ENSMUSG00000015488	5930434B04Rik	6.57562	6.60302	6.52791	6.59512	6.61682	6.6336	6.85893	6.89065	6.90569	7.01305	7.01045	7.22615	0	0	0	0	0	FALSE	FALSE	FALSE	FALSE	FALSE	FALSE	FALSE	FALSE	FALSE
ENSMUSG00000078087	AC102121.2	11.6244	11.477	11.6913	11.3717	11.5167	11.5549	11.4773	11.6746	11.6886	11.8817	12.0573	11.8781	0	0	0	0	0	FALSE	TRUE	TRUE	TRUE	FALSE	FALSE	FALSE	FALSE	FALSE
ENSMUSG00000025278	Flnb	7.41782	7.16778	7.46278	7.10639	7.22546	7.28421	7.21958	7.05194	7.21496	7.4249	7.51766	7.31746	0	0	0	0	0	FALSE	TRUE	FALSE	FALSE	TRUE	TRUE	FALSE	FALSE	FALSE
ENSMUSG00000080823	AL592065.1	7.29877	7.18045	7.40146	7.19982	7.28323	7.23151	7.12612	7.16933	7.31136	7.56934	7.4249	7.4966	0	0	0	0	0	FALSE	FALSE	FALSE	FALSE	FALSE	FALSE	FALSE	FALSE	FALSE
ENSMUSG00000031137	Fgf13	6.79985	6.80878	6.89269	6.93648	6.95749	6.93816	7.65874	7.61412	7.56147	7.50858	7.61775	7.37418	-1	0	-1	0	-1	FALSE	TRUE	TRUE	FALSE	TRUE	FALSE	FALSE	TRUE	FALSE
ENSMUSG00000063698	Sfxn4	6.52269	6.57984	6.50589	6.57466	6.48214	6.53942	6.54389	6.54661	6.60099	6.72539	6.6829	6.77849	0	0	0	0	0	FALSE	FALSE	FALSE	FALSE	FALSE	FALSE	FALSE	FALSE	FALSE
ENSMUSG00000085208	AL592065.2	6.38501	6.39224	6.41165	6.38025	6.39826	6.41094	6.3879	6.35762	6.34308	6.41148	6.38124	6.34461	0	0	0	0	0	FALSE	FALSE	FALSE	FALSE	FALSE	FALSE	FALSE	FALSE	FALSE
ENSMUSG00000046881	Olfr374	6.47336	6.42531	6.4419	6.38993	6.36196	6.42194	6.38422	6.47289	6.4096	6.46097	6.5082	6.49738	0	0	0	0	0	FALSE	FALSE	FALSE	FALSE	FALSE	FALSE	FALSE	FALSE	FALSE
ENSMUSG00000042745	Id1	8.54471	9.18098	8.9818	9.22579	9.68213	9.40921	9.53584	9.87271	9.53324	8.27046	9.0614	7.72759	0	0	0	1	0	TRUE	FALSE	FALSE	FALSE	TRUE	TRUE	FALSE	FALSE	FALSE
ENSMUSG00000027597	Ahcy	8.44486	8.35133	8.40476	8.55138	8.45806	8.50052	8.90853	8.70096	8.85818	8.77984	8.76073	8.69893	0	0	0	0	0	FALSE	TRUE	TRUE	TRUE	TRUE	TRUE	FALSE	TRUE	FALSE
ENSMUSG00000033834	Tpbpa	6.39827	6.37315	6.40696	6.37145	6.39259	6.38476	6.42116	6.4002	6.38265	6.36014	6.39456	6.42953	0	0	0	0	0	FALSE	FALSE	FALSE	FALSE	FALSE	FALSE	FALSE	FALSE	FALSE
ENSMUSG00000024448	H2-M10.1	6.42381	6.43801	6.49118	6.42196	6.40524	6.43553	6.40771	6.41381	6.35001	6.38634	6.41027	6.32778	0	0	0	0	0	FALSE	FALSE	FALSE	FALSE	TRUE	TRUE	FALSE	FALSE	FALSE
ENSMUSG00000022875	Kng1	6.47668	6.49072	6.45565	6.46724	6.43663	6.47419	6.43495	6.41408	6.40484	6.40945	6.45849	6.34916	0	0	0	0	0	FALSE	FALSE	FALSE	FALSE	FALSE	FALSE	FALSE	FALSE	FALSE
ENSMUSG00000028053	Ash1l	6.3716	6.42652	6.38097	6.34867	6.37636	6.38097	6.35636	6.40599	6.41107	6.38079	6.40504	6.5451	0	0	0	0	0	FALSE	FALSE	FALSE	FALSE	FALSE	FALSE	FALSE	FALSE	FALSE
ENSMUSG00000046598	Bdh1	6.42666	6.47765	6.35278	6.43337	6.47766	6.55083	6.50723	6.47498	6.49791	6.45818	6.46513	6.52775	0	0	0	0	0	FALSE	TRUE	TRUE	TRUE	FALSE	FALSE	FALSE	FALSE	FALSE
ENSMUSG00000005262	Ufd1l	6.92701	7.03547	6.99176	7.06773	7.09002	7.02619	7.11483	7.07972	7.08851	6.81621	6.83086	6.74562	0	0	0	0	0	FALSE	FALSE	FALSE	FALSE	FALSE	FALSE	FALSE	FALSE	FALSE
ENSMUSG00000037933	Bicd2	7.71615	7.69689	7.70193	7.6952	7.64161	7.65321	7.59672	7.56282	7.59965	7.60216	7.58181	7.53722	0	0	0	0	0	FALSE	FALSE	FALSE	FALSE	TRUE	FALSE	FALSE	FALSE	FALSE
ENSMUSG00000041515	Irf8	6.54319	6.51999	6.50786	6.56629	6.46853	6.49195	6.4141	6.45922	6.45822	6.41757	6.43478	6.37185	0	0	0	0	0	FALSE	FALSE	FALSE	FALSE	FALSE	FALSE	FALSE	FALSE	FALSE
ENSMUSG00000067336	Bmpr2	6.43768	6.41704	6.39481	6.35622	6.44716	6.40848	6.39341	6.35227	6.40333	6.40309	6.34966	6.34104	0	0	0	0	0	FALSE	FALSE	FALSE	FALSE	FALSE	FALSE	FALSE	FALSE	FALSE
ENSMUSG00000038775	Vill	6.70508	6.60257	6.65533	6.59709	6.65037	6.66947	6.59119	6.57539	6.53779	6.47163	6.64771	6.50459	0	0	0	0	0	FALSE	FALSE	FALSE	FALSE	FALSE	FALSE	FALSE	FALSE	FALSE
ENSMUSG00000044317	Gpr4	6.34543	6.36764	6.36172	6.35852	6.38405	6.34054	6.34591	6.37184	6.39283	6.37263	6.27097	6.34549	0	0	0	0	0	FALSE	FALSE	FALSE	FALSE	FALSE	FALSE	FALSE	FALSE	FALSE
ENSMUSG00000020376	Rnf130	7.19429	7.13534	7.24449	7.37887	7.37171	7.26983	8.08622	8.08622	8.16249	8.51884	8.81024	8.58743	-1	0	-1	0	-1	FALSE	TRUE	TRUE	TRUE	FALSE	FALSE	FALSE	FALSE	FALSE
ENSMUSG00000063018	2010204K13Rik	9.61752	9.6775	9.7758	9.7154	9.69629	9.72277	9.83935	9.94908	9.73996	9.26772	9.1035	9.09499	0	0	0	1	0	FALSE	FALSE	FALSE	FALSE	TRUE	FALSE	FALSE	FALSE	FALSE
ENSMUSG00000040055	Gjb6	6.37881	6.3808	6.39516	6.41988	6.41095	6.44524	6.41053	6.40474	6.38059	6.43466	6.44831	6.4529	0	0	0	0	0	FALSE	FALSE	FALSE	FALSE	FALSE	FALSE	FALSE	FALSE	FALSE
ENSMUSG00000083044	AL807790.2	12.7448	12.7387	12.6708	12.3765	12.6702	12.6785	12.8318	12.7525	12.767	12.8562	12.9519	12.8243	0	0	0	0	0	FALSE	FALSE	FALSE	FALSE	FALSE	FALSE	FALSE	FALSE	FALSE
ENSMUSG00000030173	Klra5	6.47946	6.45423	6.4257	6.46973	6.48736	6.43995	6.47322	6.42904	6.5333	6.49129	6.46913	6.47147	0	0	0	0	0	FALSE	FALSE	FALSE	FALSE	FALSE	FALSE	FALSE	FALSE	FALSE
ENSMUSG00000030378	2810007J24Rik	6.37452	6.45573	6.39545	6.3958	6.46216	6.39332	6.40082	6.27926	6.42686	6.38233	6.33109	6.37394	0	0	0	0	0	FALSE	TRUE	FALSE	FALSE	TRUE	TRUE	FALSE	TRUE	FALSE
ENSMUSG00000053063	Clec12a	6.38753	6.41182	6.44079	6.37698	6.43772	6.37647	6.44061	6.32864	6.38859	6.39194	6.3804	6.44698	0	0	0	0	0	FALSE	TRUE	TRUE	TRUE	TRUE	TRUE	FALSE	FALSE	TRUE
ENSMUSG00000040605	Bace2	6.38392	6.41343	6.39339	6.39755	6.35652	6.3712	6.40388	6.41928	6.44008	6.39908	6.38587	6.38133	0	0	0	0	0	FALSE	FALSE	FALSE	FALSE	FALSE	FALSE	FALSE	FALSE	FALSE
ENSMUSG00000039634	Zfp189	6.44166	6.56878	6.44736	6.45041	6.43478	6.45966	6.4517	6.46263	6.50895	6.43343	6.47143	6.48053	0	0	0	0	0	FALSE	FALSE	FALSE	FALSE	FALSE	FALSE	FALSE	FALSE	FALSE
ENSMUSG00000083138	AL627227.1	6.46074	6.41522	6.42305	6.37423	6.39317	6.40498	6.41014	6.44589	6.45446	6.48323	6.48328	6.44316	0	0	0	0	0	FALSE	FALSE	FALSE	FALSE	FALSE	FALSE	FALSE	FALSE	FALSE
ENSMUSG00000083743	BX004826.1	8.96571	8.73321	9.13561	8.86697	8.76433	8.80874	8.75688	8.59271	8.93876	9.38116	9.38553	9.49943	0	0	0	-1	0	FALSE	FALSE	FALSE	FALSE	FALSE	FALSE	FALSE	FALSE	FALSE
ENSMUSG00000022519	Srl	6.64695	6.67759	6.6864	6.69742	6.67344	6.687	6.72755	6.65586	6.64152	6.62959	6.4807	6.60054	0	0	0	0	0	FALSE	FALSE	FALSE	FALSE	FALSE	FALSE	FALSE	FALSE	FALSE
ENSMUSG00000060733	Ipmk	8.68457	8.68033	8.70538	8.35004	8.62771	8.51403	7.8059	8.02525	7.92424	8.20763	8.10026	8.04737	1	0	0	0	0	FALSE	TRUE	TRUE	TRUE	TRUE	TRUE	FALSE	FALSE	TRUE
ENSMUSG00000086775	AL732311.2	6.42139	6.47766	6.45776	6.48662	6.49103	6.43579	6.45858	6.48399	6.51888	6.4196	6.50959	6.48029	0	0	0	0	0	FALSE	FALSE	FALSE	FALSE	FALSE	FALSE	FALSE	FALSE	FALSE
ENSMUSG00000025968	Ndufs1	6.34409	6.39826	6.42136	6.40202	6.49795	6.39864	6.39636	6.44237	6.41243	6.39097	6.40178	6.34108	0	0	0	0	0	FALSE	FALSE	FALSE	FALSE	FALSE	FALSE	FALSE	FALSE	FALSE
ENSMUSG00000067367	Lyar	9.04259	8.91443	9.06068	8.94052	9.08589	9.08157	9.18426	9.11277	9.2566	9.38206	9.38072	9.39113	0	0	0	0	0	FALSE	FALSE	FALSE	FALSE	FALSE	FALSE	FALSE	FALSE	FALSE
ENSMUSG00000076833	AC122813.7	6.42785	6.39556	6.38683	6.3408	6.3657	6.40661	6.35641	6.36586	6.34207	6.34886	6.35771	6.37154	0	0	0	0	0	FALSE	FALSE	FALSE	FALSE	FALSE	FALSE	FALSE	FALSE	FALSE
ENSMUSG00000054510	RP23-271B13.1	6.3679	6.3972	6.4034	6.41054	6.405	6.38812	6.40593	6.35677	6.36756	6.44925	6.38837	6.41115	0	0	0	0	0	FALSE	TRUE	TRUE	FALSE	TRUE	FALSE	FALSE	TRUE	FALSE
ENSMUSG00000070875	Olfr1100	6.41799	6.39043	6.44086	6.33196	6.42533	6.37669	6.38466	6.3616	6.35939	6.37878	6.42334	6.39806	0	0	0	0	0	FALSE	FALSE	FALSE	FALSE	FALSE	FALSE	FALSE	FALSE	FALSE
ENSMUSG00000031389	Arhgap4	9.39353	9.36155	9.59139	9.45387	9.59929	9.40538	9.51987	9.7527	9.54483	9.35058	9.22289	9.17494	0	0	0	0	0	FALSE	FALSE	FALSE	FALSE	FALSE	FALSE	FALSE	FALSE	FALSE
ENSMUSG00000072936	AC123033.1	6.3787	6.34524	6.40442	6.3814	6.34128	6.33699	6.41378	6.37419	6.37693	6.39948	6.36978	6.36797	0	0	0	0	0	FALSE	FALSE	FALSE	FALSE	FALSE	FALSE	FALSE	FALSE	FALSE
ENSMUSG00000022788	Fgd4	6.5623	6.6169	6.60172	6.60232	6.64472	6.55492	6.59883	6.57628	6.60101	6.47381	6.463	6.43053	0	0	0	0	0	FALSE	FALSE	FALSE	FALSE	TRUE	TRUE	FALSE	FALSE	FALSE
ENSMUSG00000033653	Vps8	6.80292	6.81734	6.89079	6.84277	6.84473	6.80126	6.87761	6.77947	6.83973	7.02858	7.11499	7.20643	0	0	0	0	0	FALSE	FALSE	FALSE	FALSE	FALSE	FALSE	FALSE	FALSE	FALSE
ENSMUSG00000025203	Scd2	6.74053	6.80771	6.64079	7.01686	6.90394	6.7673	6.95617	7.11507	7.46501	8.08555	8.12226	7.91566	0	0	0	-1	-1	FALSE	TRUE	TRUE	TRUE	TRUE	TRUE	FALSE	FALSE	TRUE
ENSMUSG00000037418	Best1	6.47117	6.45313	6.47718	6.50544	6.47193	6.49142	6.55998	6.54512	6.52562	6.50285	6.58882	6.50162	0	0	0	0	0	FALSE	FALSE	FALSE	FALSE	FALSE	FALSE	FALSE	FALSE	FALSE
ENSMUSG00000075167	Olfr1101	6.47407	6.40191	6.45477	6.44378	6.40932	6.40426	6.3582	6.38041	6.3947	6.37219	6.36295	6.31605	0	0	0	0	0	FALSE	FALSE	FALSE	FALSE	FALSE	FALSE	FALSE	FALSE	FALSE
ENSMUSG00000085438	AL844536.4	6.5501	6.49344	6.51294	6.51763	6.57559	6.543	6.57579	6.52269	6.54665	6.47466	6.57413	6.4679	0	0	0	0	0	FALSE	FALSE	FALSE	FALSE	FALSE	FALSE	FALSE	FALSE	FALSE
ENSMUSG00000086044	AL845539.1	6.47259	6.45911	6.47189	6.4214	6.42047	6.46492	6.44384	6.42171	6.43791	6.43661	6.47822	6.4433	0	0	0	0	0	FALSE	FALSE	FALSE	FALSE	FALSE	FALSE	FALSE	FALSE	FALSE
ENSMUSG00000076844	Tcra-V8	6.43698	6.50277	6.4117	6.52063	6.49248	6.50569	6.51031	6.55149	6.57527	6.41586	6.44336	6.34815	0	0	0	0	0	FALSE	FALSE	FALSE	FALSE	FALSE	FALSE	FALSE	FALSE	FALSE
ENSMUSG00000035621	Midn	10.6364	10.5606	10.4357	10.5342	10.6602	10.5286	10.494	10.4603	10.5961	10.8563	11.2651	11.2216	0	0	0	-1	0	FALSE	FALSE	FALSE	FALSE	FALSE	FALSE	FALSE	FALSE	FALSE
ENSMUSG00000049843	Olfr1102	6.44009	6.35478	6.34782	6.42854	6.42145	6.41466	6.42648	6.39732	6.45927	6.40854	6.38443	6.41193	0	0	0	0	0	FALSE	FALSE	FALSE	FALSE	FALSE	FALSE	FALSE	FALSE	FALSE
ENSMUSG00000031452	1700029H14Rik	6.38844	6.40334	6.3978	6.3879	6.40577	6.39357	6.36231	6.41195	6.40796	6.46299	6.45321	6.42934	0	0	0	0	0	FALSE	FALSE	FALSE	FALSE	TRUE	TRUE	FALSE	FALSE	FALSE
ENSMUSG00000071738	Gm4937	6.42094	6.40521	6.38708	6.41858	6.44067	6.45975	6.38162	6.42864	6.40493	6.39594	6.40601	6.4703	0	0	0	0	0	FALSE	FALSE	FALSE	FALSE	FALSE	FALSE	FALSE	FALSE	FALSE
ENSMUSG00000028327	1300002K09Rik	6.37635	6.45342	6.43103	6.4497	6.44769	6.42519	6.38749	6.42237	6.45091	6.49455	6.38837	6.39836	0	0	0	0	0	FALSE	FALSE	FALSE	FALSE	FALSE	FALSE	FALSE	FALSE	FALSE
ENSMUSG00000087349	AL806513.1	6.40886	6.48859	6.41436	6.44507	6.43438	6.47724	6.5237	6.47545	6.49883	6.42017	6.39629	6.48874	0	0	0	0	0	FALSE	TRUE	TRUE	TRUE	TRUE	FALSE	FALSE	FALSE	TRUE
ENSMUSG00000081406	RP23-263O6.3	8.96571	8.73321	9.13561	8.86697	8.76433	8.80874	8.75688	8.59271	8.93876	9.38116	9.38553	9.49943	0	0	0	-1	0	FALSE	FALSE	FALSE	FALSE	FALSE	FALSE	FALSE	FALSE	FALSE
ENSMUSG00000040606	9030409G11Rik	6.55493	6.48712	6.43931	6.50461	6.5687	6.61145	6.48456	6.4129	6.44378	6.48654	6.48897	6.43832	0	0	0	0	0	FALSE	TRUE	TRUE	TRUE	TRUE	TRUE	FALSE	FALSE	TRUE
ENSMUSG00000024853	Sf3b2	10.7032	10.831	10.6605	10.8118	10.8672	10.8769	10.9056	10.9442	10.9332	10.8971	10.9064	10.8605	0	0	0	0	0	FALSE	FALSE	FALSE	FALSE	FALSE	FALSE	FALSE	FALSE	FALSE
ENSMUSG00000056288	RP23-280J3.2	6.44323	6.4759	6.46535	6.45999	6.44573	6.44463	6.45895	6.45406	6.45849	6.39379	6.42436	6.4153	0	0	0	0	0	FALSE	FALSE	FALSE	FALSE	FALSE	FALSE	FALSE	FALSE	FALSE
ENSMUSG00000020657	Dnajc27	7.1223	7.14797	7.1748	7.13405	7.11682	7.06842	6.98336	7.12302	6.99879	6.76359	6.70495	6.74866	0	0	0	0	0	FALSE	TRUE	TRUE	FALSE	TRUE	FALSE	FALSE	FALSE	FALSE
ENSMUSG00000082016	Pgam1-ps2	7.23793	7.10911	7.25331	7.15831	7.18821	7.21265	7.18507	7.13395	7.37339	7.42249	7.68204	7.58813	0	0	0	0	0	FALSE	FALSE	FALSE	FALSE	FALSE	FALSE	FALSE	FALSE	FALSE
ENSMUSG00000009876	Cox4i2	6.43841	6.42283	6.40338	6.34637	6.28836	6.43447	6.41709	6.42645	6.35952	6.38133	6.35696	6.3539	0	0	0	0	0	FALSE	FALSE	FALSE	FALSE	TRUE	TRUE	FALSE	FALSE	FALSE
ENSMUSG00000036322	H2-Ea	6.38528	6.42863	6.41714	6.41977	6.42564	6.45101	6.38871	6.41614	6.36752	6.34384	6.40402	6.41604	0	0	0	0	0	FALSE	FALSE	FALSE	FALSE	FALSE	FALSE	FALSE	FALSE	FALSE
ENSMUSG00000032402	Smad3	7.27602	7.35627	7.30576	7.53886	7.47346	7.45492	7.77911	7.78842	7.92011	8.65898	8.79932	8.69144	0	0	0	-1	-1	FALSE	FALSE	FALSE	FALSE	FALSE	FALSE	FALSE	FALSE	FALSE
ENSMUSG00000032806	Slc10a3	6.89786	6.92689	6.87475	6.90482	6.95135	7.05728	6.98281	6.92388	6.88823	6.83509	6.89824	7.07662	0	0	0	0	0	FALSE	FALSE	FALSE	FALSE	FALSE	FALSE	FALSE	FALSE	FALSE
ENSMUSG00000038756	Ttll6	6.47886	6.53102	6.45342	6.46225	6.47697	6.46441	6.4283	6.40104	6.46817	6.39874	6.39485	6.45711	0	0	0	0	0	FALSE	FALSE	TRUE	FALSE	TRUE	TRUE	FALSE	FALSE	FALSE
ENSMUSG00000015709	Arnt2	6.37041	6.40452	6.36812	6.47875	6.41482	6.45544	6.4091	6.41721	6.40492	6.43429	6.42533	6.50122	0	0	0	0	0	FALSE	TRUE	TRUE	TRUE	FALSE	FALSE	FALSE	FALSE	FALSE
ENSMUSG00000038085	4921517L17Rik	6.51243	6.46152	6.42172	6.44432	6.48146	6.4971	6.42415	6.51211	6.46242	6.50656	6.42269	6.49179	0	0	0	0	0	FALSE	FALSE	FALSE	FALSE	FALSE	FALSE	FALSE	FALSE	FALSE
ENSMUSG00000027322	Siglec1	6.40817	6.3674	6.39766	6.318	6.41962	6.30905	6.38372	6.34099	6.39103	6.38045	6.39258	6.41893	0	0	0	0	0	FALSE	FALSE	TRUE	FALSE	FALSE	FALSE	FALSE	FALSE	FALSE
ENSMUSG00000072878	1700123L14Rik	6.40726	6.42587	6.4016	6.37896	6.40502	6.37842	6.33634	6.38611	6.39649	6.37808	6.45873	6.40693	0	0	0	0	0	FALSE	FALSE	FALSE	FALSE	FALSE	FALSE	FALSE	FALSE	FALSE
ENSMUSG00000025352	Gdf11	7.07513	7.04006	6.85631	7.02282	6.86328	6.98433	7.23712	7.19379	7.22578	7.27491	7.04082	7.14385	0	0	0	0	0	FALSE	FALSE	TRUE	FALSE	FALSE	FALSE	FALSE	FALSE	FALSE
ENSMUSG00000041476	Smpx	6.40231	6.36883	6.33437	6.35876	6.44389	6.41061	6.39004	6.34237	6.40319	6.41537	6.37619	6.50725	0	0	0	0	0	FALSE	FALSE	FALSE	FALSE	FALSE	FALSE	FALSE	FALSE	FALSE
ENSMUSG00000027652	Ralgapb	7.97712	8.00741	7.98568	7.90939	7.90957	7.83616	8.0435	7.98085	8.0724	8.21194	8.12056	8.17266	0	0	0	0	0	FALSE	FALSE	FALSE	FALSE	FALSE	FALSE	FALSE	FALSE	FALSE
ENSMUSG00000080316	Ncrna00085	6.56368	6.56529	6.5974	6.52861	6.58765	6.56923	6.5289	6.56778	6.47124	6.5162	6.49015	6.45173	0	0	0	0	0	FALSE	FALSE	FALSE	FALSE	FALSE	FALSE	FALSE	FALSE	FALSE
ENSMUSG00000057120	AC136456.1	6.49225	6.5013	6.46073	6.48444	6.37497	6.42049	6.43769	6.37602	6.4151	6.54665	6.47385	6.45346	0	0	0	0	0	FALSE	FALSE	FALSE	FALSE	FALSE	FALSE	FALSE	FALSE	FALSE
ENSMUSG00000030647	Ndufc2	6.48848	6.42136	6.43863	6.42907	6.44908	6.40868	6.418	6.39209	6.46388	6.66714	6.60696	6.59419	0	0	0	0	0	FALSE	FALSE	FALSE	FALSE	FALSE	FALSE	FALSE	FALSE	FALSE
ENSMUSG00000073470	Gm1604b	6.43361	6.41819	6.42095	6.3782	6.42234	6.39747	6.39094	6.38217	6.38752	6.36674	6.45672	6.44767	0	0	0	0	0	FALSE	FALSE	FALSE	FALSE	FALSE	FALSE	FALSE	FALSE	FALSE
ENSMUSG00000066538	AC164315.2	6.44769	6.45129	6.3866	6.47988	6.34556	6.3838	6.41428	6.43854	6.48185	6.44249	6.53152	6.36787	0	0	0	0	0	FALSE	FALSE	FALSE	FALSE	FALSE	FALSE	FALSE	FALSE	FALSE
ENSMUSG00000070644	Etnk2	6.41497	6.32907	6.36409	6.38302	6.31139	6.39337	6.37999	6.41841	6.34107	6.39155	6.46343	6.40746	0	0	0	0	0	FALSE	FALSE	FALSE	FALSE	FALSE	FALSE	FALSE	FALSE	FALSE
ENSMUSG00000015337	Endog	6.52189	6.47818	6.46754	6.54043	6.49497	6.53031	6.59627	6.50951	6.56822	6.57061	6.62819	6.47054	0	0	0	0	0	FALSE	FALSE	TRUE	TRUE	FALSE	FALSE	FALSE	FALSE	FALSE
ENSMUSG00000032103	Pus3	7.95528	7.90109	7.94056	8.17399	8.28474	8.16835	8.31069	8.32856	8.21781	7.87825	7.80279	8.06231	0	0	0	0	0	FALSE	FALSE	FALSE	FALSE	FALSE	FALSE	FALSE	FALSE	FALSE
ENSMUSG00000021900	Btd	6.61575	6.58373	6.5368	6.5932	6.59074	6.56404	6.52971	6.5846	6.58894	6.53223	6.47264	6.65635	0	0	0	0	0	FALSE	TRUE	TRUE	TRUE	FALSE	FALSE	FALSE	FALSE	FALSE
ENSMUSG00000026621	Mosc1	6.35972	6.34032	6.35267	6.32743	6.36921	6.36854	6.3739	6.3757	6.36273	6.40831	6.42194	6.42164	0	0	0	0	0	FALSE	TRUE	TRUE	TRUE	TRUE	TRUE	FALSE	FALSE	TRUE
ENSMUSG00000086697	AC117663.2	9.6539	9.51172	9.55919	9.47463	9.51042	9.52848	9.49183	9.37584	9.5778	9.731	9.72747	9.61877	0	0	0	0	0	FALSE	FALSE	FALSE	FALSE	FALSE	FALSE	FALSE	FALSE	FALSE
ENSMUSG00000030451	Herc2	8.24932	8.22902	8.27011	8.19749	8.14138	8.28263	8.30915	8.20603	8.10876	7.84978	8.00684	7.86484	0	0	0	0	0	FALSE	FALSE	FALSE	FALSE	FALSE	FALSE	FALSE	FALSE	FALSE
ENSMUSG00000057762	AC154620.1	10.0922	9.90976	10.0602	9.95359	9.97339	9.87777	10.1364	9.96776	10.1714	10.2543	10.3281	10.4061	0	0	0	0	0	FALSE	TRUE	TRUE	FALSE	TRUE	TRUE	FALSE	TRUE	FALSE
ENSMUSG00000064326	Siva1	11.2411	11.2676	11.3792	11.7175	11.4937	11.442	11.6499	11.5736	11.5938	11.541	11.3898	11.4539	0	0	0	0	0	FALSE	FALSE	FALSE	FALSE	FALSE	FALSE	FALSE	FALSE	FALSE
ENSMUSG00000029651	Mtus2	6.992	6.90883	6.92127	6.97411	6.75529	6.78178	6.57707	6.63894	6.62776	6.51886	6.53412	6.49699	0	0	0	0	0	FALSE	TRUE	TRUE	TRUE	FALSE	FALSE	FALSE	FALSE	FALSE
ENSMUSG00000039936	Pik3cd	6.51298	6.57737	6.54242	6.5423	6.58262	6.60993	6.58982	6.61004	6.55796	6.48595	6.52813	6.51359	0	0	0	0	0	FALSE	FALSE	FALSE	FALSE	TRUE	TRUE	FALSE	FALSE	FALSE
ENSMUSG00000018623	Mmp7	6.43739	6.38014	6.40416	6.39154	6.36739	6.38876	6.36042	6.38556	6.38869	6.42299	6.33136	6.37945	0	0	0	0	0	FALSE	FALSE	FALSE	FALSE	FALSE	FALSE	FALSE	FALSE	FALSE
ENSMUSG00000071533	Pcnp	6.57079	6.54811	6.56417	6.59644	6.60361	6.53417	6.5361	6.51188	6.55946	6.59476	6.67946	6.71001	0	0	0	0	0	FALSE	FALSE	FALSE	FALSE	FALSE	FALSE	FALSE	FALSE	FALSE
ENSMUSG00000029102	Hgfac	6.4659	6.39691	6.41365	6.39356	6.45536	6.41457	6.36103	6.43493	6.42678	6.39554	6.43678	6.62871	0	0	0	0	0	FALSE	FALSE	FALSE	FALSE	FALSE	FALSE	FALSE	FALSE	FALSE
ENSMUSG00000035041	Creb3l3	6.46523	6.40179	6.39484	6.45139	6.40836	6.49647	6.45028	6.39647	6.37516	6.41336	6.45557	6.44262	0	0	0	0	0	FALSE	FALSE	FALSE	FALSE	FALSE	FALSE	FALSE	FALSE	FALSE
ENSMUSG00000008307	1700109H08Rik	7.79804	7.69637	7.69782	7.72567	7.85079	7.85243	7.82951	7.9117	7.82417	7.39852	7.53375	7.41456	0	0	0	0	0	FALSE	FALSE	FALSE	FALSE	TRUE	TRUE	FALSE	FALSE	FALSE
ENSMUSG00000072829	Gm7292	6.96384	6.95828	6.97312	7.08842	7.07931	7.0435	7.09034	6.97239	7.10223	7.29575	7.14655	7.20941	0	0	0	0	0	FALSE	FALSE	FALSE	FALSE	FALSE	FALSE	FALSE	FALSE	FALSE
ENSMUSG00000044227	AC117230.4	6.35264	6.40799	6.3523	6.43342	6.39063	6.41573	6.34839	6.38718	6.39965	6.3858	6.36379	6.35122	0	0	0	0	0	FALSE	FALSE	FALSE	FALSE	FALSE	FALSE	FALSE	FALSE	FALSE
ENSMUSG00000051890	Klhdc1	6.40728	6.4781	6.39036	6.38155	6.44336	6.47717	6.41675	6.43286	6.44637	6.4921	6.43429	6.50452	0	0	0	0	0	FALSE	TRUE	TRUE	TRUE	FALSE	FALSE	FALSE	FALSE	FALSE
ENSMUSG00000027176	Cstf3	8.42029	8.33162	8.37318	8.22152	8.34866	8.40408	8.26901	8.16887	8.32061	8.58165	8.42854	8.60259	0	0	0	0	0	FALSE	FALSE	FALSE	FALSE	TRUE	TRUE	FALSE	FALSE	FALSE
ENSMUSG00000024978	Gpam	6.41505	6.34776	6.43081	6.40475	6.36383	6.34613	6.38315	6.37093	6.35925	6.41602	6.39618	6.4807	0	0	0	0	0	FALSE	FALSE	FALSE	FALSE	FALSE	FALSE	FALSE	FALSE	FALSE
ENSMUSG00000049612	Omg	6.39898	6.40577	6.41129	6.37342	6.48516	6.39556	6.40686	6.4214	6.4122	6.40959	6.37955	6.4762	0	0	0	0	0	FALSE	FALSE	FALSE	FALSE	FALSE	FALSE	FALSE	FALSE	FALSE
ENSMUSG00000085008	AL845266.3	6.38315	6.38498	6.43136	6.35738	6.40187	6.33175	6.39956	6.36451	6.37009	6.35249	6.43356	6.42814	0	0	0	0	0	FALSE	FALSE	FALSE	FALSE	FALSE	FALSE	FALSE	FALSE	FALSE
ENSMUSG00000081833	AL773533.2	6.46277	6.43229	6.46399	6.39447	6.43908	6.37754	6.39454	6.4283	6.43617	6.45829	6.42258	6.4825	0	0	0	0	0	FALSE	FALSE	TRUE	TRUE	FALSE	FALSE	FALSE	FALSE	FALSE
ENSMUSG00000050079	Rspry1	6.43085	6.50223	6.46743	6.48331	6.53278	6.48017	6.47099	6.4405	6.458	6.54323	6.64382	6.46398	0	0	0	0	0	FALSE	FALSE	FALSE	FALSE	FALSE	FALSE	FALSE	FALSE	FALSE
ENSMUSG00000027189	Trim44	6.43796	6.43443	6.48718	6.44985	6.47281	6.35709	6.47309	6.40125	6.48809	6.40108	6.50738	6.5952	0	0	0	0	0	FALSE	TRUE	TRUE	TRUE	TRUE	FALSE	FALSE	FALSE	TRUE
ENSMUSG00000041961	Znrf3	6.47002	6.41196	6.4267	6.4383	6.44871	6.44988	6.44014	6.45865	6.43556	6.42509	6.50282	6.45797	0	0	0	0	0	FALSE	FALSE	TRUE	FALSE	FALSE	FALSE	FALSE	FALSE	FALSE
ENSMUSG00000044026	Tmem20	7.57152	7.76979	7.69286	7.7991	7.75047	7.73628	7.53553	7.42665	7.4395	7.34855	7.21528	7.43918	0	0	0	0	0	FALSE	FALSE	FALSE	FALSE	FALSE	FALSE	FALSE	FALSE	FALSE
ENSMUSG00000040621	Gemin8	6.47352	6.47522	6.4471	6.51721	6.51475	6.48166	6.5349	6.50001	6.53304	6.60652	6.5824	6.57295	0	0	0	0	0	FALSE	FALSE	FALSE	FALSE	FALSE	FALSE	FALSE	FALSE	FALSE
ENSMUSG00000024777	Ppp2r5b	6.61506	6.64714	6.64156	6.62632	6.62806	6.53267	6.52512	6.51138	6.60528	6.55249	6.49798	6.46822	0	0	0	0	0	FALSE	FALSE	FALSE	FALSE	FALSE	FALSE	FALSE	FALSE	FALSE
ENSMUSG00000002602	Axl	6.62372	6.69794	6.47389	6.62422	6.64507	6.58766	6.73344	6.47701	6.90451	7.9511	7.30527	7.58889	0	0	0	-1	-1	FALSE	FALSE	FALSE	FALSE	FALSE	FALSE	FALSE	FALSE	FALSE
ENSMUSG00000046675	D230037D09Rik	6.49873	6.43878	6.50342	6.49081	6.5092	6.44676	6.51698	6.45705	6.54057	6.61519	6.67706	6.66385	0	0	0	0	0	FALSE	FALSE	FALSE	FALSE	FALSE	FALSE	FALSE	FALSE	FALSE
ENSMUSG00000063882	Uqcrh	11.9395	11.8688	11.8604	11.775	11.7719	11.814	11.8234	11.8682	11.7813	11.7592	11.5155	11.4785	0	0	0	0	0	FALSE	FALSE	FALSE	FALSE	FALSE	FALSE	FALSE	FALSE	FALSE
ENSMUSG00000052861	Dnahc6	6.53524	6.47584	6.44907	6.45749	6.42501	6.445	6.44651	6.44761	6.46645	6.44748	6.43052	6.50687	0	0	0	0	0	FALSE	TRUE	TRUE	TRUE	FALSE	FALSE	FALSE	FALSE	FALSE
ENSMUSG00000020940	1700023F06Rik	7.3474	7.27546	7.28181	7.41214	7.34113	7.26438	7.34416	7.38874	7.45362	7.37586	7.31835	7.60048	0	0	0	0	0	FALSE	FALSE	FALSE	FALSE	FALSE	FALSE	FALSE	FALSE	FALSE
ENSMUSG00000049411	6030446N20Rik	6.42768	6.39507	6.49632	6.4382	6.44787	6.43679	6.43026	6.43069	6.38987	6.41841	6.45019	6.45994	0	0	0	0	0	FALSE	TRUE	FALSE	TRUE	FALSE	TRUE	FALSE	FALSE	FALSE
ENSMUSG00000000731	Aire	8.38773	8.4636	8.44412	8.49471	8.56301	8.57805	7.408	7.43943	7.29388	6.56868	6.68056	6.56444	1	0	1	1	1	FALSE	TRUE	TRUE	TRUE	TRUE	FALSE	FALSE	FALSE	TRUE
ENSMUSG00000024038	Ndufv3	11.0974	11.123	11.0555	11.0286	11.0483	10.9841	10.684	10.9249	10.9445	11.1278	11.3388	11.2883	0	0	0	0	0	FALSE	TRUE	TRUE	FALSE	FALSE	FALSE	FALSE	FALSE	FALSE
ENSMUSG00000021091	Serpina3n	6.42168	6.38166	6.41081	6.41753	6.29621	6.34317	6.42007	6.38986	6.37881	6.39733	6.40168	6.44029	0	0	0	0	0	FALSE	FALSE	FALSE	FALSE	FALSE	FALSE	FALSE	FALSE	FALSE
ENSMUSG00000020181	Nav3	6.40783	6.36355	6.40867	6.38774	6.37192	6.35056	6.38216	6.32566	6.40252	6.37389	6.44746	6.40075	0	0	0	0	0	FALSE	FALSE	FALSE	FALSE	FALSE	FALSE	FALSE	FALSE	FALSE
ENSMUSG00000019876	Pkib	6.42112	6.44307	6.4004	6.42379	6.42601	6.45617	6.43061	6.42863	6.44164	6.53	6.51111	6.51753	0	0	0	0	0	FALSE	FALSE	FALSE	FALSE	FALSE	FALSE	FALSE	FALSE	FALSE
ENSMUSG00000057163	Prss2	6.38847	6.42185	6.41899	6.37638	6.44543	6.44211	6.34354	6.37339	6.32229	6.43286	6.42923	6.44112	0	0	0	0	0	FALSE	FALSE	FALSE	FALSE	FALSE	FALSE	FALSE	FALSE	FALSE
ENSMUSG00000070868	Skint3	6.37746	6.34838	6.38955	6.41627	6.37876	6.41071	6.38789	6.37915	6.34456	6.4783	6.37328	6.38574	0	0	0	0	0	FALSE	FALSE	FALSE	FALSE	FALSE	FALSE	FALSE	FALSE	FALSE
ENSMUSG00000075583	AC110211.2	6.69328	6.68212	6.7135	6.70762	6.69625	6.71694	6.71393	6.75707	6.7221	6.63963	6.61059	6.66804	0	0	0	0	0	FALSE	FALSE	FALSE	FALSE	FALSE	FALSE	FALSE	FALSE	FALSE
ENSMUSG00000073458	Smok2a	6.41953	6.41063	6.38219	6.4189	6.41973	6.46943	6.43557	6.48059	6.43068	6.43859	6.42343	6.43917	0	0	0	0	0	FALSE	FALSE	FALSE	FALSE	FALSE	FALSE	FALSE	FALSE	FALSE
ENSMUSG00000040693	Slco4c1	6.36227	6.40025	6.38641	6.33705	6.34411	6.34794	6.43049	6.37555	6.36978	6.31491	6.4389	6.43358	0	0	0	0	0	FALSE	TRUE	FALSE	FALSE	FALSE	FALSE	FALSE	FALSE	FALSE
ENSMUSG00000084013	AL928812.2	9.8412	9.83211	9.82002	9.93541	9.93121	9.85461	10.1614	10.1474	10.1911	10.4132	10.7478	10.5299	0	0	0	0	-1	FALSE	TRUE	TRUE	TRUE	FALSE	FALSE	FALSE	FALSE	FALSE
ENSMUSG00000081071	AC113055.8	6.4466	6.38739	6.38887	6.36255	6.45334	6.48193	6.41167	6.39859	6.36932	6.33938	6.40009	6.38659	0	0	0	0	0	FALSE	FALSE	FALSE	FALSE	FALSE	FALSE	FALSE	FALSE	FALSE
ENSMUSG00000085757	AL731732.1	6.4304	6.33887	6.34594	6.37374	6.42836	6.38801	6.37645	6.35666	6.39093	6.38304	6.3722	6.37269	0	0	0	0	0	FALSE	FALSE	FALSE	FALSE	FALSE	FALSE	FALSE	FALSE	FALSE
ENSMUSG00000025521	Tmem192	7.98766	7.81132	7.79	7.74965	7.69715	7.68577	7.72712	7.66383	7.8358	8.09273	7.88237	7.99198	0	0	0	0	0	FALSE	FALSE	FALSE	FALSE	TRUE	FALSE	FALSE	FALSE	FALSE
ENSMUSG00000086999	AL928812.1	6.39654	6.39594	6.37157	6.43044	6.36519	6.39629	6.32407	6.40317	6.40176	6.35585	6.38536	6.31772	0	0	0	0	0	FALSE	FALSE	FALSE	FALSE	FALSE	FALSE	FALSE	FALSE	FALSE
ENSMUSG00000076850	AC161873.7	6.42153	6.44903	6.45306	6.39996	6.4141	6.40045	6.44867	6.42385	6.43595	6.44621	6.41247	6.44535	0	0	0	0	0	FALSE	FALSE	FALSE	FALSE	FALSE	FALSE	FALSE	FALSE	FALSE
ENSMUSG00000028465	Tln1	6.46147	6.41035	6.40757	6.41048	6.4453	6.49916	6.4119	6.44574	6.41023	6.35292	6.46951	6.44809	0	0	0	0	0	FALSE	FALSE	FALSE	FALSE	FALSE	FALSE	FALSE	FALSE	FALSE
ENSMUSG00000044513	9930014A18Rik	6.48215	6.49755	6.43634	6.44769	6.4268	6.42344	6.52511	6.44407	6.52671	6.53797	6.56784	6.59208	0	0	0	0	0	FALSE	TRUE	TRUE	TRUE	TRUE	TRUE	FALSE	FALSE	TRUE
ENSMUSG00000074620	AC160757.2	6.5098	6.4385	6.45366	6.43232	6.45812	6.49944	6.46794	6.48731	6.45158	6.37267	6.3856	6.3647	0	0	0	0	0	FALSE	FALSE	FALSE	FALSE	FALSE	FALSE	FALSE	FALSE	FALSE
ENSMUSG00000007659	Bcl2l1	6.78204	6.75058	6.71773	6.67061	6.72617	6.73387	6.54774	6.68904	6.6643	6.5679	6.64111	6.58033	0	0	0	0	0	FALSE	TRUE	TRUE	TRUE	TRUE	FALSE	FALSE	FALSE	FALSE
ENSMUSG00000021177	Tdp1	6.6384	6.61629	6.56215	6.56528	6.61822	6.65687	6.67712	6.61504	6.62447	6.58104	6.661	6.70524	0	0	0	0	0	FALSE	FALSE	FALSE	FALSE	FALSE	FALSE	FALSE	FALSE	FALSE
ENSMUSG00000022347	A1bg	6.44269	6.44106	6.42151	6.39066	6.43328	6.4388	6.44957	6.40486	6.40863	6.44348	6.43758	6.46067	0	0	0	0	0	FALSE	FALSE	FALSE	FALSE	FALSE	FALSE	FALSE	FALSE	FALSE
ENSMUSG00000014496	Ankrd28	8.07859	8.16661	8.12825	8.15889	7.87969	8.14698	8.20547	7.93242	7.99526	7.93741	7.93291	7.87603	0	0	0	0	0	FALSE	TRUE	TRUE	FALSE	TRUE	FALSE	FALSE	FALSE	FALSE
ENSMUSG00000073542	Cep76	6.38991	6.38679	6.39862	6.29937	6.44777	6.40642	6.3499	6.47564	6.37785	6.39995	6.39941	6.3826	0	0	0	0	0	FALSE	FALSE	FALSE	FALSE	FALSE	FALSE	FALSE	FALSE	FALSE
ENSMUSG00000026495	Efcab2	6.41297	6.32638	6.37955	6.43185	6.3601	6.40851	6.34803	6.46315	6.37044	6.41753	6.37806	6.41846	0	0	0	0	0	FALSE	TRUE	TRUE	TRUE	TRUE	TRUE	FALSE	FALSE	FALSE
ENSMUSG00000022678	Nde1	9.80262	9.76731	9.74606	9.58743	9.58045	9.60105	9.63337	9.44769	9.64529	9.93717	9.83207	10.0616	0	0	0	0	0	FALSE	FALSE	FALSE	FALSE	FALSE	FALSE	FALSE	FALSE	FALSE
ENSMUSG00000020229	Slc5a4a	6.44573	6.37118	6.39641	6.39449	6.43157	6.42605	6.39823	6.38008	6.38949	6.44479	6.46183	6.3676	0	0	0	0	0	FALSE	TRUE	TRUE	FALSE	FALSE	FALSE	FALSE	FALSE	FALSE
ENSMUSG00000042215	Bag2	6.35853	6.49284	6.42478	6.44993	6.4548	6.37163	6.57795	6.45786	6.6066	6.57529	6.72798	6.69291	0	0	0	0	0	FALSE	FALSE	TRUE	TRUE	FALSE	FALSE	FALSE	FALSE	FALSE
ENSMUSG00000015016	Acsf3	6.71793	6.67819	6.78738	6.72268	6.79527	6.74192	6.76716	6.68626	6.71037	7.00581	7.07527	6.80895	0	0	0	0	0	FALSE	FALSE	FALSE	FALSE	FALSE	FALSE	FALSE	FALSE	FALSE
ENSMUSG00000037492	Zmat4	7.16073	7.14215	7.06747	6.93136	6.88178	6.95672	6.5681	6.57152	6.59802	6.54295	6.63303	6.54382	0	0	0	0	0	FALSE	TRUE	TRUE	TRUE	TRUE	TRUE	FALSE	TRUE	TRUE
ENSMUSG00000076851	AC161873.4	6.41471	6.44689	6.38567	6.40908	6.36923	6.38078	6.38126	6.43629	6.45982	6.45077	6.34386	6.47449	0	0	0	0	0	FALSE	FALSE	FALSE	FALSE	FALSE	FALSE	FALSE	FALSE	FALSE
ENSMUSG00000006014	Prg4	6.35324	6.40951	6.39395	6.40283	6.34278	6.36012	6.4141	6.38932	6.39142	6.39489	6.39763	6.41256	0	0	0	0	0	FALSE	FALSE	TRUE	FALSE	FALSE	FALSE	FALSE	FALSE	FALSE
ENSMUSG00000059610	Olfr222	6.40677	6.36874	6.42722	6.39566	6.40223	6.34619	6.38735	6.38165	6.38183	6.38223	6.4165	6.43332	0	0	0	0	0	FALSE	FALSE	FALSE	TRUE	FALSE	FALSE	FALSE	FALSE	FALSE
ENSMUSG00000037529	Tesp2	6.38614	6.37463	6.36796	6.40608	6.40951	6.43683	6.37312	6.42963	6.39112	6.34862	6.37991	6.42825	0	0	0	0	0	FALSE	FALSE	FALSE	FALSE	FALSE	FALSE	FALSE	FALSE	FALSE
ENSMUSG00000028521	Slc35d1	6.75039	6.66397	6.8125	6.71077	6.73931	6.66814	6.73289	6.79549	6.74186	6.68397	6.62396	6.65371	0	0	0	0	0	FALSE	FALSE	FALSE	FALSE	FALSE	FALSE	FALSE	FALSE	FALSE
ENSMUSG00000041632	Mrps27	6.84862	6.7908	6.86147	6.78231	6.91033	6.86202	6.77099	6.73405	6.73081	6.88934	6.78758	6.80848	0	0	0	0	0	FALSE	FALSE	FALSE	FALSE	TRUE	FALSE	FALSE	FALSE	FALSE
ENSMUSG00000049456	Olfr1404	6.40815	6.45945	6.42083	6.45637	6.47674	6.41632	6.404	6.4103	6.4392	6.40992	6.41641	6.36724	0	0	0	0	0	FALSE	FALSE	FALSE	FALSE	FALSE	FALSE	FALSE	FALSE	FALSE
ENSMUSG00000029049	Morn1	6.52103	6.50812	6.55085	6.49332	6.45173	6.44047	6.47452	6.53224	6.44585	6.47562	6.49456	6.46079	0	0	0	0	0	FALSE	FALSE	TRUE	FALSE	FALSE	FALSE	FALSE	FALSE	FALSE
ENSMUSG00000082230	BX890625.1	6.39875	6.42419	6.4257	6.48572	6.34107	6.41328	6.42675	6.42212	6.40367	6.34742	6.36016	6.41441	0	0	0	0	0	FALSE	FALSE	FALSE	FALSE	FALSE	FALSE	FALSE	FALSE	FALSE
ENSMUSG00000030895	Hpx	6.44283	6.47811	6.4922	6.43592	6.45167	6.47996	6.47425	6.43084	6.3955	6.43928	6.5073	6.45297	0	0	0	0	0	FALSE	FALSE	FALSE	FALSE	FALSE	FALSE	FALSE	FALSE	FALSE
ENSMUSG00000076852	AC142449.8	6.30805	6.38245	6.3779	6.38171	6.38699	6.38224	6.36123	6.40181	6.35163	6.38087	6.34371	6.44457	0	0	0	0	0	FALSE	FALSE	FALSE	FALSE	FALSE	FALSE	FALSE	FALSE	FALSE
ENSMUSG00000026117	Zap70	6.63161	6.54276	6.51464	6.57161	6.6005	6.65239	6.53051	6.59235	6.54859	6.52835	6.48106	6.50648	0	0	0	0	0	FALSE	TRUE	TRUE	TRUE	FALSE	FALSE	FALSE	FALSE	FALSE
ENSMUSG00000029500	Pgam5	6.41854	6.42789	6.40772	6.36019	6.39411	6.40152	6.38918	6.38398	6.39633	6.4155	6.47459	6.43812	0	0	0	0	0	FALSE	FALSE	FALSE	FALSE	FALSE	FALSE	FALSE	FALSE	FALSE
ENSMUSG00000042426	Dhx29	7.28544	7.44197	7.45054	7.55377	7.5339	7.53938	7.51661	7.59084	7.4635	7.13572	7.14265	6.99791	0	0	0	0	0	FALSE	FALSE	FALSE	FALSE	FALSE	FALSE	FALSE	FALSE	FALSE
ENSMUSG00000021062	Rab15	9.10197	9.19984	9.19969	9.46552	9.54472	9.57511	9.87172	9.78151	9.65222	8.35089	8.37175	8.0952	-1	0	0	1	1	FALSE	FALSE	TRUE	TRUE	FALSE	FALSE	FALSE	FALSE	FALSE
ENSMUSG00000042078	Svop	6.50254	6.48263	6.43323	6.47286	6.53408	6.54206	6.6517	6.58554	6.64441	7.15055	6.9247	7.18894	0	0	0	0	-1	FALSE	FALSE	FALSE	FALSE	FALSE	FALSE	FALSE	FALSE	FALSE
ENSMUSG00000045709	1700023L04Rik	6.40993	6.34684	6.37873	6.38545	6.39786	6.37579	6.35025	6.34628	6.38573	6.409	6.39646	6.36342	0	0	0	0	0	FALSE	FALSE	TRUE	FALSE	FALSE	FALSE	FALSE	FALSE	FALSE
ENSMUSG00000042228	Lyn	6.64737	6.59692	6.61345	6.58107	6.60007	6.55475	6.5187	6.52615	6.56498	6.5604	6.57606	6.53243	0	0	0	0	0	FALSE	TRUE	TRUE	FALSE	FALSE	FALSE	FALSE	FALSE	FALSE
ENSMUSG00000056073	Grik2	6.46375	6.49208	6.53242	6.51568	6.49889	6.45223	6.50178	6.43219	6.4439	6.45965	6.4806	6.42945	0	0	0	0	0	FALSE	TRUE	TRUE	FALSE	TRUE	TRUE	FALSE	TRUE	FALSE
ENSMUSG00000044787	4933400C05Rik	6.28953	6.36788	6.35895	6.37796	6.38734	6.34609	6.3607	6.32874	6.33292	6.36069	6.32605	6.31374	0	0	0	0	0	FALSE	FALSE	FALSE	FALSE	FALSE	FALSE	FALSE	FALSE	FALSE
ENSMUSG00000067719	AC116136.1	7.29877	7.18045	7.40146	7.19982	7.28323	7.23151	7.12612	7.16933	7.31136	7.56934	7.4249	7.4966	0	0	0	0	0	FALSE	FALSE	FALSE	FALSE	FALSE	FALSE	FALSE	FALSE	FALSE
ENSMUSG00000078208	Gm5634	6.46756	6.45708	6.48819	6.47648	6.4568	6.47311	6.45341	6.39909	6.42731	6.48452	6.4735	6.52603	0	0	0	0	0	FALSE	FALSE	FALSE	FALSE	FALSE	FALSE	FALSE	FALSE	FALSE
ENSMUSG00000076853	AC142449.4	6.37228	6.36464	6.38762	6.38595	6.38679	6.37109	6.43297	6.43157	6.40629	6.36188	6.41631	6.35582	0	0	0	0	0	FALSE	FALSE	FALSE	FALSE	FALSE	FALSE	FALSE	FALSE	FALSE
ENSMUSG00000024099	Ndufv2	10.8391	10.759	10.8121	10.8874	10.7239	10.7151	10.7255	10.6832	10.7899	11.2006	11.2445	11.1475	0	0	0	0	0	FALSE	TRUE	TRUE	FALSE	FALSE	FALSE	FALSE	FALSE	FALSE
ENSMUSG00000070354	Evi2b	6.37836	6.39305	6.3616	6.38021	6.41507	6.39472	6.35548	6.31551	6.36594	6.40548	6.38354	6.38335	0	0	0	0	0	FALSE	FALSE	FALSE	FALSE	FALSE	FALSE	FALSE	FALSE	FALSE
ENSMUSG00000080792	BX901965.2	6.38944	6.3764	6.36049	6.35032	6.3218	6.35631	6.35858	6.34735	6.35814	6.33493	6.41302	6.45889	0	0	0	0	0	FALSE	FALSE	FALSE	FALSE	FALSE	FALSE	FALSE	FALSE	FALSE
ENSMUSG00000035686	Thrsp	6.4553	6.46137	6.46307	6.42812	6.43975	6.46262	6.39859	6.38949	6.36891	6.38078	6.4381	6.36413	0	0	0	0	0	FALSE	TRUE	TRUE	TRUE	FALSE	FALSE	FALSE	FALSE	FALSE
ENSMUSG00000075012	Fjx1	6.99465	6.96909	6.92005	7.1071	7.0066	7.04644	7.66829	7.5908	7.77891	8.25136	8.57283	8.67573	-1	0	-1	-1	-1	FALSE	TRUE	TRUE	TRUE	FALSE	FALSE	FALSE	FALSE	FALSE
ENSMUSG00000033487	Fndc3a	6.42764	6.50136	6.50583	6.4452	6.46455	6.46762	6.4548	6.46422	6.42989	6.49362	6.42798	6.48875	0	0	0	0	0	FALSE	FALSE	FALSE	FALSE	FALSE	FALSE	FALSE	FALSE	FALSE
ENSMUSG00000078088	Gm5138	12.7448	12.7387	12.6708	12.3765	12.6702	12.6785	12.8318	12.7525	12.767	12.8562	12.9519	12.8243	0	0	0	0	0	FALSE	FALSE	FALSE	FALSE	FALSE	FALSE	FALSE	FALSE	FALSE
ENSMUSG00000028542	Slc6a9	6.57498	6.63088	6.51006	6.60133	6.61473	6.55656	6.80868	6.60734	6.89388	7.69567	7.89214	7.45234	0	0	0	-1	-1	FALSE	FALSE	FALSE	FALSE	FALSE	FALSE	FALSE	FALSE	FALSE
ENSMUSG00000026163	Sphkap	6.48983	6.553	6.52912	6.47223	6.45496	6.47885	6.53217	6.55574	6.51167	6.54678	6.43999	6.47721	0	0	0	0	0	FALSE	FALSE	FALSE	FALSE	FALSE	FALSE	FALSE	FALSE	FALSE
ENSMUSG00000020317	Theg	6.3896	6.46871	6.44701	6.46631	6.49046	6.45373	6.47702	6.4497	6.47883	6.45433	6.43806	6.42195	0	0	0	0	0	FALSE	FALSE	FALSE	FALSE	FALSE	FALSE	FALSE	FALSE	FALSE
ENSMUSG00000048521	Cxcr6	6.45701	6.2972	6.40625	6.38371	6.43535	6.35361	6.37232	6.32404	6.35625	6.44587	6.37709	6.41504	0	0	0	0	0	FALSE	FALSE	FALSE	FALSE	FALSE	FALSE	FALSE	FALSE	FALSE
ENSMUSG00000044965	AC133199.1	13.0836	13.0608	13.1664	12.8418	13.2021	13.1545	13.0254	13.2173	13.0442	13.2212	13.2853	13.2853	0	0	0	0	0	FALSE	FALSE	FALSE	FALSE	FALSE	FALSE	FALSE	FALSE	FALSE
ENSMUSG00000001300	Efnb2	6.52276	6.41215	6.40643	6.48943	6.43052	6.47268	6.55481	6.54782	6.64171	6.72077	6.89699	6.70333	0	0	0	0	0	FALSE	TRUE	TRUE	TRUE	TRUE	TRUE	FALSE	FALSE	TRUE
ENSMUSG00000027956	Tmem144	6.53988	6.50402	6.50195	6.46417	6.44286	6.56555	6.50057	6.44733	6.417	6.46158	6.42915	6.50756	0	0	0	0	0	FALSE	FALSE	FALSE	FALSE	FALSE	FALSE	FALSE	FALSE	FALSE
ENSMUSG00000087231	AC165355.1	6.38109	6.36977	6.41986	6.40932	6.40179	6.39819	6.45725	6.39984	6.40633	6.35339	6.40055	6.40475	0	0	0	0	0	FALSE	FALSE	FALSE	FALSE	FALSE	FALSE	FALSE	FALSE	FALSE
ENSMUSG00000062942	Olfr204	6.39806	6.39501	6.39246	6.40844	6.40143	6.41777	6.37581	6.44219	6.40896	6.37594	6.37569	6.39341	0	0	0	0	0	FALSE	FALSE	FALSE	FALSE	FALSE	FALSE	FALSE	FALSE	FALSE
ENSMUSG00000076854	AC142449.6	6.35476	6.36956	6.42684	6.34731	6.40598	6.35952	6.37365	6.41658	6.33586	6.4343	6.40455	6.34491	0	0	0	0	0	FALSE	FALSE	FALSE	FALSE	FALSE	FALSE	FALSE	FALSE	FALSE
ENSMUSG00000030980	2310008H09Rik	9.48942	9.3895	9.50598	9.62392	9.55931	9.47696	9.48751	9.56303	9.51151	9.07155	9.11622	8.95341	0	0	0	0	0	FALSE	FALSE	FALSE	FALSE	FALSE	FALSE	FALSE	FALSE	FALSE
ENSMUSG00000084067	RP23-321D1.4	12.2659	12.2053	12.2307	12.3585	12.2366	12.2986	12.285	12.294	12.2989	12.428	12.5061	12.4723	0	0	0	0	0	FALSE	FALSE	FALSE	FALSE	FALSE	FALSE	FALSE	FALSE	FALSE
ENSMUSG00000031712	Il15	6.4059	6.42755	6.42972	6.32026	6.37684	6.39483	6.41514	6.49414	6.39725	6.40141	6.44716	6.37575	0	0	0	0	0	FALSE	FALSE	FALSE	FALSE	FALSE	FALSE	FALSE	FALSE	FALSE
ENSMUSG00000027011	Ube2e3	7.49993	7.51986	7.35355	7.59578	7.53208	7.67748	7.74749	7.87823	7.83514	7.78201	7.79153	7.71828	0	0	0	0	0	FALSE	TRUE	FALSE	FALSE	FALSE	FALSE	FALSE	FALSE	FALSE
ENSMUSG00000036197	Glt8d3	6.74453	6.84617	6.72424	6.81488	6.88754	6.97483	6.94489	6.97718	6.88092	7.0044	7.05738	6.98892	0	0	0	0	0	FALSE	FALSE	FALSE	FALSE	FALSE	FALSE	FALSE	FALSE	FALSE
ENSMUSG00000051727	Kctd14	6.52918	6.49677	6.48169	6.43697	6.46555	6.43832	6.43227	6.4868	6.47816	6.50603	6.55399	6.48624	0	0	0	0	0	FALSE	FALSE	FALSE	FALSE	FALSE	FALSE	FALSE	FALSE	FALSE
ENSMUSG00000020775	Mrpl38	6.99471	7.15269	7.0727	7.16258	7.27856	7.18911	7.14697	7.31113	7.19245	7.13224	6.9984	7.21342	0	0	0	0	0	FALSE	FALSE	FALSE	FALSE	FALSE	FALSE	FALSE	FALSE	FALSE
ENSMUSG00000035297	Cops4	10.4478	10.527	10.447	10.4809	10.4894	10.5518	10.6549	10.5462	10.5377	10.7932	10.7878	10.6784	0	0	0	0	0	FALSE	FALSE	FALSE	FALSE	FALSE	FALSE	FALSE	FALSE	FALSE
ENSMUSG00000085310	AL713917.3	6.54151	6.52005	6.48957	6.64292	6.54079	6.5719	6.80024	6.7693	6.80948	6.49515	6.47449	6.44772	0	0	0	0	0	FALSE	FALSE	FALSE	FALSE	FALSE	FALSE	FALSE	FALSE	FALSE
ENSMUSG00000035762	Tmem161b	6.4385	6.43007	6.44837	6.43162	6.44717	6.45503	6.45107	6.43624	6.44995	6.46574	6.46432	6.44063	0	0	0	0	0	FALSE	FALSE	FALSE	FALSE	FALSE	FALSE	FALSE	FALSE	FALSE
ENSMUSG00000028809	Srrm1	6.51586	6.47823	6.54616	6.57943	6.57856	6.61662	6.5553	6.50484	6.47274	6.45151	6.49712	6.476	0	0	0	0	0	FALSE	FALSE	FALSE	FALSE	FALSE	FALSE	FALSE	FALSE	FALSE
ENSMUSG00000081094	AC121131.4	13.0514	13.1025	13.0564	13.3926	12.9459	13.1332	13.178	13.0545	13.0411	13.0341	12.9328	12.8883	0	0	0	0	0	FALSE	FALSE	FALSE	FALSE	FALSE	FALSE	FALSE	FALSE	FALSE
ENSMUSG00000073955	Olfr593	6.46795	6.52878	6.45157	6.45629	6.43898	6.42737	6.45277	6.45529	6.50491	6.48796	6.43452	6.5384	0	0	0	0	0	FALSE	FALSE	FALSE	FALSE	FALSE	FALSE	FALSE	FALSE	FALSE
ENSMUSG00000042406	Atf4	10.2395	10.0095	9.90941	10.0359	9.95468	9.87274	10.2682	10.0094	10.4675	11.2378	11.0625	10.9223	0	0	0	-1	-1	FALSE	FALSE	FALSE	FALSE	FALSE	FALSE	FALSE	FALSE	FALSE
ENSMUSG00000051257	Trap1a	6.39993	6.40384	6.36859	6.36746	6.38783	6.43549	6.40369	6.3917	6.3969	6.38974	6.3669	6.38005	0	0	0	0	0	FALSE	TRUE	TRUE	TRUE	TRUE	TRUE	FALSE	FALSE	FALSE
ENSMUSG00000076855	AC142449.1	6.42809	6.32187	6.41514	6.38416	6.38636	6.41902	6.42756	6.39047	6.34567	6.3356	6.36042	6.42899	0	0	0	0	0	FALSE	FALSE	FALSE	FALSE	FALSE	FALSE	FALSE	FALSE	FALSE
ENSMUSG00000083049	AL808022.1	7.17959	7.12295	7.15977	7.24222	7.35051	7.22932	7.15003	7.1302	7.1984	7.36415	7.32033	7.31651	0	0	0	0	0	FALSE	FALSE	FALSE	FALSE	FALSE	FALSE	FALSE	FALSE	FALSE
ENSMUSG00000080955	BX813333.1	13.2614	13.1315	13.1262	13.1673	13.123	13.2242	13.2242	13.2761	13.2078	13.1237	13.1462	13.1154	0	0	0	0	0	FALSE	FALSE	FALSE	FALSE	FALSE	FALSE	FALSE	FALSE	FALSE
ENSMUSG00000029859	Epha1	6.62642	6.63076	6.51134	6.59148	6.74243	6.75216	7.66079	7.73395	7.865	7.92641	8.36517	8.18416	-1	0	-1	0	-1	FALSE	TRUE	TRUE	TRUE	TRUE	FALSE	FALSE	FALSE	TRUE
ENSMUSG00000032758	Kap	6.39919	6.36779	6.43039	6.37107	6.36363	6.33417	6.38841	6.28963	6.32783	6.38446	6.38188	6.36197	0	0	0	0	0	FALSE	FALSE	FALSE	FALSE	FALSE	FALSE	FALSE	FALSE	FALSE
ENSMUSG00000082029	H3f3c	9.46603	9.04918	9.47585	9.10874	9.23002	9.32009	9.29949	9.1919	9.43678	10.2287	10.1487	10.209	0	0	0	-1	-1	FALSE	FALSE	FALSE	FALSE	FALSE	FALSE	FALSE	FALSE	FALSE
ENSMUSG00000063380	Olfr945	6.4774	6.39152	6.45027	6.34351	6.46641	6.34577	6.39034	6.44015	6.46414	6.47884	6.38318	6.39145	0	0	0	0	0	FALSE	FALSE	FALSE	FALSE	FALSE	FALSE	FALSE	FALSE	FALSE
ENSMUSG00000023809	Rps6ka2	6.76261	6.75868	6.6543	6.60471	6.67045	6.67885	6.73516	6.57821	6.80389	6.90838	7.01295	7.08687	0	0	0	0	0	FALSE	FALSE	TRUE	FALSE	TRUE	TRUE	FALSE	FALSE	FALSE
ENSMUSG00000059824	Dbp	8.57031	8.62512	8.58468	8.61374	8.64291	8.53225	8.2968	8.16903	8.3435	8.0908	8.44764	8.23142	0	0	0	0	0	FALSE	FALSE	FALSE	FALSE	FALSE	FALSE	FALSE	FALSE	FALSE
ENSMUSG00000030144	Clec4d	6.40248	6.4025	6.35789	6.38287	6.42484	6.41523	6.41784	6.44549	6.43466	6.42685	6.39222	6.39362	0	0	0	0	0	FALSE	FALSE	FALSE	FALSE	FALSE	FALSE	FALSE	FALSE	FALSE
ENSMUSG00000055674	AL954662.1	6.38807	6.34074	6.40543	6.38858	6.43344	6.40888	6.37804	6.47164	6.38634	6.39014	6.39364	6.42586	0	0	0	0	0	FALSE	TRUE	TRUE	FALSE	TRUE	TRUE	FALSE	TRUE	FALSE
ENSMUSG00000020523	Fam114a2	8.79722	8.87236	8.79921	8.89706	8.83656	8.67704	8.85637	8.86283	9.01213	9.1035	9.33781	9.17378	0	0	0	0	0	FALSE	TRUE	TRUE	TRUE	FALSE	FALSE	FALSE	FALSE	FALSE
ENSMUSG00000061028	Sfrs16	6.73535	6.69897	6.82676	6.75444	6.76131	6.70874	6.68366	6.64875	6.69145	6.69018	6.58751	6.72789	0	0	0	0	0	FALSE	FALSE	FALSE	FALSE	TRUE	FALSE	FALSE	FALSE	FALSE
ENSMUSG00000087458	AL833774.1	6.43068	6.39482	6.3971	6.46277	6.42355	6.45533	6.41444	6.40724	6.40534	6.42186	6.45304	6.47645	0	0	0	0	0	FALSE	FALSE	FALSE	FALSE	FALSE	FALSE	FALSE	FALSE	FALSE
ENSMUSG00000067833	Gm7292	6.96384	6.95828	6.97312	7.08842	7.07931	7.0435	7.09034	6.97239	7.10223	7.29575	7.14655	7.20941	0	0	0	0	0	FALSE	FALSE	FALSE	FALSE	FALSE	FALSE	FALSE	FALSE	FALSE
ENSMUSG00000029299	Abcg3	6.37501	6.35773	6.35535	6.34865	6.28053	6.36218	6.38022	6.38365	6.37201	6.35669	6.42078	6.40016	0	0	0	0	0	FALSE	FALSE	FALSE	FALSE	FALSE	FALSE	FALSE	FALSE	FALSE
ENSMUSG00000035696	Rnf38	6.45337	6.48014	6.60773	6.46768	6.38903	6.36468	6.45711	6.51385	6.41543	6.4335	6.48194	6.43083	0	0	0	0	0	FALSE	FALSE	TRUE	FALSE	FALSE	FALSE	FALSE	FALSE	FALSE
ENSMUSG00000082762	AL831776.2	13.2614	13.1315	13.1262	13.1673	13.123	13.2242	13.2242	13.2761	13.2078	13.1237	13.1462	13.1154	0	0	0	0	0	FALSE	TRUE	TRUE	TRUE	TRUE	FALSE	FALSE	TRUE	FALSE
ENSMUSG00000079197	Psme2	7.10727	7.20759	7.04165	7.10871	7.21187	7.11912	7.203	7.36363	7.44938	7.87426	7.90657	8.07558	0	0	0	-1	-1	FALSE	FALSE	FALSE	FALSE	FALSE	FALSE	FALSE	FALSE	FALSE
ENSMUSG00000007411	Mark3	8.53541	8.70437	8.60777	8.70597	8.79677	8.7625	8.744	8.88331	8.79549	8.90739	8.82704	9.12732	0	0	0	0	0	FALSE	TRUE	TRUE	TRUE	TRUE	FALSE	FALSE	FALSE	TRUE
ENSMUSG00000049972	Skint9	6.38643	6.38861	6.37228	6.41556	6.35941	6.376	6.36641	6.36654	6.36735	6.3696	6.32168	6.42002	0	0	0	0	0	FALSE	FALSE	FALSE	FALSE	FALSE	FALSE	FALSE	FALSE	FALSE
ENSMUSG00000030623	1700019G06Rik	6.38787	6.38338	6.39421	6.3551	6.35299	6.37313	6.41493	6.39436	6.36543	6.40246	6.3829	6.37664	0	0	0	0	0	FALSE	FALSE	FALSE	FALSE	FALSE	FALSE	FALSE	FALSE	FALSE
ENSMUSG00000015804	Med28	9.67283	9.4461	9.50944	9.34328	9.45527	9.43404	9.31439	9.37412	9.50975	9.81637	9.85036	9.80564	0	0	0	0	0	FALSE	TRUE	TRUE	FALSE	FALSE	FALSE	FALSE	FALSE	FALSE
ENSMUSG00000021831	Ero1l	6.40788	6.43166	6.38578	6.36421	6.335	6.42124	6.32982	6.4157	6.3485	6.4012	6.45245	6.36864	0	0	0	0	0	FALSE	FALSE	FALSE	FALSE	FALSE	FALSE	FALSE	FALSE	FALSE
ENSMUSG00000026963	Tmem210	6.35438	6.33748	6.35901	6.39291	6.37083	6.37959	6.36377	6.37363	6.35641	6.30617	6.32733	6.34126	0	0	0	0	0	FALSE	FALSE	FALSE	FALSE	FALSE	FALSE	FALSE	FALSE	FALSE
ENSMUSG00000057346	Apol9b	6.3597	6.40678	6.43191	6.42156	6.40545	6.41802	6.46829	6.45739	6.42827	6.3984	6.44176	6.44737	0	0	0	0	0	FALSE	FALSE	FALSE	FALSE	FALSE	FALSE	FALSE	FALSE	FALSE
ENSMUSG00000047735	Samd9l	6.90596	6.89107	6.9288	7.03304	6.95025	6.93508	7.14951	7.10949	7.13633	7.61098	7.59227	7.72318	0	0	0	0	-1	FALSE	FALSE	FALSE	FALSE	FALSE	FALSE	FALSE	FALSE	FALSE
ENSMUSG00000086436	RP23-393F9.3	6.4466	6.38739	6.38887	6.36255	6.45334	6.48193	6.41167	6.39859	6.36932	6.33938	6.40009	6.38659	0	0	0	0	0	FALSE	FALSE	FALSE	FALSE	FALSE	FALSE	FALSE	FALSE	FALSE
ENSMUSG00000073085	4930428D18Rik	6.40083	6.4306	6.48713	6.44139	6.43182	6.37911	6.45274	6.46054	6.45904	6.39324	6.4635	6.31563	0	0	0	0	0	FALSE	FALSE	FALSE	FALSE	FALSE	FALSE	FALSE	FALSE	FALSE
ENSMUSG00000026829	Gbgt1	6.40387	6.35045	6.4155	6.37318	6.45473	6.40863	6.44792	6.39618	6.39417	6.48177	6.42515	6.36845	0	0	0	0	0	FALSE	FALSE	FALSE	FALSE	FALSE	FALSE	FALSE	FALSE	FALSE
ENSMUSG00000069070	AC153153.1	7.5509	7.41498	7.54898	7.4663	7.49312	7.58304	7.39549	7.41973	7.5984	8.04674	8.11476	8.00022	0	0	0	0	0	FALSE	FALSE	FALSE	FALSE	FALSE	FALSE	FALSE	FALSE	FALSE
ENSMUSG00000079547	H2-DMb1	6.52835	6.51974	6.50053	6.49213	6.49186	6.46527	6.48691	6.54518	6.54073	6.56065	6.51367	6.56951	0	0	0	0	0	FALSE	FALSE	TRUE	TRUE	FALSE	FALSE	FALSE	FALSE	FALSE
ENSMUSG00000074404	Gm1698	6.45017	6.47237	6.41902	6.39698	6.4318	6.43386	6.40202	6.42754	6.41904	6.4636	6.41595	6.41909	0	0	0	0	0	FALSE	TRUE	TRUE	TRUE	FALSE	FALSE	FALSE	FALSE	FALSE
ENSMUSG00000039556	Ppp1r3f	6.56676	6.52041	6.49996	6.53372	6.51801	6.55006	6.6173	6.4724	6.52396	6.61631	6.70372	6.63977	0	0	0	0	0	FALSE	FALSE	FALSE	FALSE	FALSE	FALSE	FALSE	FALSE	FALSE
ENSMUSG00000026603	Smyd2	7.58125	7.49416	7.5458	7.64048	7.49203	7.55407	7.83064	7.64335	7.63394	7.7153	7.49635	7.68543	0	0	0	0	0	FALSE	TRUE	TRUE	TRUE	TRUE	TRUE	FALSE	FALSE	TRUE
ENSMUSG00000053930	Shisa6	6.41106	6.38918	6.40256	6.35499	6.35108	6.36398	6.40176	6.44476	6.39119	6.36501	6.43476	6.34195	0	0	0	0	0	FALSE	FALSE	FALSE	FALSE	FALSE	FALSE	FALSE	FALSE	FALSE
ENSMUSG00000061559	Wdr61	6.37841	6.45387	6.48604	6.39406	6.45639	6.38161	6.38986	6.4178	6.43322	6.43429	6.46891	6.45628	0	0	0	0	0	FALSE	FALSE	FALSE	FALSE	FALSE	FALSE	FALSE	FALSE	FALSE
ENSMUSG00000020273	Papolg	7.75636	7.64214	7.6922	7.59809	7.51967	7.65014	7.51533	7.49597	7.35023	7.32339	7.4522	7.47309	0	0	0	0	0	FALSE	FALSE	FALSE	FALSE	FALSE	FALSE	FALSE	FALSE	FALSE
ENSMUSG00000060096	Amd2	7.48099	7.37497	7.59714	7.44589	7.35484	7.28703	7.37965	7.25479	7.44371	7.51878	7.35079	7.37935	0	0	0	0	0	FALSE	FALSE	FALSE	FALSE	FALSE	FALSE	FALSE	FALSE	FALSE
ENSMUSG00000020654	Adcy3	6.5198	6.61993	6.53519	6.51121	6.46911	6.56274	6.55877	6.52448	6.48024	6.44456	6.40211	6.43887	0	0	0	0	0	FALSE	FALSE	TRUE	TRUE	TRUE	TRUE	FALSE	FALSE	FALSE
ENSMUSG00000047861	Foxi1	6.42862	6.41866	6.44276	6.40361	6.44558	6.45225	6.49126	6.49365	6.47787	6.38403	6.39944	6.38912	0	0	0	0	0	FALSE	FALSE	FALSE	FALSE	FALSE	FALSE	FALSE	FALSE	FALSE
ENSMUSG00000087061	AL928991.1	6.36407	6.34985	6.39713	6.39871	6.38089	6.38514	6.35871	6.42353	6.37942	6.39702	6.37337	6.35341	0	0	0	0	0	FALSE	FALSE	FALSE	FALSE	FALSE	FALSE	FALSE	FALSE	FALSE
ENSMUSG00000024588	Fech	6.5646	6.63968	6.61297	6.57026	6.56961	6.60862	6.532	6.61652	6.53829	6.48596	6.52719	6.50396	0	0	0	0	0	FALSE	FALSE	FALSE	FALSE	FALSE	FALSE	FALSE	FALSE	FALSE
ENSMUSG00000008489	Elavl2	8.10054	7.90272	8.14261	7.82219	7.78736	7.80489	7.77188	7.80936	7.73638	7.53775	7.53178	7.44865	0	0	0	0	0	FALSE	TRUE	TRUE	FALSE	TRUE	FALSE	FALSE	TRUE	FALSE
ENSMUSG00000027624	Epb4.1l1	7.24862	7.12487	7.08447	6.89522	6.84119	6.91874	6.76428	6.6459	6.70904	6.63769	6.61783	6.98333	0	0	0	0	0	FALSE	TRUE	TRUE	TRUE	FALSE	FALSE	FALSE	FALSE	FALSE
ENSMUSG00000027166	Dnajc24	8.2982	8.20987	8.22392	8.34909	8.29023	8.20909	8.39873	8.39343	8.58316	8.53885	8.62212	8.66481	0	0	0	0	0	FALSE	FALSE	FALSE	FALSE	FALSE	FALSE	FALSE	FALSE	FALSE
ENSMUSG00000056600	Olfr90	6.44084	6.40572	6.36467	6.47606	6.4419	6.51059	6.43563	6.42908	6.42607	6.38429	6.43235	6.50106	0	0	0	0	0	FALSE	TRUE	TRUE	TRUE	TRUE	TRUE	FALSE	FALSE	TRUE
ENSMUSG00000031480	Thsd1	6.44853	6.58805	6.54786	6.56621	6.54343	6.67275	6.62968	6.74808	6.51059	6.43034	6.43644	6.43315	0	0	0	0	0	FALSE	FALSE	TRUE	FALSE	FALSE	FALSE	FALSE	FALSE	FALSE
ENSMUSG00000027188	Pamr1	6.38533	6.36317	6.37832	6.36558	6.43354	6.39549	6.36458	6.38125	6.39826	6.3807	6.39616	6.40305	0	0	0	0	0	FALSE	TRUE	TRUE	TRUE	TRUE	TRUE	TRUE	FALSE	FALSE
ENSMUSG00000048919	Olfr223	6.99989	7.0607	7.0552	7.04409	7.04975	6.98687	6.89506	6.9304	6.92177	6.91589	6.80267	6.88151	0	0	0	0	0	FALSE	FALSE	FALSE	FALSE	FALSE	FALSE	FALSE	FALSE	FALSE
ENSMUSG00000020684	Rasl10b	6.43099	6.43022	6.40484	6.38058	6.3615	6.40823	6.46353	6.5432	6.47378	6.537	6.47998	6.51655	0	0	0	0	0	FALSE	FALSE	FALSE	FALSE	FALSE	FALSE	FALSE	FALSE	FALSE
ENSMUSG00000026301	Iqca	6.48847	6.49848	6.59788	6.5031	6.48226	6.51759	6.50608	6.56948	6.43537	6.51061	6.47092	6.57282	0	0	0	0	0	FALSE	TRUE	TRUE	FALSE	TRUE	FALSE	FALSE	TRUE	FALSE
ENSMUSG00000052430	Bmpr1b	6.39561	6.38976	6.35235	6.39743	6.43781	6.4088	6.35136	6.34807	6.37483	6.35426	6.30488	6.38247	0	0	0	0	0	FALSE	FALSE	FALSE	FALSE	TRUE	TRUE	FALSE	FALSE	FALSE
ENSMUSG00000040462	Os9	7.11036	7.00397	7.03849	7.08562	7.0822	6.9953	7.02807	6.94406	7.0624	7.24239	7.12831	7.18282	0	0	0	0	0	FALSE	FALSE	FALSE	FALSE	TRUE	TRUE	TRUE	FALSE	FALSE
ENSMUSG00000027805	Pfn2	7.11674	7.11644	7.06018	7.09975	7.15923	7.05035	7.28517	7.29384	7.50346	8.32538	8.12724	8.33077	0	0	0	-1	-1	FALSE	FALSE	FALSE	FALSE	FALSE	FALSE	FALSE	FALSE	FALSE
ENSMUSG00000034460	Six4	6.63277	6.65787	6.71164	6.61341	6.57883	6.56258	6.62359	6.62284	6.56224	6.46267	6.40324	6.40258	0	0	0	0	0	FALSE	TRUE	TRUE	TRUE	TRUE	FALSE	FALSE	FALSE	TRUE
ENSMUSG00000081400	AL929051.4	13.5789	13.4024	13.3052	13.6031	13.2413	13.3702	13.4245	13.1819	13.428	13.2584	13.2941	13.3013	0	0	0	0	0	FALSE	FALSE	FALSE	FALSE	FALSE	FALSE	FALSE	FALSE	FALSE
ENSMUSG00000020964	Sel1l	6.73476	6.59074	6.57035	6.54648	6.6063	6.68936	6.56989	6.58041	6.57114	6.65147	6.72503	6.70307	0	0	0	0	0	FALSE	FALSE	FALSE	FALSE	FALSE	FALSE	FALSE	FALSE	FALSE
ENSMUSG00000079525	4930468A15Rik	6.41516	6.44123	6.4573	6.42638	6.39041	6.44793	6.43008	6.41337	6.35634	6.40539	6.38488	6.42409	0	0	0	0	0	FALSE	FALSE	FALSE	FALSE	FALSE	FALSE	FALSE	FALSE	FALSE
ENSMUSG00000081752	RP23-160B4.1	10.7116	10.614	10.7255	10.851	10.7011	10.6911	10.3595	10.6587	10.5981	10.6068	10.5874	10.2778	0	0	0	0	0	FALSE	FALSE	FALSE	FALSE	FALSE	FALSE	FALSE	FALSE	FALSE
ENSMUSG00000081967	AL845466.4	6.79131	6.73616	6.68197	6.67678	6.62298	6.69341	6.68303	6.70711	6.77026	6.65889	6.80184	6.69557	0	0	0	0	0	FALSE	FALSE	FALSE	FALSE	FALSE	FALSE	FALSE	FALSE	FALSE
ENSMUSG00000059625	Sohlh1	6.57402	6.54021	6.57401	6.58766	6.51776	6.53355	6.54933	6.56188	6.57085	6.331	6.47404	6.43883	0	0	0	0	0	FALSE	FALSE	FALSE	FALSE	FALSE	FALSE	FALSE	FALSE	FALSE
ENSMUSG00000037001	Zfp39	6.54718	6.60553	6.69099	6.65821	6.63646	6.63265	6.67422	6.71332	6.59664	6.81202	6.7549	6.99032	0	0	0	0	0	FALSE	FALSE	FALSE	FALSE	FALSE	FALSE	FALSE	FALSE	FALSE
ENSMUSG00000059401	Mamld1	6.41982	6.39546	6.39576	6.45513	6.38322	6.43154	6.38552	6.43803	6.38902	6.37773	6.30733	6.41897	0	0	0	0	0	FALSE	FALSE	FALSE	FALSE	FALSE	FALSE	FALSE	FALSE	FALSE
ENSMUSG00000066058	Cldn19	6.38185	6.32146	6.39652	6.42237	6.40488	6.39578	6.39319	6.44594	6.40406	6.44122	6.39364	6.39363	0	0	0	0	0	FALSE	FALSE	FALSE	FALSE	FALSE	FALSE	FALSE	FALSE	FALSE
ENSMUSG00000052423	B4galt3	8.62646	8.56725	8.54328	8.52621	8.41774	8.54263	8.64796	8.53757	8.54923	8.78079	8.662	8.7254	0	0	0	0	0	FALSE	FALSE	FALSE	FALSE	FALSE	FALSE	FALSE	FALSE	FALSE
ENSMUSG00000031660	Brd7	8.02557	8.19481	7.94147	8.0954	8.08119	7.98122	8.23989	8.04178	8.32796	8.27631	8.5077	8.4278	0	0	0	0	0	FALSE	FALSE	FALSE	FALSE	FALSE	FALSE	FALSE	FALSE	FALSE
ENSMUSG00000031162	Gata1	6.40014	6.5189	6.40158	6.40137	6.42933	6.47653	6.4289	6.40083	6.42437	6.48421	6.50517	6.43518	0	0	0	0	0	FALSE	TRUE	TRUE	FALSE	FALSE	FALSE	FALSE	FALSE	FALSE
ENSMUSG00000073481	Mosc2	6.38748	6.35989	6.46251	6.40653	6.40167	6.27393	6.4056	6.36604	6.42897	6.36811	6.42459	6.33516	0	0	0	0	0	FALSE	FALSE	FALSE	FALSE	FALSE	FALSE	FALSE	FALSE	FALSE
ENSMUSG00000026683	Nuf2	6.44836	6.39427	6.38195	6.39084	6.37841	6.43569	6.40525	6.39488	6.38441	6.3807	6.4242	6.42643	0	0	0	0	0	FALSE	FALSE	FALSE	FALSE	FALSE	FALSE	FALSE	FALSE	FALSE
ENSMUSG00000052675	Zfp112	11.9188	11.9937	11.9842	11.9293	11.8566	11.8773	11.3839	11.3696	11.296	10.9099	10.8393	10.7377	1	0	0	0	1	FALSE	FALSE	FALSE	FALSE	FALSE	FALSE	FALSE	FALSE	FALSE
ENSMUSG00000060639	Hist1h4i	8.10382	8.24636	8.29193	8.2297	8.30578	8.21761	8.35097	8.50794	8.4304	8.59801	9.15409	9.23818	0	0	0	0	-1	FALSE	FALSE	FALSE	FALSE	FALSE	FALSE	FALSE	FALSE	FALSE
ENSMUSG00000019854	Reps1	9.53959	9.5813	9.52675	9.73379	9.51321	9.60043	9.83291	9.6002	9.75253	9.98815	10.0756	10.0177	0	0	0	0	0	FALSE	TRUE	TRUE	TRUE	TRUE	TRUE	FALSE	TRUE	FALSE
ENSMUSG00000020545	1700108M19Rik	6.44521	6.38249	6.43503	6.46016	6.40667	6.41692	6.43223	6.42534	6.41335	6.41619	6.42673	6.41475	0	0	0	0	0	FALSE	TRUE	FALSE	FALSE	FALSE	FALSE	FALSE	FALSE	FALSE
ENSMUSG00000040857	Erf	6.5374	6.53464	6.49814	6.51289	6.56037	6.56385	6.47651	6.44573	6.49178	6.39805	6.47097	6.48726	0	0	0	0	0	FALSE	FALSE	FALSE	FALSE	FALSE	FALSE	FALSE	FALSE	FALSE
ENSMUSG00000070692	RP23-277B16.5	11.6244	11.477	11.6913	11.3717	11.5167	11.5549	11.4773	11.6746	11.6886	11.8817	12.0573	11.8781	0	0	0	0	0	FALSE	FALSE	FALSE	FALSE	FALSE	FALSE	FALSE	FALSE	FALSE
ENSMUSG00000083773	AL732526.3	12.7448	12.7387	12.6708	12.3765	12.6702	12.6785	12.8318	12.7525	12.767	12.8562	12.9519	12.8243	0	0	0	0	0	FALSE	FALSE	FALSE	FALSE	FALSE	FALSE	FALSE	FALSE	FALSE
ENSMUSG00000025246	Tbl1x	8.19461	8.02585	8.24498	8.263	8.14442	8.12059	8.20515	8.12614	8.15315	8.25348	8.3679	8.24885	0	0	0	0	0	FALSE	TRUE	TRUE	TRUE	TRUE	TRUE	FALSE	TRUE	FALSE
ENSMUSG00000076860	Tcra	6.3103	6.34574	6.34984	6.35182	6.38696	6.3894	6.37677	6.42325	6.36758	6.36985	6.35669	6.35001	0	0	0	0	0	FALSE	FALSE	FALSE	FALSE	FALSE	FALSE	FALSE	FALSE	FALSE
ENSMUSG00000074317	Gm5156	6.41015	6.45191	6.46408	6.49579	6.49363	6.472	6.48269	6.46225	6.47703	6.49662	6.47778	6.4006	0	0	0	0	0	FALSE	FALSE	FALSE	FALSE	FALSE	FALSE	FALSE	FALSE	FALSE
ENSMUSG00000078771	Evi2a	6.3843	6.36424	6.36244	6.33162	6.34403	6.36376	6.3661	6.41812	6.3915	6.46123	6.51786	6.37118	0	0	0	0	0	FALSE	FALSE	FALSE	FALSE	FALSE	FALSE	FALSE	FALSE	FALSE
ENSMUSG00000072826	AC134841.1	6.4434	6.43847	6.45238	6.50601	6.47513	6.44178	6.50028	6.47704	6.55777	6.48054	6.43196	6.43014	0	0	0	0	0	FALSE	FALSE	FALSE	FALSE	FALSE	FALSE	FALSE	FALSE	FALSE
ENSMUSG00000059455	Plac8l1	6.38019	6.37754	6.37078	6.41415	6.41501	6.4192	6.37037	6.35404	6.36112	6.44881	6.32994	6.39918	0	0	0	0	0	FALSE	FALSE	FALSE	FALSE	FALSE	FALSE	FALSE	FALSE	FALSE
ENSMUSG00000081219	AL844566.3	8.11176	8.2629	8.21705	8.20298	8.26636	8.20203	8.20635	8.12958	8.06104	7.67819	7.59558	7.59671	0	0	0	0	0	FALSE	FALSE	FALSE	FALSE	FALSE	FALSE	FALSE	FALSE	FALSE
ENSMUSG00000057985	Olfr850	6.41371	6.38439	6.38994	6.38681	6.45248	6.46399	6.39223	6.37959	6.35944	6.39413	6.38816	6.38879	0	0	0	0	0	FALSE	FALSE	FALSE	FALSE	FALSE	FALSE	FALSE	FALSE	FALSE
ENSMUSG00000024998	Plce1	6.41048	6.42327	6.44091	6.44768	6.37688	6.46409	6.50853	6.51806	6.44862	6.52377	6.43113	6.52302	0	0	0	0	0	FALSE	TRUE	TRUE	TRUE	TRUE	TRUE	FALSE	FALSE	FALSE
ENSMUSG00000029212	Gabrb1	6.43077	6.4297	6.4351	6.37643	6.38834	6.35965	6.36677	6.39333	6.40479	6.4372	6.43649	6.42232	0	0	0	0	0	FALSE	TRUE	TRUE	FALSE	TRUE	TRUE	FALSE	TRUE	FALSE
ENSMUSG00000017167	Cntnap1	6.3998	6.46493	6.3917	6.45203	6.40035	6.43467	6.41513	6.45097	6.47016	6.40638	6.41424	6.36942	0	0	0	0	0	FALSE	FALSE	FALSE	FALSE	FALSE	FALSE	FALSE	FALSE	FALSE
ENSMUSG00000055108	Phxr2	6.40934	6.37179	6.36294	6.40572	6.38211	6.35931	6.33191	6.35527	6.37866	6.39456	6.35524	6.40699	0	0	0	0	0	FALSE	TRUE	TRUE	FALSE	FALSE	FALSE	FALSE	FALSE	FALSE
ENSMUSG00000000134	Tcfe3	7.97588	7.98022	8.01222	7.94949	8.09995	7.88761	8.16245	8.13704	8.22515	7.87354	7.75515	7.70562	0	0	0	0	0	FALSE	TRUE	TRUE	FALSE	TRUE	TRUE	FALSE	TRUE	FALSE
ENSMUSG00000047716	Olfr736	6.38806	6.41758	6.40427	6.38485	6.38886	6.45859	6.41862	6.34705	6.33275	6.33456	6.42203	6.36654	0	0	0	0	0	FALSE	FALSE	FALSE	FALSE	FALSE	FALSE	FALSE	FALSE	FALSE
ENSMUSG00000020941	Map3k14	6.48796	6.48602	6.50772	6.48162	6.53124	6.43147	6.52079	6.49866	6.56898	6.54809	6.51955	6.44043	0	0	0	0	0	FALSE	FALSE	FALSE	FALSE	FALSE	FALSE	FALSE	FALSE	FALSE
ENSMUSG00000001120	Pcbp3	6.8207	6.89176	6.81296	6.85547	6.81033	6.87455	6.87697	6.93504	6.921	6.99739	7.04353	7.10674	0	0	0	0	0	FALSE	FALSE	FALSE	FALSE	FALSE	FALSE	FALSE	FALSE	FALSE
ENSMUSG00000044405	BC054059	6.4417	6.44693	6.41671	6.37925	6.36095	6.4692	6.37515	6.36843	6.35303	6.4497	6.43171	6.36407	0	0	0	0	0	FALSE	FALSE	FALSE	FALSE	FALSE	FALSE	FALSE	FALSE	FALSE
ENSMUSG00000032593	Amigo3	6.39438	6.46801	6.44374	6.42233	6.4215	6.42657	6.48413	6.44202	6.43331	6.43783	6.54512	6.42104	0	0	0	0	0	FALSE	FALSE	FALSE	FALSE	FALSE	FALSE	FALSE	FALSE	FALSE
ENSMUSG00000049604	Hoxb13	6.45977	6.39365	6.42002	6.48219	6.47487	6.45985	6.3772	6.36037	6.41335	6.32415	6.40153	6.39026	0	0	0	0	0	FALSE	TRUE	TRUE	TRUE	TRUE	TRUE	FALSE	TRUE	FALSE
ENSMUSG00000019960	Dusp6	9.44745	9.5497	9.54254	9.73886	9.77837	9.82582	10.7655	10.7268	10.7537	11.0822	11.5658	10.9989	-1	0	-1	0	-1	FALSE	TRUE	TRUE	TRUE	FALSE	FALSE	FALSE	FALSE	FALSE
ENSMUSG00000086598	AL929079.2	6.37175	6.3591	6.41807	6.40721	6.3569	6.3959	6.38927	6.46717	6.36503	6.34885	6.32844	6.45551	0	0	0	0	0	FALSE	FALSE	TRUE	TRUE	FALSE	FALSE	FALSE	FALSE	FALSE
ENSMUSG00000041712	Ubr7	8.61643	8.5013	8.66547	8.90815	8.87138	8.86466	9.53383	9.26016	9.34632	9.49315	9.40928	9.40872	-1	0	0	0	-1	FALSE	FALSE	FALSE	FALSE	FALSE	FALSE	FALSE	FALSE	FALSE
ENSMUSG00000040139	9430038I01Rik	8.2409	8.22134	8.13527	8.26505	8.13739	8.18359	7.87178	7.92013	8.0069	7.98125	7.81243	7.84049	0	0	0	0	0	FALSE	FALSE	FALSE	FALSE	FALSE	FALSE	FALSE	FALSE	FALSE
ENSMUSG00000036442	Thap11	10.0149	10.02	9.94631	10.0522	9.94027	10.0137	9.97558	9.96528	10.0135	9.98896	9.89427	10.083	0	0	0	0	0	FALSE	FALSE	FALSE	FALSE	FALSE	FALSE	FALSE	FALSE	FALSE
ENSMUSG00000024493	Lars	11.0761	11.2578	11.1893	11.3237	11.3669	11.2859	11.4833	11.2633	11.376	11.5773	11.712	11.7903	0	0	0	0	0	FALSE	FALSE	FALSE	FALSE	FALSE	FALSE	FALSE	FALSE	FALSE
ENSMUSG00000020143	Dock2	6.41517	6.38705	6.38381	6.39246	6.35498	6.39446	6.4286	6.38301	6.39006	6.37532	6.40067	6.46332	0	0	0	0	0	FALSE	TRUE	TRUE	TRUE	TRUE	FALSE	FALSE	FALSE	TRUE
ENSMUSG00000028871	Rspo1	6.52785	6.45224	6.49206	6.43741	6.37186	6.46111	6.51232	6.4641	6.42024	6.44997	6.41431	6.44603	0	0	0	0	0	FALSE	FALSE	FALSE	FALSE	FALSE	FALSE	FALSE	FALSE	FALSE
ENSMUSG00000043273	AC034255.1	6.42622	6.43828	6.44079	6.39279	6.45442	6.35595	6.41646	6.40415	6.42253	6.41704	6.4494	6.31634	0	0	0	0	0	FALSE	FALSE	FALSE	FALSE	FALSE	FALSE	FALSE	FALSE	FALSE
ENSMUSG00000053004	Hrh1	6.54241	6.50286	6.39705	6.4102	6.44592	6.59358	6.48109	6.42005	6.48538	6.48273	6.51141	6.51051	0	0	0	0	0	FALSE	FALSE	FALSE	FALSE	FALSE	FALSE	FALSE	FALSE	FALSE
ENSMUSG00000083041	RP23-175C13.1	7.12771	7.17272	7.28837	7.11353	7.15062	7.03456	7.21759	7.34504	7.2818	7.38586	7.32054	7.33287	0	0	0	0	0	FALSE	TRUE	TRUE	TRUE	FALSE	FALSE	FALSE	FALSE	FALSE
ENSMUSG00000020388	Pdlim4	7.31866	7.40213	7.34644	7.03312	6.97873	6.98015	6.89451	6.8682	6.9119	7.42207	7.25352	7.40306	0	0	0	0	0	FALSE	FALSE	FALSE	FALSE	FALSE	FALSE	FALSE	FALSE	FALSE
ENSMUSG00000030270	Cpne9	8.03322	8.03309	8.07981	8.01284	8.04294	7.9589	6.91808	7.02715	6.896	6.71807	6.91279	6.73862	1	0	1	0	1	FALSE	FALSE	FALSE	FALSE	FALSE	FALSE	FALSE	FALSE	FALSE
ENSMUSG00000008976	Gabpa	7.26984	7.13549	7.19946	7.28925	7.24013	7.3818	7.12584	7.09861	7.01624	6.95627	7.01106	6.9269	0	0	0	0	0	FALSE	FALSE	FALSE	FALSE	FALSE	FALSE	FALSE	FALSE	FALSE
ENSMUSG00000039798	2600006K01Rik	6.39915	6.4705	6.39617	6.46402	6.41531	6.4401	6.42254	6.46567	6.50031	6.57948	6.61177	6.55352	0	0	0	0	0	FALSE	FALSE	FALSE	FALSE	FALSE	FALSE	FALSE	FALSE	FALSE
ENSMUSG00000051879	Krt71	6.38858	6.37817	6.36425	6.40041	6.32428	6.41921	6.39304	6.3935	6.36094	6.40398	6.33502	6.32801	0	0	0	0	0	FALSE	FALSE	FALSE	FALSE	FALSE	FALSE	FALSE	FALSE	FALSE
ENSMUSG00000066306	Numa1	7.22959	7.25644	7.1056	7.13013	7.17606	7.27497	7.18302	7.2912	7.1854	6.99032	6.87693	6.89397	0	0	0	0	0	FALSE	FALSE	FALSE	FALSE	FALSE	FALSE	FALSE	FALSE	FALSE
ENSMUSG00000067148	Polr1c	10.0337	10.0646	10.0228	9.91374	10.0516	9.99991	9.87196	9.75858	9.89625	9.99187	9.73464	9.73276	0	0	0	0	0	FALSE	FALSE	FALSE	FALSE	FALSE	FALSE	FALSE	FALSE	FALSE
ENSMUSG00000074516	AL603630.1	11.1278	10.9899	11.1747	11.0219	11.0977	10.966	10.8915	10.9902	10.9624	11.2445	11.2075	11.2631	0	0	0	0	0	FALSE	FALSE	FALSE	FALSE	FALSE	FALSE	FALSE	FALSE	FALSE
ENSMUSG00000068889	Lce1e	6.42275	6.47542	6.43685	6.47559	6.41411	6.48854	6.45472	6.4001	6.44417	6.41341	6.44567	6.37472	0	0	0	0	0	FALSE	FALSE	FALSE	FALSE	FALSE	FALSE	FALSE	FALSE	FALSE
ENSMUSG00000035232	Pdk3	7.55583	7.48572	7.44246	7.63699	7.62235	7.48836	7.72406	7.71347	7.79492	7.73977	7.92792	7.57864	0	0	0	0	0	FALSE	FALSE	FALSE	FALSE	FALSE	FALSE	FALSE	FALSE	FALSE
ENSMUSG00000053640	AC125163.1	6.38334	6.38384	6.33891	6.37972	6.39291	6.42474	6.41862	6.39207	6.42905	6.40903	6.37994	6.40229	0	0	0	0	0	FALSE	FALSE	FALSE	FALSE	FALSE	FALSE	FALSE	FALSE	FALSE
ENSMUSG00000026224	4933407L21Rik	6.47208	6.39292	6.48352	6.44251	6.46469	6.42077	6.43145	6.46903	6.4576	6.41551	6.47061	6.47932	0	0	0	0	0	FALSE	TRUE	TRUE	TRUE	FALSE	FALSE	FALSE	FALSE	FALSE
ENSMUSG00000029759	Pon3	6.40423	6.41979	6.42435	6.40114	6.40486	6.42552	6.38772	6.44298	6.39552	6.39908	6.38541	6.33138	0	0	0	0	0	FALSE	FALSE	FALSE	FALSE	FALSE	FALSE	FALSE	FALSE	FALSE
ENSMUSG00000032322	Pstpip1	6.72265	6.63099	6.82459	6.88985	6.76861	6.68024	6.72652	6.66002	6.67382	6.55932	6.51399	6.49246	0	0	0	0	0	FALSE	FALSE	FALSE	TRUE	TRUE	FALSE	FALSE	FALSE	FALSE
ENSMUSG00000081738	BX088729.1	7.74515	7.37851	7.71183	7.48434	7.5438	7.61661	7.56991	7.6513	7.68482	8.17739	8.24341	8.13808	0	0	0	0	0	FALSE	FALSE	FALSE	FALSE	FALSE	FALSE	FALSE	FALSE	FALSE
ENSMUSG00000052222	AL845258.1	6.50053	6.56288	6.54071	6.52076	6.51837	6.53845	6.53674	6.64146	6.56656	6.5845	6.68943	6.61729	0	0	0	0	0	FALSE	FALSE	FALSE	FALSE	FALSE	FALSE	FALSE	FALSE	FALSE
ENSMUSG00000005718	Tcfap4	6.44894	6.47829	6.47876	6.47401	6.447	6.42614	6.46517	6.49226	6.44543	6.48214	6.57025	6.38364	0	0	0	0	0	FALSE	FALSE	FALSE	FALSE	FALSE	FALSE	FALSE	FALSE	FALSE
ENSMUSG00000036306	Lzts1	6.43896	6.48708	6.45188	6.44658	6.39159	6.48285	6.49529	6.54306	6.47655	6.49549	6.52396	6.53035	0	0	0	0	0	FALSE	FALSE	TRUE	TRUE	FALSE	FALSE	FALSE	FALSE	FALSE
ENSMUSG00000063130	Calml3	6.46579	6.48927	6.44985	6.43424	6.4022	6.50922	6.47268	6.4855	6.43417	6.47641	6.4636	6.38756	0	0	0	0	0	FALSE	FALSE	FALSE	FALSE	FALSE	FALSE	FALSE	FALSE	FALSE
ENSMUSG00000086858	AC098876.4	6.45946	6.42776	6.42827	6.46961	6.44594	6.45774	6.41287	6.42176	6.43866	6.51319	6.41283	6.39429	0	0	0	0	0	FALSE	FALSE	FALSE	FALSE	FALSE	FALSE	FALSE	FALSE	FALSE
ENSMUSG00000044061	Olfr225	6.34299	6.3991	6.3808	6.41669	6.36717	6.4395	6.37162	6.46899	6.38856	6.38611	6.45367	6.40946	0	0	0	0	0	FALSE	FALSE	FALSE	FALSE	FALSE	FALSE	FALSE	FALSE	FALSE
ENSMUSG00000020447	Npc1l1	6.42208	6.43228	6.4339	6.40955	6.43396	6.39877	6.37543	6.43941	6.42545	6.27458	6.35669	6.43534	0	0	0	0	0	FALSE	FALSE	FALSE	FALSE	FALSE	FALSE	FALSE	FALSE	FALSE
ENSMUSG00000072244	Trim6	6.4059	6.47522	6.46085	6.38612	6.38551	6.41234	6.44548	6.43889	6.39998	6.43586	6.4449	6.39195	0	0	0	0	0	FALSE	FALSE	FALSE	FALSE	FALSE	FALSE	FALSE	FALSE	FALSE
ENSMUSG00000060216	Arrb2	7.30883	7.33725	7.30219	7.27213	7.27051	7.27855	7.28801	7.4756	7.40396	7.60111	7.50897	7.58638	0	0	0	0	0	FALSE	FALSE	FALSE	FALSE	FALSE	FALSE	FALSE	FALSE	FALSE
ENSMUSG00000042015	Wdr41	6.36681	6.37487	6.4237	6.35351	6.43671	6.38818	6.43275	6.44025	6.42694	6.47883	6.47487	6.45994	0	0	0	0	0	FALSE	FALSE	FALSE	FALSE	FALSE	FALSE	FALSE	FALSE	FALSE
ENSMUSG00000017639	Rab11fip4	7.28345	7.27098	7.33069	7.32636	7.29636	7.34825	7.14162	7.20881	7.13391	7.12484	7.14936	7.44262	0	0	0	0	0	FALSE	FALSE	FALSE	FALSE	FALSE	FALSE	FALSE	FALSE	FALSE
ENSMUSG00000055567	Unc80	6.43848	6.5214	6.4481	6.48211	6.53292	6.4996	6.47857	6.40415	6.50762	6.34853	6.4279	6.43963	0	0	0	0	0	FALSE	FALSE	FALSE	FALSE	FALSE	FALSE	FALSE	FALSE	FALSE
ENSMUSG00000073408	Dpcr1	6.42174	6.43837	6.40692	6.43013	6.36573	6.3916	6.47013	6.41324	6.46289	6.42919	6.41291	6.43962	0	0	0	0	0	FALSE	FALSE	TRUE	FALSE	FALSE	FALSE	FALSE	FALSE	FALSE
ENSMUSG00000033765	Calm4	6.44673	6.38664	6.38733	6.39069	6.38653	6.39311	6.40648	6.4137	6.39902	6.41614	6.42375	6.47785	0	0	0	0	0	FALSE	FALSE	FALSE	FALSE	FALSE	FALSE	FALSE	FALSE	FALSE
ENSMUSG00000048159	AC165361.1	6.44779	6.46031	6.45897	6.50303	6.44697	6.45701	6.48908	6.43258	6.44172	6.52283	6.4103	6.64228	0	0	0	0	0	FALSE	FALSE	FALSE	FALSE	FALSE	FALSE	FALSE	FALSE	FALSE
ENSMUSG00000078706	RP23-85A17.4	6.48432	6.47021	6.43887	6.4614	6.48425	6.5	6.45336	6.45422	6.46316	6.46173	6.44397	6.46719	0	0	0	0	0	FALSE	FALSE	FALSE	FALSE	FALSE	FALSE	FALSE	FALSE	FALSE
ENSMUSG00000030533	Unc45a	9.32481	9.27503	9.25411	9.32998	9.13853	9.14174	9.34617	9.18302	9.28154	9.05913	8.99304	9.06322	0	0	0	0	0	FALSE	FALSE	FALSE	FALSE	FALSE	FALSE	FALSE	FALSE	FALSE
ENSMUSG00000028944	Prkag2	6.36292	6.45125	6.42579	6.42927	6.45081	6.45187	6.44707	6.37666	6.38845	6.37032	6.45384	6.39909	0	0	0	0	0	FALSE	FALSE	FALSE	FALSE	FALSE	FALSE	FALSE	FALSE	FALSE
ENSMUSG00000029229	Chic2	8.96019	8.94925	8.90452	9.02495	9.01536	9.00428	9.21728	9.32719	9.32887	9.21209	9.34373	9.3211	0	0	0	0	0	FALSE	TRUE	TRUE	TRUE	TRUE	TRUE	FALSE	FALSE	TRUE
ENSMUSG00000080715	AC117783.2	11.567	11.5196	11.5224	11.5291	11.3213	11.3978	11.5914	11.5235	11.5926	11.5739	11.5443	11.5443	0	0	0	0	0	FALSE	FALSE	FALSE	FALSE	FALSE	FALSE	FALSE	FALSE	FALSE
ENSMUSG00000087700	AC124712.2	6.37175	6.36392	6.38665	6.38758	6.37706	6.3819	6.40934	6.39153	6.38813	6.36209	6.48826	6.34639	0	0	0	0	0	FALSE	FALSE	FALSE	FALSE	FALSE	FALSE	FALSE	FALSE	FALSE
ENSMUSG00000037337	Map4k1	7.3405	7.33234	7.34737	7.33775	7.3326	7.26218	6.93	6.99195	6.9396	6.8653	6.80499	6.89824	0	0	0	0	0	FALSE	FALSE	FALSE	FALSE	FALSE	FALSE	FALSE	FALSE	FALSE
ENSMUSG00000073954	Olfr594	6.37766	6.42494	6.44294	6.42654	6.43519	6.37469	6.41279	6.453	6.51497	6.36824	6.43472	6.32657	0	0	0	0	0	FALSE	FALSE	FALSE	FALSE	FALSE	FALSE	FALSE	FALSE	FALSE
ENSMUSG00000049608	Gpr55	6.40546	6.41944	6.35312	6.45746	6.40055	6.43532	6.43066	6.38056	6.42026	6.39565	6.41814	6.50548	0	0	0	0	0	FALSE	FALSE	FALSE	FALSE	FALSE	FALSE	FALSE	FALSE	FALSE
ENSMUSG00000035245	A130022J15Rik	6.43332	6.39521	6.48393	6.40614	6.41436	6.39003	6.36982	6.36402	6.37857	6.3822	6.45318	6.44608	0	0	0	0	0	FALSE	TRUE	TRUE	TRUE	TRUE	TRUE	FALSE	FALSE	TRUE
ENSMUSG00000057637	Prdm2	8.76093	8.75097	8.75787	8.95994	8.89364	8.88655	8.92765	8.93482	8.85563	8.35327	8.39477	8.22989	0	0	0	0	0	FALSE	TRUE	TRUE	TRUE	FALSE	FALSE	FALSE	FALSE	FALSE
ENSMUSG00000034317	Trim59	7.61974	7.37551	7.41645	7.13905	7.32843	7.40632	7.27217	7.17745	7.37131	7.6387	7.64697	7.51438	0	0	0	0	0	FALSE	TRUE	TRUE	TRUE	FALSE	FALSE	FALSE	FALSE	FALSE
ENSMUSG00000031799	Tpm4	9.163	8.97465	8.9318	9.01474	9.0351	9.05917	9.82916	9.68174	9.8532	10.854	10.623	10.6502	-1	0	-1	-1	-1	FALSE	FALSE	FALSE	FALSE	FALSE	FALSE	FALSE	FALSE	FALSE
ENSMUSG00000018168	Ikzf3	6.56924	6.5786	6.52995	6.50412	6.49608	6.51468	6.49697	6.53645	6.52896	6.5149	6.46593	6.39573	0	0	0	0	0	FALSE	FALSE	FALSE	FALSE	FALSE	FALSE	FALSE	FALSE	FALSE
ENSMUSG00000020644	Id2	7.56348	7.81672	7.97274	7.78683	8.07151	7.8913	8.02045	7.97672	7.91852	7.3374	7.80555	7.33515	0	0	0	0	0	FALSE	TRUE	TRUE	TRUE	FALSE	FALSE	FALSE	FALSE	FALSE
ENSMUSG00000071890	4921528O07Rik	6.44826	6.41591	6.37952	6.3563	6.43869	6.45185	6.40525	6.32542	6.39996	6.40567	6.35927	6.44946	0	0	0	0	0	FALSE	FALSE	FALSE	FALSE	FALSE	FALSE	FALSE	FALSE	FALSE
ENSMUSG00000024773	Atg2a	7.30275	7.66043	7.46656	7.42282	7.56968	7.56395	6.87953	6.9957	6.94	6.6545	6.75976	6.76657	0	0	0	0	1	FALSE	TRUE	TRUE	FALSE	FALSE	FALSE	FALSE	FALSE	FALSE
ENSMUSG00000044313	BC037703	6.37374	6.41914	6.40184	6.39857	6.38739	6.38517	6.39105	6.41878	6.36861	6.34094	6.2874	6.35611	0	0	0	0	0	FALSE	TRUE	TRUE	TRUE	FALSE	FALSE	FALSE	FALSE	FALSE
ENSMUSG00000015656	Hspa8	12.4332	12.4443	12.2076	12.2635	12.0832	12.343	12.3566	12.2311	12.273	11.4539	11.3644	11.4052	0	0	0	1	1	FALSE	TRUE	TRUE	TRUE	FALSE	FALSE	FALSE	FALSE	FALSE
ENSMUSG00000087633	AL833787.1	6.463	6.48163	6.47078	6.41039	6.40767	6.46053	6.44895	6.49957	6.45405	6.51651	6.44431	6.42979	0	0	0	0	0	FALSE	FALSE	FALSE	FALSE	FALSE	FALSE	FALSE	FALSE	FALSE
ENSMUSG00000008932	Slc1a7	6.50552	6.53459	6.52076	6.52167	6.49603	6.52371	6.49896	6.54475	6.5531	6.48908	6.49051	6.50976	0	0	0	0	0	FALSE	FALSE	TRUE	TRUE	TRUE	FALSE	FALSE	FALSE	FALSE
ENSMUSG00000029869	Ephb6	6.40608	6.39311	6.42372	6.41819	6.37756	6.40402	6.44803	6.39194	6.39296	6.41789	6.44214	6.41468	0	0	0	0	0	FALSE	FALSE	FALSE	FALSE	FALSE	FALSE	FALSE	FALSE	FALSE
ENSMUSG00000036052	Dnajb5	6.48332	6.47055	6.49672	6.47923	6.47527	6.48745	6.50511	6.56344	6.56813	6.56319	6.51066	6.5252	0	0	0	0	0	FALSE	FALSE	TRUE	TRUE	FALSE	FALSE	FALSE	FALSE	FALSE
ENSMUSG00000057541	Pus7	7.16098	7.3357	7.33664	7.25617	7.193	7.19913	7.23266	7.33665	7.22896	6.96114	6.86214	6.91993	0	0	0	0	0	FALSE	TRUE	TRUE	TRUE	FALSE	FALSE	FALSE	FALSE	FALSE
ENSMUSG00000049653	Spatc1	6.46406	6.43939	6.40164	6.46582	6.39115	6.45577	6.44474	6.48703	6.45187	6.45112	6.45943	6.50414	0	0	0	0	0	FALSE	FALSE	FALSE	FALSE	FALSE	FALSE	FALSE	FALSE	FALSE
ENSMUSG00000074625	RP23-392P11.3	6.44076	6.49721	6.45019	6.48074	6.47429	6.54852	6.51573	6.48903	6.46877	6.46644	6.4376	6.40284	0	0	0	0	0	FALSE	FALSE	FALSE	TRUE	TRUE	FALSE	FALSE	FALSE	FALSE
ENSMUSG00000081344	RP23-228E2.8	13.6152	13.6641	13.7245	13.6345	13.7126	13.6687	13.5523	13.7246	13.6307	13.6494	13.6963	13.7431	0	0	0	0	0	FALSE	TRUE	TRUE	TRUE	TRUE	TRUE	FALSE	FALSE	TRUE
ENSMUSG00000063887	Nlgn1	6.44148	6.44562	6.48642	6.40802	6.49321	6.40621	6.40075	6.4143	6.4361	6.48037	6.42565	6.40618	0	0	0	0	0	FALSE	FALSE	FALSE	FALSE	TRUE	TRUE	FALSE	FALSE	FALSE
ENSMUSG00000040410	Fbxl4	6.75181	6.77199	6.64676	6.71033	6.59661	6.70335	6.72087	6.66462	6.78911	6.91014	6.89936	7.02328	0	0	0	0	0	FALSE	FALSE	FALSE	FALSE	FALSE	FALSE	FALSE	FALSE	FALSE
ENSMUSG00000083669	AC149283.3	11.7095	11.7808	11.7256	11.6622	11.8582	11.7575	11.6918	11.9548	11.7585	11.1179	11.3219	11.1193	0	0	0	1	0	FALSE	FALSE	FALSE	FALSE	FALSE	FALSE	FALSE	FALSE	FALSE
ENSMUSG00000027131	Tmem85	9.48774	9.38159	9.34837	9.44364	9.38353	9.36911	9.58536	9.50186	9.55619	9.47259	9.36006	9.48636	0	0	0	0	0	FALSE	FALSE	FALSE	FALSE	FALSE	FALSE	FALSE	FALSE	FALSE
ENSMUSG00000026393	Nek7	6.39275	6.32536	6.43623	6.43208	6.4854	6.43714	6.3956	6.3956	6.36673	6.3958	6.48685	6.37453	0	0	0	0	0	FALSE	TRUE	TRUE	TRUE	FALSE	FALSE	FALSE	FALSE	FALSE
ENSMUSG00000081565	AC149067.2	11.6244	11.477	11.6913	11.3717	11.5167	11.5549	11.4773	11.6746	11.6886	11.8817	12.0573	11.8781	0	0	0	0	0	FALSE	TRUE	TRUE	TRUE	TRUE	TRUE	FALSE	FALSE	TRUE
ENSMUSG00000029491	Pde6b	6.44244	6.36645	6.41153	6.42206	6.37635	6.39639	6.44548	6.39506	6.4395	6.40081	6.31837	6.3744	0	0	0	0	0	FALSE	FALSE	FALSE	FALSE	FALSE	FALSE	FALSE	FALSE	FALSE
ENSMUSG00000063881	Olfr376	6.40109	6.39034	6.38511	6.45193	6.46405	6.44606	6.38859	6.44757	6.44528	6.38104	6.38834	6.4353	0	0	0	0	0	FALSE	FALSE	FALSE	FALSE	FALSE	FALSE	FALSE	FALSE	FALSE
ENSMUSG00000024663	Rab3il1	6.4823	6.41233	6.4497	6.5137	6.51894	6.46895	6.44674	6.42826	6.4525	6.42849	6.4331	6.44769	0	0	0	0	0	FALSE	FALSE	FALSE	FALSE	FALSE	FALSE	FALSE	FALSE	FALSE
ENSMUSG00000029432	Gbas	6.78431	6.88856	6.71321	6.7093	6.73625	6.82675	6.61531	6.65715	6.65973	6.68762	6.69886	6.78112	0	0	0	0	0	FALSE	FALSE	FALSE	FALSE	FALSE	FALSE	FALSE	FALSE	FALSE
ENSMUSG00000022346	Myc	6.34718	6.3932	6.39662	6.30301	6.34096	6.33115	6.37073	6.40631	6.37649	6.35775	6.42855	6.36956	0	0	0	0	0	FALSE	TRUE	TRUE	TRUE	TRUE	TRUE	FALSE	TRUE	FALSE
ENSMUSG00000087382	AL837509.1	6.50432	6.49802	6.47604	6.50083	6.48643	6.47895	6.50031	6.51102	6.53392	6.49714	6.46653	6.52434	0	0	0	0	0	FALSE	FALSE	FALSE	TRUE	FALSE	FALSE	FALSE	FALSE	FALSE
ENSMUSG00000039660	D2Wsu81e	7.09772	7.22599	7.22026	7.25234	7.33392	7.32777	7.22385	7.34717	7.15657	6.99239	7.05831	7.05509	0	0	0	0	0	FALSE	FALSE	FALSE	FALSE	FALSE	FALSE	FALSE	FALSE	FALSE
ENSMUSG00000024613	Tcof1	9.78283	9.60333	9.9105	9.54424	9.71787	9.79257	9.67271	9.51093	9.54118	9.34804	9.32874	9.22448	0	0	0	0	0	FALSE	FALSE	FALSE	FALSE	FALSE	FALSE	FALSE	FALSE	FALSE
ENSMUSG00000063626	Unc5d	6.39653	6.43081	6.37111	6.41566	6.44844	6.39942	6.36092	6.39864	6.46221	6.33863	6.44458	6.37637	0	0	0	0	0	FALSE	TRUE	TRUE	FALSE	TRUE	TRUE	FALSE	FALSE	FALSE
ENSMUSG00000000194	Gpr107	7.19933	7.34165	7.26162	7.15416	7.22567	7.21833	7.22141	7.22704	7.29922	7.16201	7.13572	7.1868	0	0	0	0	0	FALSE	TRUE	TRUE	FALSE	TRUE	TRUE	FALSE	TRUE	FALSE
ENSMUSG00000017837	Nkiras2	7.32001	7.34485	7.31599	7.49227	7.35697	7.38046	7.50465	7.53718	7.56831	8.04737	8.07158	7.84852	0	0	0	0	-1	FALSE	TRUE	TRUE	FALSE	TRUE	TRUE	FALSE	TRUE	FALSE
ENSMUSG00000029840	Mtpn	7.68952	7.7097	7.72069	7.7446	7.65489	7.63169	7.86837	7.95958	7.87817	7.73712	7.79294	7.61881	0	0	0	0	0	FALSE	FALSE	FALSE	FALSE	FALSE	FALSE	FALSE	FALSE	FALSE
ENSMUSG00000040147	Maob	6.44404	6.45195	6.43595	6.41381	6.4178	6.40953	6.43367	6.4297	6.42654	6.37643	6.40855	6.34955	0	0	0	0	0	FALSE	FALSE	FALSE	FALSE	FALSE	FALSE	FALSE	FALSE	FALSE
ENSMUSG00000067284	Hspa1b	6.4361	6.39793	6.41634	6.40669	6.32199	6.40169	6.39619	6.39989	6.40059	6.4169	6.40083	6.47554	0	0	0	0	0	FALSE	TRUE	TRUE	TRUE	FALSE	FALSE	FALSE	FALSE	FALSE
ENSMUSG00000020875	Hoxb9	6.36858	6.4124	6.3878	6.42613	6.41905	6.39016	6.45309	6.38878	6.49899	6.65514	6.55419	6.60934	0	0	0	0	0	FALSE	FALSE	FALSE	FALSE	FALSE	FALSE	FALSE	FALSE	FALSE
ENSMUSG00000036275	9530068E07Rik	7.71788	7.74717	7.73768	7.5494	7.70773	7.65638	7.38333	7.47356	7.47903	7.83722	7.6954	7.81112	0	0	0	0	0	FALSE	FALSE	FALSE	FALSE	FALSE	FALSE	FALSE	FALSE	FALSE
ENSMUSG00000054910	4931415C17Rik	6.40672	6.39869	6.40517	6.41006	6.43123	6.42369	6.47275	6.473	6.46186	6.45404	6.40245	6.47715	0	0	0	0	0	FALSE	FALSE	FALSE	FALSE	FALSE	FALSE	FALSE	FALSE	FALSE
ENSMUSG00000014504	Srp19	7.54459	7.36629	7.4994	7.38806	7.47637	7.43882	7.50132	7.50698	7.54164	7.33773	7.32827	7.29375	0	0	0	0	0	FALSE	FALSE	FALSE	FALSE	FALSE	FALSE	FALSE	FALSE	FALSE
ENSMUSG00000031471	Defb8	6.35155	6.3923	6.38865	6.33651	6.37531	6.341	6.34556	6.37285	6.36875	6.36933	6.34537	6.35037	0	0	0	0	0	FALSE	FALSE	FALSE	FALSE	FALSE	FALSE	FALSE	FALSE	FALSE
ENSMUSG00000037771	Slc32a1	6.47319	6.42265	6.48133	6.47229	6.50356	6.46467	6.63421	6.55773	6.54537	6.41375	6.46228	6.34714	0	0	0	0	0	FALSE	FALSE	FALSE	FALSE	FALSE	FALSE	FALSE	FALSE	FALSE
ENSMUSG00000013974	1810033B17Rik	6.58259	6.55326	6.57466	6.57535	6.534	6.46744	6.52785	6.4203	6.57134	6.46369	6.56123	6.51244	0	0	0	0	0	FALSE	FALSE	FALSE	FALSE	FALSE	FALSE	FALSE	FALSE	FALSE
ENSMUSG00000026432	Avpr1b	6.46477	6.40321	6.39886	6.46652	6.44292	6.4699	6.43473	6.40081	6.44529	6.45821	6.53961	6.43675	0	0	0	0	0	FALSE	FALSE	FALSE	FALSE	FALSE	FALSE	FALSE	FALSE	FALSE
ENSMUSG00000083896	AC121827.2	6.36813	6.34474	6.36329	6.37166	6.38247	6.38032	6.31856	6.37772	6.3634	6.34739	6.36784	6.43414	0	0	0	0	0	FALSE	FALSE	FALSE	FALSE	FALSE	FALSE	FALSE	FALSE	FALSE
ENSMUSG00000055065	Ddx17	11.5494	11.7537	11.6343	11.6021	11.5835	11.6359	11.5466	11.4111	11.328	11.1924	10.9536	11.3388	0	0	0	0	0	FALSE	FALSE	FALSE	FALSE	FALSE	FALSE	FALSE	FALSE	FALSE
ENSMUSG00000048365	AC162391.1	10.0786	10.2168	10.0998	10.1165	10.2039	10.1618	10.3371	10.4547	10.4248	10.1448	10.2745	10.0814	0	0	0	0	0	FALSE	FALSE	FALSE	FALSE	FALSE	FALSE	FALSE	FALSE	FALSE
ENSMUSG00000034168	6430527G18Rik	10.1106	10.0731	10.0943	9.94678	9.68415	9.90953	9.30721	9.13714	9.11781	9.2878	9.38116	9.24513	1	0	1	0	1	FALSE	TRUE	TRUE	TRUE	TRUE	TRUE	FALSE	FALSE	FALSE
ENSMUSG00000021716	Sfrs12ip1	6.45701	6.39111	6.42542	6.43121	6.45838	6.41457	6.42476	6.44186	6.46599	6.4945	6.7894	6.48776	0	0	0	0	0	FALSE	FALSE	FALSE	FALSE	FALSE	FALSE	FALSE	FALSE	FALSE
ENSMUSG00000058124	H2-M10.3	6.44704	6.47417	6.43148	6.46972	6.42804	6.53226	6.50863	6.60603	6.49442	6.45489	6.40439	6.50148	0	0	0	0	0	FALSE	FALSE	FALSE	FALSE	FALSE	FALSE	FALSE	FALSE	FALSE
ENSMUSG00000034438	Gbp8	6.38452	6.42921	6.38307	6.42465	6.35029	6.40296	6.37587	6.36733	6.39069	6.42652	6.34837	6.47148	0	0	0	0	0	FALSE	FALSE	FALSE	FALSE	FALSE	FALSE	FALSE	FALSE	FALSE
ENSMUSG00000041408	Wapal	6.95275	7.01567	6.99828	7.16739	7.01461	7.09688	7.06544	6.94607	6.9103	6.67164	6.83557	6.81245	0	0	0	0	0	FALSE	TRUE	TRUE	FALSE	TRUE	TRUE	FALSE	TRUE	FALSE
ENSMUSG00000074793	Hspa12b	6.40464	6.39476	6.46176	6.43865	6.42306	6.42431	6.47835	6.44999	6.47263	6.48051	6.47611	6.58803	0	0	0	0	0	FALSE	FALSE	FALSE	FALSE	FALSE	FALSE	FALSE	FALSE	FALSE
ENSMUSG00000039787	Cercam	7.34678	7.34921	7.23389	7.42084	7.44588	7.32521	7.362	7.39887	7.60009	8.34001	8.39923	8.4301	0	0	0	-1	-1	FALSE	FALSE	FALSE	FALSE	FALSE	FALSE	FALSE	FALSE	FALSE
ENSMUSG00000044228	Olfr1010	6.3949	6.3587	6.41109	6.39484	6.39945	6.38849	6.40872	6.4121	6.3769	6.42952	6.33706	6.38069	0	0	0	0	0	FALSE	FALSE	FALSE	FALSE	FALSE	FALSE	FALSE	FALSE	FALSE
ENSMUSG00000024404	Riok3	7.87712	8.08057	7.87615	7.96504	8.01505	8.0678	8.14904	7.99825	8.04189	7.772	7.7671	7.76225	0	0	0	0	0	FALSE	FALSE	FALSE	FALSE	FALSE	FALSE	FALSE	FALSE	FALSE
ENSMUSG00000069701	Taar8c	6.39401	6.42915	6.41512	6.36167	6.35831	6.37802	6.37273	6.3864	6.37621	6.30072	6.47623	6.38027	0	0	0	0	0	FALSE	FALSE	FALSE	FALSE	FALSE	FALSE	FALSE	FALSE	FALSE
ENSMUSG00000082503	AL954817.3	6.44769	6.45129	6.3866	6.47988	6.34556	6.3838	6.41428	6.43854	6.48185	6.44249	6.53152	6.36787	0	0	0	0	0	FALSE	FALSE	TRUE	TRUE	FALSE	FALSE	FALSE	FALSE	FALSE
ENSMUSG00000053275	1700080G18Rik	6.36392	6.40322	6.42773	6.35097	6.51648	6.41444	6.43172	6.46309	6.41879	6.45016	6.43283	6.41618	0	0	0	0	0	FALSE	FALSE	FALSE	FALSE	FALSE	FALSE	FALSE	FALSE	FALSE
ENSMUSG00000024170	Telo2	6.44331	6.37764	6.37944	6.45981	6.42279	6.54237	6.48047	6.41797	6.37633	6.42541	6.47035	6.54239	0	0	0	0	0	FALSE	FALSE	FALSE	FALSE	FALSE	FALSE	FALSE	FALSE	FALSE
ENSMUSG00000019970	Sgk1	11.6698	11.9007	11.809	11.6596	11.68	11.7566	10.8536	10.9399	10.6966	9.61032	10.0194	9.53305	1	0	1	1	1	FALSE	TRUE	TRUE	TRUE	TRUE	TRUE	FALSE	TRUE	FALSE
ENSMUSG00000083418	AL928839.2	6.42334	6.3628	6.38885	6.39662	6.40663	6.44434	6.4085	6.44593	6.38844	6.3521	6.42928	6.44943	0	0	0	0	0	FALSE	FALSE	FALSE	FALSE	FALSE	FALSE	FALSE	FALSE	FALSE
ENSMUSG00000025034	Trim8	9.91131	9.84858	9.8259	9.65125	9.80441	9.75039	9.41912	9.50651	9.46768	9.4312	9.52289	9.54097	0	0	0	0	0	FALSE	TRUE	TRUE	FALSE	TRUE	TRUE	FALSE	FALSE	FALSE
ENSMUSG00000024319	Vps52	6.65913	6.69723	6.65782	6.73693	6.60787	6.67239	6.74197	6.67233	6.701	6.69288	6.80421	6.70127	0	0	0	0	0	FALSE	FALSE	FALSE	FALSE	FALSE	FALSE	FALSE	FALSE	FALSE
ENSMUSG00000027469	Tpx2	8.32111	8.21738	8.06841	7.91209	7.94301	8.01568	7.69065	7.56737	7.90973	8.30758	8.35387	8.27563	0	0	0	-1	0	FALSE	FALSE	FALSE	FALSE	FALSE	FALSE	FALSE	FALSE	FALSE
ENSMUSG00000052961	AL844160.1	6.35991	6.40294	6.43027	6.35762	6.36324	6.36395	6.35244	6.43745	6.36619	6.39345	6.34185	6.4522	0	0	0	0	0	FALSE	FALSE	FALSE	FALSE	FALSE	FALSE	FALSE	FALSE	FALSE
ENSMUSG00000050555	Hyls1	7.22632	7.34223	7.07868	6.90857	6.90109	6.96503	6.77968	6.71456	6.85445	7.30489	7.20327	7.3847	0	0	0	0	0	FALSE	FALSE	FALSE	FALSE	FALSE	FALSE	FALSE	FALSE	FALSE
ENSMUSG00000010044	Zmynd10	6.4604	6.44813	6.418	6.3908	6.38052	6.45291	6.45521	6.38955	6.40455	6.41249	6.49164	6.44003	0	0	0	0	0	FALSE	FALSE	FALSE	FALSE	FALSE	FALSE	FALSE	FALSE	FALSE
ENSMUSG00000031068	Glrx3	8.62623	8.32776	8.70028	8.41172	8.47892	8.57356	8.38764	8.39022	8.51579	8.95925	8.89663	8.75766	0	0	0	0	0	FALSE	FALSE	FALSE	FALSE	TRUE	FALSE	FALSE	FALSE	FALSE
ENSMUSG00000068824	Olfr1083	6.41788	6.40897	6.4021	6.4164	6.36864	6.35546	6.37563	6.364	6.41273	6.37294	6.40147	6.39848	0	0	0	0	0	FALSE	FALSE	FALSE	FALSE	FALSE	FALSE	FALSE	FALSE	FALSE
ENSMUSG00000045349	Sh2d5	6.3967	6.44107	6.41191	6.40404	6.38819	6.41076	6.42121	6.42087	6.42419	6.41997	6.46144	6.43715	0	0	0	0	0	FALSE	FALSE	FALSE	FALSE	FALSE	FALSE	FALSE	FALSE	FALSE
ENSMUSG00000020686	Gas2l2	6.43728	6.40547	6.42373	6.40058	6.39927	6.39438	6.40651	6.39662	6.41694	6.42142	6.40263	6.45107	0	0	0	0	0	FALSE	FALSE	FALSE	FALSE	FALSE	FALSE	FALSE	FALSE	FALSE
ENSMUSG00000023935	Spats1	7.17482	7.10176	7.03811	6.97527	6.78358	6.89217	6.51894	6.54506	6.55978	6.41946	6.44577	6.47761	0	0	0	0	1	FALSE	FALSE	FALSE	FALSE	FALSE	FALSE	FALSE	FALSE	FALSE
ENSMUSG00000029050	Ski	7.76455	7.73855	7.7671	7.66481	7.76969	7.76568	7.85021	7.68487	7.67045	7.68816	7.77594	7.77274	0	0	0	0	0	FALSE	FALSE	TRUE	TRUE	FALSE	FALSE	FALSE	FALSE	FALSE
ENSMUSG00000072494	AC116591.1	6.41047	6.44649	6.42479	6.48336	6.42903	6.42237	6.45291	6.44122	6.45056	6.4208	6.38906	6.36316	0	0	0	0	0	FALSE	FALSE	FALSE	FALSE	FALSE	FALSE	FALSE	FALSE	FALSE
ENSMUSG00000080738	AL772357.1	6.4715	6.43357	6.45226	6.44109	6.50942	6.49247	6.47908	6.41862	6.42347	6.48292	6.50849	6.46454	0	0	0	0	0	FALSE	FALSE	FALSE	FALSE	FALSE	FALSE	FALSE	FALSE	FALSE
ENSMUSG00000078260	RP23-132J20.11	6.4116	6.43539	6.40818	6.40143	6.35753	6.39251	6.39271	6.45144	6.42525	6.34571	6.38613	6.45445	0	0	0	0	0	FALSE	FALSE	FALSE	FALSE	FALSE	FALSE	FALSE	FALSE	FALSE
ENSMUSG00000038005	2700029M09Rik	9.83543	9.85303	9.87201	10.0286	9.99376	10.0225	10.36	10.3003	10.3632	10.5911	10.5312	10.5185	0	0	0	0	-1	FALSE	FALSE	FALSE	FALSE	FALSE	FALSE	FALSE	FALSE	FALSE
ENSMUSG00000020224	Llph	7.56107	7.4689	7.56432	7.34975	7.44409	7.4115	7.32578	7.34452	7.35105	7.30576	7.19702	7.3959	0	0	0	0	0	FALSE	FALSE	FALSE	FALSE	FALSE	FALSE	FALSE	FALSE	FALSE
ENSMUSG00000048070	A530088H08Rik	6.49605	6.52093	6.46026	6.50511	6.46653	6.54139	6.44454	6.45772	6.45676	6.38464	6.49372	6.37231	0	0	0	0	0	FALSE	TRUE	TRUE	FALSE	FALSE	FALSE	FALSE	FALSE	FALSE
ENSMUSG00000070570	Slc17a7	6.53797	6.509	6.49759	6.55337	6.51676	6.53468	6.4997	6.47083	6.54402	6.49422	6.42894	6.40771	0	0	0	0	0	FALSE	FALSE	TRUE	FALSE	FALSE	FALSE	FALSE	FALSE	FALSE
ENSMUSG00000080864	RP23-384P3.1	11.6244	11.477	11.6913	11.3717	11.5167	11.5549	11.4773	11.6746	11.6886	11.8817	12.0573	11.8781	0	0	0	0	0	FALSE	FALSE	FALSE	FALSE	FALSE	FALSE	FALSE	FALSE	FALSE
ENSMUSG00000078259	RP23-132J20.12	6.4116	6.43539	6.40818	6.40143	6.35753	6.39251	6.39271	6.45144	6.42525	6.34571	6.38613	6.45445	0	0	0	0	0	FALSE	FALSE	FALSE	FALSE	FALSE	FALSE	FALSE	FALSE	FALSE
ENSMUSG00000056656	Apol8	6.39547	6.40063	6.39495	6.38011	6.37865	6.38706	6.35671	6.39289	6.37788	6.36795	6.35966	6.40583	0	0	0	0	0	FALSE	FALSE	FALSE	FALSE	FALSE	FALSE	FALSE	FALSE	FALSE
ENSMUSG00000017195	Zpbp2	6.36586	6.40187	6.39721	6.42253	6.4252	6.42781	6.41598	6.39329	6.40015	6.33394	6.40488	6.33249	0	0	0	0	0	FALSE	FALSE	FALSE	FALSE	FALSE	FALSE	FALSE	FALSE	FALSE
ENSMUSG00000055968	AC126034.1	6.39841	6.48819	6.44408	6.44592	6.41685	6.42873	6.42495	6.41186	6.41116	6.41894	6.3732	6.4406	0	0	0	0	0	FALSE	FALSE	FALSE	FALSE	FALSE	FALSE	FALSE	FALSE	FALSE
ENSMUSG00000061930	AC162922.1	6.38383	6.38253	6.41144	6.34222	6.43434	6.35557	6.40314	6.49493	6.40158	6.44352	6.39531	6.35696	0	0	0	0	0	FALSE	FALSE	FALSE	FALSE	FALSE	FALSE	FALSE	FALSE	FALSE
ENSMUSG00000086968	AC079042.1	6.41639	6.44493	6.43452	6.47961	6.47146	6.45914	6.54931	6.61739	6.54427	6.57738	6.5309	6.57483	0	0	0	0	0	FALSE	FALSE	FALSE	FALSE	FALSE	FALSE	FALSE	FALSE	FALSE
ENSMUSG00000068068	AC117230.3	6.35264	6.40799	6.3523	6.43342	6.39063	6.41573	6.34839	6.38718	6.39965	6.3858	6.36379	6.35122	0	0	0	0	0	FALSE	FALSE	FALSE	FALSE	FALSE	FALSE	FALSE	FALSE	FALSE
ENSMUSG00000033543	Gtf2a2	6.45298	6.47297	6.41041	6.43694	6.4449	6.42598	6.45615	6.44028	6.55282	6.43976	6.54175	6.45454	0	0	0	0	0	FALSE	FALSE	FALSE	FALSE	FALSE	FALSE	FALSE	FALSE	FALSE
ENSMUSG00000048294	Krtap4-13	6.4116	6.43539	6.40818	6.40143	6.35753	6.39251	6.39271	6.45144	6.42525	6.34571	6.38613	6.45445	0	0	0	0	0	FALSE	FALSE	FALSE	FALSE	FALSE	FALSE	FALSE	FALSE	FALSE
ENSMUSG00000041625	A2ld1	6.84629	6.88088	6.91042	6.89809	6.90163	6.85985	6.87239	7.03142	6.92098	6.86781	6.8954	6.85526	0	0	0	0	0	FALSE	FALSE	FALSE	FALSE	FALSE	FALSE	FALSE	FALSE	FALSE
ENSMUSG00000021136	Smoc1	8.05751	8.13562	8.02188	8.03524	7.94184	7.93479	7.80222	7.72017	7.89239	8.20929	7.99923	8.11827	0	0	0	0	0	FALSE	FALSE	FALSE	FALSE	FALSE	FALSE	FALSE	FALSE	FALSE
ENSMUSG00000037424	Taar9	6.42289	6.40149	6.42113	6.38183	6.3963	6.40831	6.38159	6.41166	6.38052	6.39838	6.4257	6.39013	0	0	0	0	0	FALSE	FALSE	FALSE	FALSE	FALSE	FALSE	FALSE	FALSE	FALSE
ENSMUSG00000070855	Olfr1116	6.3915	6.39515	6.40332	6.37511	6.35126	6.33959	6.43641	6.42085	6.43984	6.39439	6.36123	6.46101	0	0	0	0	0	FALSE	FALSE	FALSE	FALSE	FALSE	FALSE	FALSE	FALSE	FALSE
ENSMUSG00000037761	Actr5	6.58118	6.61473	6.61134	6.54566	6.58089	6.58808	6.64001	6.714	6.6546	6.63126	6.6884	6.69444	0	0	0	0	0	FALSE	FALSE	FALSE	FALSE	FALSE	FALSE	FALSE	FALSE	FALSE
ENSMUSG00000013622	0610007C21Rik	8.68699	8.61147	8.53743	8.68951	8.53621	8.55565	8.55195	8.59408	8.75968	8.97134	9.08115	9.1547	0	0	0	0	0	FALSE	FALSE	FALSE	FALSE	FALSE	FALSE	FALSE	FALSE	FALSE
ENSMUSG00000026961	Lrrc26	6.39319	6.39651	6.46253	6.34584	6.35352	6.33993	6.4091	6.43945	6.39075	6.42223	6.40268	6.43578	0	0	0	0	0	FALSE	FALSE	FALSE	FALSE	FALSE	FALSE	FALSE	FALSE	FALSE
ENSMUSG00000084365	RP23-384P3.3	11.6244	11.477	11.6913	11.3717	11.5167	11.5549	11.4773	11.6746	11.6886	11.8817	12.0573	11.8781	0	0	0	0	0	FALSE	FALSE	FALSE	FALSE	FALSE	FALSE	FALSE	FALSE	FALSE
ENSMUSG00000008658	A2bp1	6.49938	6.4464	6.52037	6.48324	6.46341	6.44131	6.49958	6.58216	6.52449	6.56643	6.54837	6.63242	0	0	0	0	0	FALSE	TRUE	TRUE	TRUE	TRUE	TRUE	FALSE	FALSE	TRUE
ENSMUSG00000026497	Mixl1	6.46466	6.3926	6.3828	6.403	6.40681	6.41215	6.42302	6.46588	6.48424	6.55005	6.52468	6.49662	0	0	0	0	0	FALSE	FALSE	FALSE	FALSE	FALSE	FALSE	FALSE	FALSE	FALSE
ENSMUSG00000034157	2310044G17Rik	7.93007	7.96201	7.91338	8.18164	8.11285	8.1112	8.17952	8.21169	8.17843	7.70811	7.80754	7.83328	0	0	0	0	0	FALSE	TRUE	FALSE	FALSE	FALSE	FALSE	FALSE	FALSE	FALSE
ENSMUSG00000035085	1700020L24Rik	6.42753	6.44466	6.40338	6.424	6.46127	6.46622	6.4163	6.36267	6.41812	6.40917	6.42952	6.5351	0	0	0	0	0	FALSE	FALSE	FALSE	FALSE	FALSE	FALSE	FALSE	FALSE	FALSE
ENSMUSG00000008958	Vps72	7.05209	7.17494	7.10808	7.09822	7.20695	7.09154	7.07015	7.09766	7.0909	6.94299	6.86693	6.90752	0	0	0	0	0	FALSE	FALSE	FALSE	FALSE	FALSE	FALSE	FALSE	FALSE	FALSE
ENSMUSG00000082028	AL928797.3	6.55749	6.5041	6.53647	6.6922	6.68179	6.54325	6.83164	6.76324	6.97819	7.39668	8.03418	7.78946	0	0	0	-1	-1	FALSE	FALSE	FALSE	FALSE	FALSE	FALSE	FALSE	FALSE	FALSE
ENSMUSG00000041718	Alg13	6.78779	6.62338	6.7183	6.54738	6.61234	6.75242	6.65642	6.5436	6.50547	6.49492	6.50789	6.60097	0	0	0	0	0	FALSE	FALSE	TRUE	TRUE	TRUE	TRUE	FALSE	FALSE	FALSE
ENSMUSG00000022194	Pabpn1	7.04455	7.00332	6.99043	7.08415	7.05188	7.09956	7.09314	7.10103	7.07076	7.56581	7.40851	7.4905	0	0	0	0	0	FALSE	FALSE	FALSE	FALSE	FALSE	FALSE	FALSE	FALSE	FALSE
ENSMUSG00000021947	Cryl1	6.75553	6.76604	6.71135	6.73633	6.72051	6.72885	6.76281	6.76181	6.8364	7.11908	7.16286	7.1155	0	0	0	0	0	FALSE	FALSE	FALSE	FALSE	FALSE	FALSE	FALSE	FALSE	FALSE
ENSMUSG00000044052	Ccr10	6.34932	6.30026	6.36392	6.40908	6.39533	6.35722	6.37689	6.47694	6.42849	6.35598	6.47742	6.34914	0	0	0	0	0	FALSE	FALSE	FALSE	FALSE	FALSE	FALSE	FALSE	FALSE	FALSE
ENSMUSG00000068103	Xmr	6.39875	6.42419	6.4257	6.48572	6.34107	6.41328	6.42675	6.42212	6.40367	6.34742	6.36016	6.41441	0	0	0	0	0	FALSE	FALSE	FALSE	FALSE	FALSE	FALSE	FALSE	FALSE	FALSE
ENSMUSG00000060343	Calm5	6.36148	6.44254	6.44534	6.41363	6.46844	6.37224	6.43266	6.3279	6.40762	6.36252	6.33374	6.43602	0	0	0	0	0	FALSE	FALSE	FALSE	FALSE	FALSE	FALSE	FALSE	FALSE	FALSE
ENSMUSG00000028869	Gnl2	7.59101	7.38502	7.72635	7.52228	7.67482	7.50483	7.54602	7.54832	7.67231	7.80469	7.85383	8.05469	0	0	0	0	0	FALSE	FALSE	FALSE	FALSE	FALSE	FALSE	FALSE	FALSE	FALSE
ENSMUSG00000026586	Prrx1	6.41869	6.45952	6.41437	6.46378	6.47755	6.44051	6.43447	6.40286	6.49004	6.59437	6.55083	6.47713	0	0	0	0	0	FALSE	TRUE	TRUE	TRUE	FALSE	FALSE	FALSE	FALSE	FALSE
ENSMUSG00000003531	Dgcr6	7.7001	7.76179	7.77182	7.76608	8.03087	7.88723	7.94544	8.25604	8.11651	8.25692	8.10506	8.1767	0	0	0	0	0	FALSE	FALSE	FALSE	FALSE	FALSE	FALSE	FALSE	FALSE	FALSE
ENSMUSG00000027598	Itch	6.72692	6.7691	6.81953	6.74398	6.7965	6.78832	6.72201	6.7049	6.65145	6.71087	6.64046	6.68512	0	0	0	0	0	FALSE	FALSE	FALSE	FALSE	FALSE	FALSE	FALSE	FALSE	FALSE
ENSMUSG00000008734	Gprc5b	7.32329	7.21754	7.1628	7.07152	6.97014	6.9967	6.94129	6.87936	6.99052	7.28573	7.29725	7.31887	0	0	0	0	0	FALSE	TRUE	TRUE	TRUE	TRUE	TRUE	FALSE	FALSE	FALSE
ENSMUSG00000052727	Mtap1b	7.30184	7.45031	7.34821	7.31802	6.96814	7.12294	7.06016	6.92842	7.24257	7.76818	7.87127	7.81339	0	0	0	-1	0	FALSE	FALSE	TRUE	TRUE	TRUE	TRUE	FALSE	FALSE	FALSE
ENSMUSG00000046474	Krtap4-16	6.42028	6.43997	6.4467	6.46549	6.41112	6.45621	6.43251	6.46735	6.43998	6.41155	6.4462	6.4084	0	0	0	0	0	FALSE	FALSE	FALSE	FALSE	FALSE	FALSE	FALSE	FALSE	FALSE
ENSMUSG00000041837	Pdcd7	7.85335	7.98194	7.86272	7.95795	7.95055	8.0194	7.93061	7.92784	7.89997	7.7131	7.76241	7.83252	0	0	0	0	0	FALSE	TRUE	TRUE	TRUE	TRUE	TRUE	FALSE	FALSE	TRUE
ENSMUSG00000031671	Setd6	8.35859	8.48808	8.39694	8.50477	8.33818	8.36561	8.39821	8.47905	8.4216	8.28144	8.25912	8.17492	0	0	0	0	0	FALSE	FALSE	FALSE	FALSE	FALSE	FALSE	FALSE	FALSE	FALSE
ENSMUSG00000054537	Tmprss11e	6.36526	6.43134	6.42614	6.38604	6.44026	6.39817	6.40171	6.31045	6.34345	6.38678	6.38853	6.38117	0	0	0	0	0	FALSE	FALSE	FALSE	FALSE	FALSE	FALSE	FALSE	FALSE	FALSE
ENSMUSG00000046590	Olfr1165	6.48203	6.42101	6.41649	6.41974	6.38367	6.4015	6.3339	6.3608	6.35537	6.41238	6.37566	6.39797	0	0	0	0	0	FALSE	FALSE	FALSE	FALSE	FALSE	FALSE	FALSE	FALSE	FALSE
ENSMUSG00000048047	Zbtb33	7.23404	7.28491	7.30398	7.36088	7.40949	7.45226	7.69461	7.88772	7.67275	7.50596	7.53612	7.59227	0	0	0	0	0	FALSE	FALSE	FALSE	FALSE	FALSE	FALSE	FALSE	FALSE	FALSE
ENSMUSG00000005339	Fcer1a	6.45831	6.49504	6.44773	6.4591	6.47329	6.45057	6.44714	6.51446	6.48544	6.50193	6.43328	6.51483	0	0	0	0	0	FALSE	FALSE	FALSE	FALSE	FALSE	FALSE	FALSE	FALSE	FALSE
ENSMUSG00000086537	AL593857.4	6.59683	6.68072	6.6576	6.62709	6.73482	6.59353	6.61	6.59708	6.63256	6.45405	6.46678	6.54845	0	0	0	0	0	FALSE	FALSE	FALSE	FALSE	FALSE	FALSE	FALSE	FALSE	FALSE
ENSMUSG00000056648	Hoxb8	6.38927	6.35803	6.4083	6.5096	6.45456	6.40647	6.41331	6.34449	6.4043	6.40971	6.56839	6.4444	0	0	0	0	0	FALSE	FALSE	FALSE	TRUE	FALSE	FALSE	FALSE	FALSE	FALSE
ENSMUSG00000021215	Net1	7.17477	7.2579	7.20016	7.1436	7.11125	7.26235	7.36634	7.4362	7.29267	7.06406	6.93479	7.00948	0	0	0	0	0	FALSE	FALSE	FALSE	FALSE	FALSE	FALSE	FALSE	FALSE	FALSE
ENSMUSG00000085797	AL844547.1	6.36723	6.41447	6.37451	6.40543	6.35862	6.43273	6.38168	6.40981	6.3762	6.45968	6.40064	6.3616	0	0	0	0	0	FALSE	FALSE	FALSE	FALSE	FALSE	FALSE	FALSE	FALSE	FALSE
ENSMUSG00000003184	Irf3	7.03222	7.13899	7.01282	6.94476	7.0987	7.0765	7.04657	7.07775	7.14022	6.93382	6.91533	7.02291	0	0	0	0	0	FALSE	FALSE	FALSE	FALSE	FALSE	FALSE	FALSE	FALSE	FALSE
ENSMUSG00000072403	AC131751.3	6.33849	6.36505	6.40766	6.42897	6.47802	6.37526	6.34023	6.41632	6.39277	6.39752	6.40035	6.45773	0	0	0	0	0	FALSE	TRUE	TRUE	TRUE	FALSE	FALSE	FALSE	FALSE	FALSE
ENSMUSG00000058440	Nrf1	6.84497	6.83632	6.73511	6.7574	6.85563	6.83931	6.73891	6.81568	6.74785	6.50812	6.59538	6.50464	0	0	0	0	0	FALSE	FALSE	FALSE	FALSE	TRUE	TRUE	FALSE	FALSE	FALSE
ENSMUSG00000050270	Tmem220	6.41106	6.45277	6.41779	6.42442	6.36047	6.3708	6.36524	6.41788	6.39813	6.40966	6.41186	6.31874	0	0	0	0	0	FALSE	TRUE	TRUE	TRUE	TRUE	FALSE	FALSE	FALSE	TRUE
ENSMUSG00000072402	AC131751.1	6.42384	6.43991	6.41458	6.3777	6.43759	6.44468	6.46302	6.42625	6.41706	6.38682	6.38939	6.41558	0	0	0	0	0	FALSE	FALSE	FALSE	FALSE	FALSE	FALSE	FALSE	FALSE	FALSE
ENSMUSG00000085491	AL844532.1	6.39831	6.3757	6.38388	6.43485	6.44884	6.40954	6.40132	6.43202	6.44109	6.48586	6.43877	6.38065	0	0	0	0	0	FALSE	FALSE	FALSE	FALSE	FALSE	FALSE	FALSE	FALSE	FALSE
ENSMUSG00000031453	Rasa3	6.8479	6.7515	6.78263	6.85204	6.796	6.83225	6.93212	6.86548	6.91079	7.42452	7.2694	7.16812	0	0	0	0	0	FALSE	FALSE	FALSE	FALSE	FALSE	FALSE	FALSE	FALSE	FALSE
ENSMUSG00000025133	Ints4	9.5081	9.55228	9.49564	9.62719	9.5806	9.57124	9.38747	9.32589	9.34184	9.27195	9.24286	9.32763	0	0	0	0	0	FALSE	TRUE	TRUE	FALSE	FALSE	FALSE	FALSE	FALSE	FALSE
ENSMUSG00000074846	AL732330.1	12.1889	12.0496	12.1353	12.1795	12.141	12.1064	12.0863	12.1145	12.1006	12.0401	11.8653	12.1135	0	0	0	0	0	FALSE	FALSE	FALSE	FALSE	FALSE	FALSE	FALSE	FALSE	FALSE
ENSMUSG00000020682	Mmp28	6.46673	6.55105	6.54554	6.51455	6.45602	6.39807	6.59247	6.52544	6.58995	6.54698	6.42808	6.57002	0	0	0	0	0	FALSE	FALSE	FALSE	FALSE	FALSE	FALSE	FALSE	FALSE	FALSE
ENSMUSG00000032580	Rbm5	9.57609	9.72547	9.52621	9.5196	9.51477	9.55884	9.52892	9.36618	9.44038	9.37988	9.56321	9.39044	0	0	0	0	0	FALSE	FALSE	FALSE	FALSE	FALSE	FALSE	FALSE	FALSE	FALSE
ENSMUSG00000028098	Rnf115	6.40222	6.34251	6.44152	6.41736	6.40234	6.37841	6.43243	6.42066	6.40526	6.42279	6.47387	6.42321	0	0	0	0	0	FALSE	TRUE	TRUE	FALSE	FALSE	FALSE	FALSE	FALSE	FALSE
ENSMUSG00000001918	Slc1a5	6.41962	6.41579	6.37824	6.43852	6.36262	6.40502	6.41217	6.42904	6.42352	6.47623	6.46225	6.45423	0	0	0	0	0	FALSE	FALSE	TRUE	TRUE	FALSE	FALSE	FALSE	FALSE	FALSE
ENSMUSG00000016308	Ube2a	7.36673	7.20398	7.24726	7.20106	7.2526	7.21684	6.98194	6.99171	7.04137	6.81465	6.76314	6.87514	0	0	0	0	0	FALSE	FALSE	FALSE	FALSE	FALSE	FALSE	FALSE	FALSE	FALSE
ENSMUSG00000074165	Zfp788	6.38808	6.34321	6.35392	6.39714	6.36937	6.36992	6.40133	6.36811	6.4272	6.4577	6.41834	6.40446	0	0	0	0	0	FALSE	FALSE	FALSE	FALSE	FALSE	FALSE	FALSE	FALSE	FALSE
ENSMUSG00000024101	ORF19	6.44292	6.43348	6.41283	6.38643	6.39166	6.4153	6.42664	6.48438	6.44476	6.44595	6.46993	6.44777	0	0	0	0	0	FALSE	FALSE	FALSE	FALSE	FALSE	FALSE	FALSE	FALSE	FALSE
ENSMUSG00000021987	Mtmr6	6.44566	6.34036	6.3883	6.32372	6.40078	6.37271	6.32755	6.33502	6.32407	6.34121	6.4168	6.40514	0	0	0	0	0	FALSE	FALSE	FALSE	FALSE	FALSE	FALSE	FALSE	FALSE	FALSE
ENSMUSG00000039887	Alg14	8.09878	7.93338	8.1381	8.13423	8.08241	7.94163	8.14858	8.02215	8.13012	8.06557	8.02751	8.01825	0	0	0	0	0	FALSE	FALSE	FALSE	FALSE	FALSE	FALSE	FALSE	FALSE	FALSE
ENSMUSG00000079110	Capn3	6.59921	6.53832	6.54154	6.70038	6.5887	6.66275	6.4506	6.42827	6.46726	6.46779	6.41379	6.38128	0	0	0	0	0	FALSE	TRUE	TRUE	FALSE	TRUE	FALSE	FALSE	TRUE	FALSE
ENSMUSG00000074981	Dcdc5	6.49425	6.49272	6.39265	6.46869	6.46053	6.5133	6.45315	6.40974	6.46339	6.4062	6.44926	6.38103	0	0	0	0	0	FALSE	FALSE	FALSE	FALSE	FALSE	FALSE	FALSE	FALSE	FALSE
ENSMUSG00000027132	2410042D21Rik	8.99892	9.05488	9.02146	8.97011	8.87163	9.13577	9.00958	8.95123	8.73738	8.47677	8.59744	8.24763	0	0	0	0	0	FALSE	FALSE	FALSE	FALSE	FALSE	FALSE	FALSE	FALSE	FALSE
ENSMUSG00000087174	AL671897.1	6.41384	6.41976	6.45267	6.44116	6.42082	6.40115	6.44024	6.40664	6.39983	6.45987	6.37055	6.41886	0	0	0	0	0	FALSE	FALSE	FALSE	FALSE	FALSE	FALSE	FALSE	FALSE	FALSE
ENSMUSG00000086737	AL928850.1	6.38362	6.44541	6.45096	6.40286	6.49019	6.41689	6.34683	6.40599	6.40085	6.39414	6.4864	6.4023	0	0	0	0	0	FALSE	FALSE	FALSE	FALSE	FALSE	FALSE	FALSE	FALSE	FALSE
ENSMUSG00000037487	Ubr5	9.87239	9.95791	10.0603	10.0198	9.97971	10.0008	9.77661	9.70165	9.63747	9.28583	9.21663	9.13569	0	0	0	0	1	FALSE	FALSE	FALSE	FALSE	FALSE	FALSE	FALSE	FALSE	FALSE
ENSMUSG00000058740	Kcnt1	6.40743	6.32582	6.40248	6.31725	6.36506	6.33836	6.39175	6.36716	6.32985	6.35562	6.44138	6.43257	0	0	0	0	0	FALSE	FALSE	FALSE	FALSE	FALSE	FALSE	FALSE	FALSE	FALSE
ENSMUSG00000049605	Olfr1403	6.41131	6.39551	6.38852	6.38057	6.39142	6.40588	6.38409	6.36632	6.35037	6.38348	6.3903	6.34279	0	0	0	0	0	FALSE	FALSE	FALSE	FALSE	FALSE	FALSE	FALSE	FALSE	FALSE
ENSMUSG00000033805	Ephx4	6.40387	6.37489	6.38898	6.43646	6.38788	6.43864	6.56682	6.47983	6.48099	6.54118	6.63386	6.45536	0	0	0	0	0	FALSE	FALSE	FALSE	FALSE	FALSE	FALSE	FALSE	FALSE	FALSE
ENSMUSG00000038046	Rnmtl1	7.36859	7.32951	7.37313	7.38544	7.48601	7.39148	7.47838	7.71654	7.63051	7.47169	7.25742	7.67311	0	0	0	0	0	FALSE	FALSE	FALSE	FALSE	TRUE	TRUE	FALSE	FALSE	FALSE
ENSMUSG00000080702	BX324118.1	6.39875	6.42419	6.4257	6.48572	6.34107	6.41328	6.42675	6.42212	6.40367	6.34742	6.36016	6.41441	0	0	0	0	0	FALSE	FALSE	FALSE	FALSE	FALSE	FALSE	FALSE	FALSE	FALSE
ENSMUSG00000015839	Nfe2l2	6.97826	6.95182	6.92466	6.96385	7.01152	6.90748	6.87509	6.91667	6.90813	6.7187	6.68008	6.72116	0	0	0	0	0	FALSE	FALSE	FALSE	FALSE	FALSE	FALSE	FALSE	FALSE	FALSE
ENSMUSG00000035575	Utp6	8.84784	8.83613	8.89457	9.04597	8.91044	8.91483	9.08604	8.98958	8.90475	8.61188	8.5515	8.72154	0	0	0	0	0	FALSE	TRUE	TRUE	TRUE	FALSE	FALSE	FALSE	FALSE	FALSE
ENSMUSG00000026821	Ralgds	6.40402	6.4698	6.38716	6.38937	6.40151	6.38701	6.41672	6.43114	6.44589	6.45369	6.41492	6.49625	0	0	0	0	0	FALSE	FALSE	TRUE	TRUE	FALSE	FALSE	FALSE	FALSE	FALSE
ENSMUSG00000002109	Ddb2	7.47626	7.68716	7.58359	7.63492	7.76458	7.69409	7.53937	7.61573	7.55521	7.23432	7.20515	7.33413	0	0	0	0	0	FALSE	FALSE	TRUE	TRUE	FALSE	FALSE	FALSE	FALSE	FALSE
ENSMUSG00000060424	2610017I09Rik	6.38006	6.3891	6.37295	6.41243	6.33013	6.38454	6.38678	6.4106	6.38366	6.48454	6.36615	6.42268	0	0	0	0	0	FALSE	TRUE	TRUE	TRUE	FALSE	FALSE	FALSE	FALSE	FALSE
ENSMUSG00000029499	Pxmp2	7.34641	7.31519	7.32377	7.20732	7.30667	7.24554	6.94427	7.09916	7.06885	6.90193	6.85075	6.86461	0	0	0	0	0	FALSE	FALSE	FALSE	FALSE	FALSE	FALSE	FALSE	FALSE	FALSE
ENSMUSG00000027175	Tcp11l1	6.36706	6.41852	6.4251	6.41852	6.39097	6.37741	6.34645	6.41145	6.38305	6.41554	6.40438	6.47948	0	0	0	0	0	FALSE	FALSE	FALSE	FALSE	FALSE	FALSE	FALSE	FALSE	FALSE
ENSMUSG00000066705	Fxyd6	12.0655	11.9152	11.7974	11.6022	11.4458	11.5415	10.3134	10.1643	10.4196	10.8764	10.9973	10.947	1	0	1	-1	1	TRUE	FALSE	FALSE	FALSE	FALSE	FALSE	FALSE	FALSE	FALSE
ENSMUSG00000032417	Rwdd2a	6.86225	6.77669	6.79632	6.80539	6.74528	6.80286	6.70858	6.75554	6.74659	6.70094	6.61647	6.60531	0	0	0	0	0	FALSE	FALSE	TRUE	TRUE	FALSE	FALSE	FALSE	FALSE	FALSE
ENSMUSG00000074046	AC167359.1	12.4211	12.1714	12.2959	12.1345	12.296	12.2468	12.2175	12.3939	12.396	12.4989	12.5945	12.4548	0	0	0	0	0	FALSE	FALSE	FALSE	FALSE	FALSE	FALSE	FALSE	FALSE	FALSE
ENSMUSG00000079180	AC087781.1	6.53399	6.52483	6.53797	6.50902	6.55151	6.62628	6.53315	6.54852	6.46909	6.54751	6.57184	6.56163	0	0	0	0	0	FALSE	FALSE	FALSE	FALSE	FALSE	FALSE	FALSE	FALSE	FALSE
ENSMUSG00000037217	Syn1	7.19815	7.22658	7.24301	7.29643	7.34519	7.28043	6.95648	6.93374	6.94157	6.82486	6.77921	6.78205	0	0	0	0	0	FALSE	FALSE	FALSE	FALSE	FALSE	FALSE	FALSE	FALSE	FALSE
ENSMUSG00000086793	AL928818.2	6.39586	6.4	6.37284	6.36812	6.37828	6.39215	6.35977	6.35803	6.36013	6.33828	6.36198	6.45768	0	0	0	0	0	FALSE	FALSE	FALSE	FALSE	FALSE	FALSE	FALSE	FALSE	FALSE
ENSMUSG00000035107	Dcbld2	6.6511	6.71682	6.64272	6.76723	6.75807	6.76998	6.83885	6.79356	6.86917	6.82918	6.80703	6.85676	0	0	0	0	0	FALSE	FALSE	FALSE	FALSE	FALSE	FALSE	FALSE	FALSE	FALSE
ENSMUSG00000036853	Mcoln3	6.4111	6.42882	6.44302	6.45462	6.46395	6.47014	6.51395	6.52285	6.5013	6.45224	6.59014	6.48157	0	0	0	0	0	FALSE	FALSE	FALSE	FALSE	FALSE	FALSE	FALSE	FALSE	FALSE
ENSMUSG00000020652	Cenpo	6.46745	6.44759	6.43732	6.42812	6.38895	6.40089	6.47066	6.49541	6.48393	6.58927	6.48915	6.41633	0	0	0	0	0	FALSE	FALSE	TRUE	FALSE	FALSE	FALSE	FALSE	FALSE	FALSE
ENSMUSG00000021665	Hexb	8.23858	8.04238	8.17665	7.91884	8.04963	8.09729	7.30514	7.28097	7.31796	7.36325	7.54556	7.35958	1	0	1	0	1	FALSE	TRUE	TRUE	FALSE	TRUE	TRUE	FALSE	TRUE	FALSE
ENSMUSG00000028622	Mrpl37	8.47541	8.37437	8.37916	8.32507	8.49844	8.4359	8.25977	8.31861	8.27497	8.12526	8.11447	7.98968	0	0	0	0	0	FALSE	FALSE	FALSE	FALSE	FALSE	FALSE	FALSE	FALSE	FALSE
ENSMUSG00000042124	Lce1f	6.36368	6.40181	6.42304	6.38982	6.47155	6.38214	6.3922	6.47531	6.43	6.42866	6.36804	6.44352	0	0	0	0	0	FALSE	FALSE	FALSE	FALSE	FALSE	FALSE	FALSE	FALSE	FALSE
ENSMUSG00000063001	AC110508.2	11.9219	11.8941	11.8254	11.6904	11.7461	11.8115	11.6624	12.0341	11.8689	11.7903	11.917	11.7691	0	0	0	0	0	FALSE	FALSE	TRUE	TRUE	FALSE	FALSE	FALSE	FALSE	FALSE
ENSMUSG00000028639	Ybx1	7.43963	7.50378	7.51579	7.67708	7.6994	7.61361	7.6524	7.70543	7.65707	7.17476	7.28838	7.11371	0	0	0	0	0	FALSE	FALSE	FALSE	FALSE	FALSE	FALSE	FALSE	FALSE	FALSE
ENSMUSG00000038598	AI481877	6.45094	6.41688	6.49648	6.51188	6.46825	6.41092	6.46367	6.47344	6.47886	6.44384	6.44391	6.43031	0	0	0	0	0	FALSE	FALSE	FALSE	FALSE	FALSE	FALSE	FALSE	FALSE	FALSE
ENSMUSG00000071054	CT485788.3	7.34231	7.5585	7.45931	7.47374	7.4659	7.40034	7.4793	7.58745	7.50541	7.24298	7.15657	7.19053	0	0	0	0	0	FALSE	FALSE	FALSE	FALSE	FALSE	FALSE	FALSE	FALSE	FALSE
ENSMUSG00000031570	Ppapdc1b	6.47724	6.5208	6.48538	6.55183	6.4887	6.52297	6.66404	6.65167	6.65112	6.74774	6.70519	6.68191	0	0	0	0	0	FALSE	FALSE	FALSE	FALSE	FALSE	FALSE	FALSE	FALSE	FALSE
ENSMUSG00000083457	AL626805.2	6.45191	6.3666	6.4128	6.44126	6.43526	6.4611	6.46573	6.42344	6.43703	6.49324	6.43892	6.38718	0	0	0	0	0	FALSE	FALSE	FALSE	FALSE	FALSE	FALSE	FALSE	FALSE	FALSE
ENSMUSG00000060509	Xcr1	6.35278	6.41529	6.41045	6.40375	6.42997	6.418	6.36456	6.40002	6.37764	6.39926	6.38823	6.3788	0	0	0	0	0	FALSE	FALSE	FALSE	FALSE	FALSE	FALSE	FALSE	FALSE	FALSE
ENSMUSG00000042197	Zfp451	7.59437	7.43313	7.55988	7.54528	7.67585	7.55161	7.4218	7.42452	7.43015	7.41354	7.41201	7.25588	0	0	0	0	0	FALSE	FALSE	FALSE	FALSE	FALSE	FALSE	FALSE	FALSE	FALSE
ENSMUSG00000069823	Olfr1	6.31638	6.46024	6.41242	6.34766	6.39658	6.36532	6.47546	6.42228	6.44889	6.47208	6.47757	6.51959	0	0	0	0	0	FALSE	FALSE	FALSE	FALSE	FALSE	FALSE	FALSE	FALSE	FALSE
ENSMUSG00000070780	Rbm47	9.29753	9.3318	9.31337	8.96293	8.9844	9.22055	8.22942	8.24064	8.02371	7.55175	7.46056	7.48352	1	0	1	1	1	TRUE	FALSE	FALSE	FALSE	FALSE	FALSE	FALSE	FALSE	FALSE
ENSMUSG00000056770	Setd3	7.5398	7.30879	7.42015	7.36484	7.40996	7.3461	7.3102	7.2738	7.3772	7.75659	7.52724	7.64251	0	0	0	0	0	FALSE	FALSE	FALSE	FALSE	FALSE	FALSE	FALSE	FALSE	FALSE
ENSMUSG00000020776	Fbf1	6.57582	6.6388	6.56487	6.66184	6.73685	6.68394	6.74949	6.83064	6.81651	6.67515	6.59297	6.6561	0	0	0	0	0	FALSE	FALSE	FALSE	FALSE	FALSE	FALSE	FALSE	FALSE	FALSE
ENSMUSG00000040936	Ulk4	6.90835	6.85472	6.9495	6.72041	7.04062	7.16752	6.72663	7.08988	6.80302	6.76982	6.84378	6.82715	0	0	0	0	0	FALSE	FALSE	FALSE	FALSE	FALSE	FALSE	FALSE	FALSE	FALSE
ENSMUSG00000005089	Slc1a2	6.39515	6.46515	6.50088	6.41556	6.44303	6.36539	6.41125	6.42943	6.41864	6.44301	6.44741	6.57386	0	0	0	0	0	FALSE	FALSE	TRUE	TRUE	FALSE	FALSE	FALSE	FALSE	FALSE
ENSMUSG00000036989	Trim3	6.83763	6.88453	6.92319	6.90658	6.93156	6.90079	6.94745	6.8715	6.81517	6.96215	6.94014	7.01224	0	0	0	0	0	FALSE	FALSE	FALSE	FALSE	FALSE	FALSE	FALSE	FALSE	FALSE
ENSMUSG00000079591	Gm16405	6.42874	6.40048	6.40998	6.41699	6.37954	6.37536	6.43649	6.39465	6.42709	6.42417	6.38826	6.39263	0	0	0	0	0	FALSE	FALSE	FALSE	FALSE	FALSE	FALSE	FALSE	FALSE	FALSE
ENSMUSG00000028139	2310007A19Rik	6.48443	6.55708	6.44842	6.53902	6.53456	6.58562	6.50087	6.53054	6.48862	6.48885	6.57842	6.43404	0	0	0	0	0	FALSE	FALSE	FALSE	FALSE	FALSE	FALSE	FALSE	FALSE	FALSE
ENSMUSG00000034116	Vav1	8.97697	8.86657	8.91834	8.88556	9.10037	8.96353	8.9317	9.16739	9.10545	9.33496	9.19518	9.22762	0	0	0	0	0	FALSE	FALSE	FALSE	FALSE	FALSE	FALSE	FALSE	FALSE	FALSE
ENSMUSG00000041879	Ipo9	7.44889	7.19168	7.4832	7.39827	7.41532	7.42493	7.39609	7.41887	7.40656	7.80425	7.74492	7.65645	0	0	0	0	0	FALSE	FALSE	FALSE	FALSE	FALSE	FALSE	FALSE	FALSE	FALSE
ENSMUSG00000070686	C87414	6.42464	6.41408	6.39136	6.40689	6.34164	6.36562	6.38441	6.40977	6.4499	6.36294	6.44388	6.38668	0	0	0	0	0	FALSE	FALSE	FALSE	FALSE	FALSE	FALSE	FALSE	FALSE	FALSE
ENSMUSG00000041329	Atp1b2	6.56652	6.58474	6.65652	6.65096	6.68139	6.56207	6.71335	6.77959	6.7873	6.74832	6.7919	6.73348	0	0	0	0	0	FALSE	TRUE	TRUE	TRUE	FALSE	FALSE	FALSE	FALSE	FALSE
ENSMUSG00000024340	Btnl2	6.38232	6.41504	6.45999	6.45101	6.43155	6.43086	6.43144	6.40342	6.41521	6.47736	6.43702	6.49254	0	0	0	0	0	FALSE	FALSE	FALSE	FALSE	FALSE	FALSE	FALSE	FALSE	FALSE
ENSMUSG00000084050	AL845494.5	7.6151	7.42701	7.57715	7.43552	7.40946	7.39544	7.37382	7.43779	7.64934	7.52321	7.73413	7.74319	0	0	0	0	0	FALSE	FALSE	FALSE	FALSE	FALSE	FALSE	FALSE	FALSE	FALSE
ENSMUSG00000050121	Opalin	6.3594	6.4437	6.42994	6.44738	6.39166	6.35742	6.4547	6.35571	6.42746	6.35596	6.38901	6.36235	0	0	0	0	0	FALSE	FALSE	FALSE	FALSE	FALSE	FALSE	FALSE	FALSE	FALSE
ENSMUSG00000081111	AC146815.1	7.69917	7.56564	7.66293	7.47376	7.55713	7.52622	7.56589	7.53858	7.5145	7.06658	7.06491	6.9124	0	0	0	0	1	FALSE	FALSE	FALSE	FALSE	FALSE	FALSE	FALSE	FALSE	FALSE
ENSMUSG00000042386	Tex13	6.36042	6.33889	6.42377	6.39675	6.40486	6.38285	6.39046	6.36106	6.31438	6.51552	6.41651	6.4667	0	0	0	0	0	FALSE	FALSE	FALSE	FALSE	FALSE	FALSE	FALSE	FALSE	FALSE
ENSMUSG00000041438	Cirh1a	9.9846	10.0431	9.98234	10.097	10.1606	10.1598	10.2339	10.3496	10.1775	9.6716	9.63443	9.87907	0	0	0	0	0	FALSE	FALSE	FALSE	FALSE	FALSE	FALSE	FALSE	FALSE	FALSE
ENSMUSG00000014198	Zfp385c	6.5587	6.54266	6.49927	6.52994	6.5162	6.58011	6.48854	6.48889	6.47838	6.57962	6.5899	6.48886	0	0	0	0	0	FALSE	FALSE	FALSE	FALSE	FALSE	FALSE	FALSE	FALSE	FALSE
ENSMUSG00000067604	Nms	6.46344	6.45666	6.4791	6.42202	6.41426	6.44099	6.42564	6.41466	6.39566	6.44343	6.39348	6.38374	0	0	0	0	0	FALSE	FALSE	FALSE	FALSE	FALSE	FALSE	FALSE	FALSE	FALSE
ENSMUSG00000018707	Dync1h1	8.02316	8.16597	8.21746	7.87975	8.12833	8.16553	8.03523	8.45082	8.12657	7.71431	7.89142	7.75949	0	0	0	0	0	FALSE	FALSE	FALSE	FALSE	FALSE	FALSE	FALSE	FALSE	FALSE
ENSMUSG00000037593	BC030499	6.48807	6.44304	6.51874	6.36631	6.37104	6.36684	6.4002	6.46925	6.35599	6.30087	6.35046	6.31027	0	0	0	0	0	FALSE	FALSE	FALSE	FALSE	FALSE	FALSE	FALSE	FALSE	FALSE
ENSMUSG00000054312	Mrps21	9.22712	9.34094	9.4216	9.38899	9.26541	9.23041	9.22493	9.5263	9.34537	9.29577	9.04994	9.20537	0	0	0	0	0	FALSE	FALSE	FALSE	FALSE	FALSE	FALSE	FALSE	FALSE	FALSE
ENSMUSG00000061898	Rbak	7.58752	7.6256	7.64872	7.7016	7.68588	7.72188	7.58029	7.63781	7.45178	7.37649	7.45816	7.50884	0	0	0	0	0	FALSE	FALSE	FALSE	FALSE	FALSE	FALSE	FALSE	FALSE	FALSE
ENSMUSG00000025279	Dnase1l3	6.41486	6.3779	6.40496	6.4101	6.37867	6.39327	6.42336	6.35737	6.42971	6.31662	6.37645	6.42073	0	0	0	0	0	FALSE	FALSE	FALSE	FALSE	FALSE	FALSE	FALSE	FALSE	FALSE
ENSMUSG00000026226	Spata3	6.40036	6.36032	6.42691	6.32193	6.38192	6.31727	6.41397	6.36829	6.37846	6.38044	6.3877	6.37585	0	0	0	0	0	FALSE	TRUE	TRUE	TRUE	FALSE	FALSE	FALSE	FALSE	FALSE
ENSMUSG00000002835	Chaf1a	8.41226	8.43651	8.51513	8.62259	8.69031	8.62141	8.8314	9.00087	8.91689	8.47397	8.51248	8.35	0	0	0	0	0	FALSE	FALSE	FALSE	FALSE	FALSE	FALSE	FALSE	FALSE	FALSE
ENSMUSG00000082023	RP23-360A2.10	12.197	12.0481	12.2052	11.9047	12.0566	11.9798	11.9813	12.1595	12.142	12.1553	12.1698	12.2768	0	0	0	0	0	FALSE	FALSE	FALSE	FALSE	FALSE	FALSE	FALSE	FALSE	FALSE
ENSMUSG00000085972	AL596086.2	6.37896	6.39576	6.36525	6.40992	6.35387	6.40567	6.40563	6.36421	6.37623	6.41211	6.39431	6.37822	0	0	0	0	0	FALSE	TRUE	TRUE	FALSE	FALSE	FALSE	FALSE	FALSE	FALSE
ENSMUSG00000020439	Smtn	7.68713	7.68567	7.63524	7.37282	7.49632	7.4285	7.39771	7.23953	7.33604	7.62533	7.66804	8.08352	0	0	0	0	0	FALSE	TRUE	TRUE	TRUE	FALSE	FALSE	FALSE	FALSE	FALSE
ENSMUSG00000021023	1110008L16Rik	9.72546	9.63855	9.66719	9.70931	9.5268	9.58394	8.97986	9.03685	8.99894	8.6734	8.68139	8.79148	1	0	1	0	1	FALSE	FALSE	FALSE	FALSE	FALSE	FALSE	FALSE	FALSE	FALSE
ENSMUSG00000037754	Ppp1r16b	6.44256	6.40762	6.43082	6.41788	6.45103	6.39975	6.44186	6.35775	6.41769	6.40067	6.40617	6.34775	0	0	0	0	0	FALSE	TRUE	TRUE	FALSE	FALSE	FALSE	FALSE	FALSE	FALSE
ENSMUSG00000035033	Tbr1	6.39977	6.36277	6.44861	6.46742	6.43114	6.42747	6.45928	6.46172	6.41079	6.42576	6.44547	6.45777	0	0	0	0	0	FALSE	FALSE	FALSE	FALSE	FALSE	FALSE	FALSE	FALSE	FALSE
ENSMUSG00000030329	C530028O21Rik	6.43456	6.52529	6.5293	6.47499	6.40875	6.50679	6.43687	6.48849	6.41266	6.54232	6.49031	6.53943	0	0	0	0	0	FALSE	FALSE	TRUE	FALSE	FALSE	FALSE	FALSE	FALSE	FALSE
ENSMUSG00000074619	1700034I23Rik	6.5098	6.4385	6.45366	6.43232	6.45812	6.49944	6.46794	6.48731	6.45158	6.37267	6.3856	6.3647	0	0	0	0	0	FALSE	FALSE	FALSE	FALSE	FALSE	FALSE	FALSE	FALSE	FALSE
ENSMUSG00000019818	Cd164	10.1829	10.1897	10.1575	10.278	10.0977	10.3433	10.5444	10.3093	10.3213	10.536	10.7645	10.6436	0	0	0	0	0	FALSE	FALSE	FALSE	TRUE	FALSE	FALSE	FALSE	FALSE	FALSE
ENSMUSG00000036264	Fstl4	6.41408	6.40737	6.41228	6.43273	6.37693	6.3932	6.44331	6.353	6.40824	6.43425	6.47114	6.4159	0	0	0	0	0	FALSE	FALSE	FALSE	FALSE	TRUE	TRUE	FALSE	FALSE	FALSE
ENSMUSG00000034518	Hmgxb4	11.2161	11.3684	11.246	11.2809	11.2167	11.314	10.5685	10.3504	10.4285	10.3692	10.3523	10.1977	1	0	1	0	1	TRUE	TRUE	TRUE	TRUE	TRUE	TRUE	FALSE	TRUE	FALSE
ENSMUSG00000057914	Cacnb2	6.4088	6.41451	6.43667	6.39865	6.47858	6.43267	6.4377	6.38467	6.41568	6.45057	6.47745	6.49491	0	0	0	0	0	FALSE	FALSE	FALSE	FALSE	FALSE	FALSE	FALSE	FALSE	FALSE
ENSMUSG00000053134	Supt7l	7.36699	7.49981	7.48583	7.57419	7.61672	7.58926	7.47782	7.50795	7.46891	7.43042	7.40577	7.52456	0	0	0	0	0	FALSE	FALSE	FALSE	FALSE	FALSE	FALSE	FALSE	FALSE	FALSE
ENSMUSG00000029182	1700001C02Rik	6.36863	6.41751	6.38485	6.37498	6.40739	6.33513	6.38956	6.35225	6.39681	6.34805	6.36111	6.40265	0	0	0	0	0	FALSE	FALSE	FALSE	FALSE	FALSE	FALSE	FALSE	FALSE	FALSE
ENSMUSG00000033228	Sfrs2ip	8.12467	8.11048	8.24758	8.39003	8.38598	8.31999	8.49358	8.51089	8.51824	8.40226	8.4278	8.51094	0	0	0	0	0	FALSE	FALSE	FALSE	FALSE	FALSE	FALSE	FALSE	FALSE	FALSE
ENSMUSG00000026368	F13b	6.45819	6.44106	6.49332	6.46398	6.40182	6.44015	6.37248	6.45513	6.38131	6.53821	6.50201	6.46556	0	0	0	0	0	FALSE	TRUE	TRUE	TRUE	TRUE	TRUE	FALSE	FALSE	TRUE
ENSMUSG00000083410	AL669921.1	6.56711	6.44703	6.47692	6.4403	6.4519	6.46871	6.38243	6.42032	6.41554	6.46321	6.38324	6.3996	0	0	0	0	0	FALSE	FALSE	FALSE	FALSE	FALSE	FALSE	FALSE	FALSE	FALSE
ENSMUSG00000071815	RP23-245M18.12	6.46756	6.45708	6.48819	6.47648	6.4568	6.47311	6.45341	6.39909	6.42731	6.48452	6.4735	6.52603	0	0	0	0	0	FALSE	FALSE	FALSE	FALSE	FALSE	FALSE	FALSE	FALSE	FALSE
ENSMUSG00000000253	Gmpr	7.16939	7.32639	7.31526	7.28858	7.50528	7.40448	7.16121	7.34909	7.19323	6.94308	6.93908	6.88636	0	0	0	0	0	FALSE	FALSE	TRUE	FALSE	FALSE	FALSE	FALSE	FALSE	FALSE
ENSMUSG00000080809	AL928949.2	6.44887	6.44685	6.43979	6.45322	6.43398	6.43349	6.41499	6.45889	6.47173	6.49702	6.41472	6.4962	0	0	0	0	0	FALSE	FALSE	FALSE	FALSE	FALSE	FALSE	FALSE	FALSE	FALSE
ENSMUSG00000001333	Sync	6.41743	6.43747	6.36094	6.44948	6.49894	6.44765	6.42596	6.43386	6.48518	6.32376	6.40494	6.41413	0	0	0	0	0	FALSE	FALSE	FALSE	FALSE	FALSE	FALSE	FALSE	FALSE	FALSE
ENSMUSG00000081920	AC121131.2	7.41704	7.33639	7.43619	7.73847	7.52055	7.57221	7.87124	7.83691	7.79316	7.90589	7.70462	7.75126	0	0	0	0	0	FALSE	FALSE	FALSE	FALSE	FALSE	FALSE	FALSE	FALSE	FALSE
ENSMUSG00000022562	Oplah	6.58592	6.52169	6.66001	6.54991	6.55904	6.47069	6.47912	6.41952	6.45122	6.46328	6.51259	6.46166	0	0	0	0	0	FALSE	FALSE	FALSE	FALSE	FALSE	FALSE	FALSE	FALSE	FALSE
ENSMUSG00000043243	Fam129c	6.38414	6.34258	6.38306	6.40395	6.40072	6.41029	6.38504	6.41231	6.35776	6.49895	6.31469	6.38092	0	0	0	0	0	FALSE	FALSE	FALSE	FALSE	FALSE	FALSE	FALSE	FALSE	FALSE
ENSMUSG00000082980	Olfr1274	6.40797	6.36466	6.40794	6.44594	6.47776	6.3944	6.37164	6.43246	6.44805	6.48106	6.43946	6.42494	0	0	0	0	0	FALSE	FALSE	FALSE	FALSE	FALSE	FALSE	FALSE	FALSE	FALSE
ENSMUSG00000054940	Olfr137	6.42918	6.40844	6.41012	6.51652	6.42501	6.42128	6.411	6.4096	6.48402	6.46585	6.42901	6.3864	0	0	0	0	0	FALSE	FALSE	FALSE	FALSE	FALSE	FALSE	FALSE	FALSE	FALSE
ENSMUSG00000047965	AC097273.1	13.6619	13.6968	13.6727	13.6642	13.6745	13.6094	13.6592	13.5868	13.6981	13.6783	13.6746	13.5962	0	0	0	0	0	FALSE	FALSE	FALSE	FALSE	FALSE	FALSE	FALSE	FALSE	FALSE
ENSMUSG00000056665	4930572J05Rik	6.46306	6.50973	6.49128	6.48812	6.53997	6.48123	6.55547	6.55433	6.55077	6.53306	6.56045	6.51901	0	0	0	0	0	FALSE	FALSE	FALSE	FALSE	FALSE	FALSE	FALSE	FALSE	FALSE
ENSMUSG00000004113	Cacna1b	6.41041	6.41616	6.38416	6.33656	6.33437	6.37487	6.37797	6.4145	6.36045	6.3643	6.42923	6.41617	0	0	0	0	0	FALSE	FALSE	FALSE	FALSE	FALSE	FALSE	FALSE	FALSE	FALSE
ENSMUSG00000057342	Sphk2	7.75218	7.87123	7.95256	7.80957	7.92887	7.81676	7.7715	7.84769	7.79371	7.40788	7.2906	7.46036	0	0	0	0	0	FALSE	FALSE	FALSE	FALSE	FALSE	FALSE	FALSE	FALSE	FALSE
ENSMUSG00000022064	Pibf1	6.75989	6.75917	6.71355	6.79005	6.65014	6.73484	6.60432	6.59778	6.66178	6.87873	6.86165	6.81962	0	0	0	0	0	FALSE	TRUE	TRUE	TRUE	TRUE	FALSE	FALSE	FALSE	FALSE
ENSMUSG00000020844	Nxn	9.12402	9.1018	9.18645	9.43288	9.50387	9.34445	10.0471	9.90063	9.94001	10.2641	9.96234	10.1379	-1	0	0	0	-1	FALSE	TRUE	TRUE	TRUE	TRUE	TRUE	FALSE	TRUE	FALSE
ENSMUSG00000023052	Npff	6.43892	6.41432	6.39297	6.42147	6.40479	6.38235	6.31068	6.41623	6.41224	6.44846	6.40468	6.37679	0	0	0	0	0	FALSE	FALSE	FALSE	FALSE	FALSE	FALSE	FALSE	FALSE	FALSE
ENSMUSG00000081232	BX324122.1	6.49989	6.53648	6.49884	6.50354	6.41513	6.50797	6.5459	6.54359	6.50107	6.44652	6.38093	6.39116	0	0	0	0	0	FALSE	FALSE	FALSE	FALSE	FALSE	FALSE	FALSE	FALSE	FALSE
ENSMUSG00000029762	Akr1b8	6.84238	6.86362	6.81278	7.04025	6.95949	6.93244	6.85051	6.97956	6.91834	6.87943	6.94073	6.9224	0	0	0	0	0	FALSE	TRUE	TRUE	TRUE	TRUE	FALSE	FALSE	FALSE	TRUE
ENSMUSG00000027470	Mylk2	6.39744	6.38827	6.42256	6.31625	6.35832	6.36208	6.42041	6.36017	6.34201	6.37318	6.35303	6.40823	0	0	0	0	0	FALSE	FALSE	FALSE	FALSE	FALSE	FALSE	FALSE	FALSE	FALSE
ENSMUSG00000043931	Gimap7	6.44313	6.48802	6.43218	6.46843	6.45083	6.44158	6.40589	6.40131	6.46917	6.42129	6.59097	6.44778	0	0	0	0	0	FALSE	FALSE	FALSE	FALSE	FALSE	FALSE	FALSE	FALSE	FALSE
ENSMUSG00000022596	Slurp1	6.42179	6.34577	6.38048	6.35879	6.41363	6.46381	6.38592	6.34678	6.29438	6.40568	6.38348	6.40443	0	0	0	0	0	FALSE	FALSE	FALSE	FALSE	FALSE	FALSE	FALSE	FALSE	FALSE
ENSMUSG00000042498	D330045A20Rik	6.4007	6.43377	6.43224	6.47405	6.42041	6.47261	6.57092	6.44841	6.46435	6.47217	6.43354	6.34737	0	0	0	0	0	FALSE	FALSE	FALSE	FALSE	FALSE	FALSE	FALSE	FALSE	FALSE
ENSMUSG00000048747	E130114P18Rik	6.4375	6.39284	6.42803	6.37335	6.33408	6.38597	6.36709	6.44341	6.36728	6.426	6.45184	6.45188	0	0	0	0	0	FALSE	TRUE	TRUE	TRUE	FALSE	FALSE	FALSE	FALSE	FALSE
ENSMUSG00000070335	Krtap9-1	6.40433	6.46811	6.45427	6.44989	6.4162	6.44987	6.49424	6.60661	6.46164	6.43469	6.48918	6.43931	0	0	0	0	0	FALSE	FALSE	FALSE	FALSE	FALSE	FALSE	FALSE	FALSE	FALSE
ENSMUSG00000075166	Olfr1104	6.39804	6.37855	6.37722	6.39878	6.413	6.38614	6.34288	6.3992	6.39946	6.35555	6.44326	6.39308	0	0	0	0	0	FALSE	FALSE	FALSE	FALSE	FALSE	FALSE	FALSE	FALSE	FALSE
ENSMUSG00000025185	Loxl4	6.48146	6.51811	6.64176	6.50396	6.51206	6.43178	6.52937	6.52187	6.46675	6.55095	6.53158	6.57662	0	0	0	0	0	FALSE	FALSE	FALSE	FALSE	FALSE	FALSE	FALSE	FALSE	FALSE
ENSMUSG00000024640	Psat1	9.35773	9.33537	9.30929	9.52956	9.45906	9.29449	9.96072	9.88626	10.2425	10.7878	11.2148	10.9821	-1	0	-1	-1	-1	FALSE	TRUE	TRUE	TRUE	TRUE	TRUE	FALSE	FALSE	TRUE
ENSMUSG00000027009	Itga4	6.40587	6.37088	6.36812	6.37538	6.41314	6.44162	6.39579	6.36823	6.36072	6.34046	6.39432	6.38503	0	0	0	0	0	FALSE	FALSE	FALSE	FALSE	FALSE	FALSE	FALSE	FALSE	FALSE
ENSMUSG00000079590	Gm16405	6.42874	6.40048	6.40998	6.41699	6.37954	6.37536	6.43649	6.39465	6.42709	6.42417	6.38826	6.39263	0	0	0	0	0	FALSE	FALSE	FALSE	FALSE	FALSE	FALSE	FALSE	FALSE	FALSE
ENSMUSG00000086008	AL671993.2	6.43311	6.42566	6.41905	6.37611	6.4043	6.43738	6.43979	6.40259	6.39268	6.39962	6.42998	6.41758	0	0	0	0	0	FALSE	FALSE	FALSE	FALSE	TRUE	TRUE	FALSE	FALSE	FALSE
ENSMUSG00000075165	Olfr1105	6.45223	6.45291	6.56353	6.49781	6.47942	6.48666	6.45723	6.65465	6.4717	6.45374	6.50388	6.44601	0	0	0	0	0	FALSE	FALSE	FALSE	FALSE	FALSE	FALSE	FALSE	FALSE	FALSE
ENSMUSG00000046404	Yod1	6.44688	6.47395	6.48412	6.37165	6.42932	6.35163	6.43726	6.42869	6.47172	6.5016	6.41772	6.4535	0	0	0	0	0	FALSE	FALSE	FALSE	FALSE	FALSE	FALSE	FALSE	FALSE	FALSE
ENSMUSG00000067283	Hspa1a	6.43718	6.43838	6.37005	6.46425	6.50257	6.47845	6.4104	6.4402	6.44042	6.42109	6.37777	6.4917	0	0	0	0	0	FALSE	FALSE	FALSE	FALSE	FALSE	FALSE	FALSE	FALSE	FALSE
ENSMUSG00000081501	RP23-139P14.12	6.49854	6.52203	6.44752	6.46811	6.53438	6.43787	6.39946	6.4894	6.56244	6.45891	6.42161	6.46766	0	0	0	0	0	FALSE	FALSE	FALSE	FALSE	FALSE	FALSE	FALSE	FALSE	FALSE
ENSMUSG00000069301	Hist1h2ag	9.04802	9.24727	9.46884	10.3403	10.1747	10.0115	10.2675	10.3073	10.1884	10.0646	9.80867	10.0026	-1	-1	0	0	-1	FALSE	FALSE	FALSE	FALSE	FALSE	FALSE	FALSE	FALSE	FALSE
ENSMUSG00000075164	Olfr1106	6.37885	6.42792	6.48407	6.41506	6.45232	6.42942	6.37967	6.45646	6.36233	6.43787	6.42257	6.36841	0	0	0	0	0	FALSE	FALSE	FALSE	FALSE	FALSE	FALSE	FALSE	FALSE	FALSE
ENSMUSG00000059845	RP23-212C14.7	6.44158	6.47177	6.46513	6.45167	6.42341	6.46315	6.45113	6.50932	6.44881	6.42024	6.37749	6.41494	0	0	0	0	0	FALSE	FALSE	FALSE	FALSE	FALSE	FALSE	FALSE	FALSE	FALSE
ENSMUSG00000037814	Larp1b	6.40862	6.38172	6.49278	6.42543	6.41253	6.38826	6.35186	6.47021	6.34303	6.38858	6.3581	6.39809	0	0	0	0	0	FALSE	FALSE	FALSE	FALSE	FALSE	FALSE	FALSE	FALSE	FALSE
ENSMUSG00000078781	AC161359.1	6.36321	6.37328	6.4587	6.40695	6.40599	6.37452	6.35283	6.46801	6.34912	6.30099	6.40753	6.39841	0	0	0	0	0	FALSE	FALSE	FALSE	FALSE	FALSE	FALSE	FALSE	FALSE	FALSE
ENSMUSG00000069300	Hist1h2bj	7.78609	7.68044	7.83773	7.95431	7.92271	7.74422	7.86016	7.90435	8.065	8.4016	8.80294	9.08691	0	0	0	-1	-1	FALSE	FALSE	FALSE	FALSE	FALSE	FALSE	FALSE	FALSE	FALSE
ENSMUSG00000018428	Akap1	7.83855	8.0159	7.94115	7.95405	7.95872	8.0463	7.74182	7.83595	7.60247	7.02604	7.02435	7.0431	0	0	0	1	1	FALSE	FALSE	TRUE	FALSE	TRUE	FALSE	FALSE	FALSE	FALSE
ENSMUSG00000045912	C2cd4c	6.48992	6.41999	6.41944	6.49247	6.46231	6.49004	6.59539	6.5882	6.58217	6.4708	6.51723	6.47913	0	0	0	0	0	FALSE	FALSE	FALSE	FALSE	FALSE	FALSE	FALSE	FALSE	FALSE
ENSMUSG00000054978	Kbtbd13	6.36839	6.46403	6.3961	6.40155	6.42494	6.44827	6.44681	6.37278	6.40466	6.38513	6.42515	6.45025	0	0	0	0	0	FALSE	FALSE	FALSE	FALSE	FALSE	FALSE	FALSE	FALSE	FALSE
ENSMUSG00000084843	AL672157.1	6.3608	6.38088	6.36995	6.36117	6.43754	6.4454	6.38303	6.43928	6.36353	6.42019	6.40533	6.41223	0	0	0	0	0	FALSE	TRUE	TRUE	FALSE	FALSE	FALSE	FALSE	FALSE	FALSE
ENSMUSG00000022634	Yaf2	6.39961	6.44585	6.48772	6.48229	6.43114	6.37969	6.66838	6.59307	6.6605	7.0013	6.88992	7.00063	0	0	0	0	0	FALSE	FALSE	FALSE	FALSE	FALSE	FALSE	FALSE	FALSE	FALSE
ENSMUSG00000005873	Reep5	6.55353	6.53731	6.50594	6.64618	6.60466	6.66665	6.9952	7.01729	6.98512	7.56958	7.28659	7.29329	0	0	0	0	-1	FALSE	FALSE	FALSE	FALSE	FALSE	FALSE	FALSE	FALSE	FALSE
ENSMUSG00000057236	Rbbp4	7.71306	7.61433	7.64323	7.76198	7.56505	7.67224	7.84541	7.80245	7.81693	7.49711	7.47695	7.3549	0	0	0	0	0	FALSE	FALSE	FALSE	FALSE	FALSE	FALSE	FALSE	FALSE	FALSE
ENSMUSG00000055178	AL672241.2	6.41947	6.44358	6.44449	6.39091	6.45058	6.4262	6.4057	6.45011	6.40673	6.49848	6.4222	6.42501	0	0	0	0	0	FALSE	FALSE	FALSE	FALSE	FALSE	FALSE	FALSE	FALSE	FALSE
ENSMUSG00000087498	AL593853.2	6.47155	6.36768	6.41443	6.45738	6.38518	6.41876	6.3939	6.39687	6.39027	6.48862	6.40983	6.39998	0	0	0	0	0	FALSE	TRUE	TRUE	FALSE	FALSE	FALSE	FALSE	FALSE	FALSE
ENSMUSG00000060461	Dppa5a	13.6485	13.7895	13.8263	13.6303	13.7324	13.7421	13.7166	13.3837	13.3113	8.28563	11.4318	8.0391	0	0	0	1	1	FALSE	TRUE	TRUE	TRUE	TRUE	FALSE	FALSE	FALSE	TRUE
ENSMUSG00000048703	Speer4b	6.46026	6.42787	6.39464	6.44089	6.48116	6.43015	6.44721	6.40641	6.50654	6.43212	6.40135	6.44665	0	0	0	0	0	FALSE	FALSE	FALSE	FALSE	FALSE	FALSE	FALSE	FALSE	FALSE
ENSMUSG00000031374	Zfp92	6.39504	6.39834	6.38432	6.47573	6.40306	6.42089	6.42782	6.44208	6.45503	6.42307	6.39091	6.34202	0	0	0	0	0	FALSE	FALSE	FALSE	FALSE	FALSE	FALSE	FALSE	FALSE	FALSE
ENSMUSG00000074199	Krtdap	6.45901	6.46904	6.45969	6.43722	6.40849	6.41774	6.43596	6.41674	6.45246	6.62172	6.5733	6.6429	0	0	0	0	0	FALSE	TRUE	TRUE	TRUE	FALSE	FALSE	FALSE	FALSE	FALSE
ENSMUSG00000038721	Hoxb7	6.42058	6.38059	6.39526	6.54165	6.47206	6.44105	6.83966	6.92388	6.99379	7.50729	7.37914	7.47621	0	0	0	0	-1	FALSE	TRUE	TRUE	TRUE	FALSE	FALSE	FALSE	FALSE	FALSE
ENSMUSG00000052469	AC166110.7	6.51043	6.53885	6.57666	6.49237	6.48152	6.49368	6.44821	6.53124	6.45527	6.54183	6.43223	6.43383	0	0	0	0	0	FALSE	FALSE	FALSE	FALSE	FALSE	FALSE	FALSE	FALSE	FALSE
ENSMUSG00000005442	Cic	6.85642	6.94044	6.85791	6.8623	6.91629	6.91555	6.7648	6.76942	6.79145	6.80804	6.66949	6.72139	0	0	0	0	0	FALSE	FALSE	TRUE	FALSE	TRUE	FALSE	FALSE	FALSE	FALSE
ENSMUSG00000040694	Apobec2	6.42885	6.36101	6.38112	6.34276	6.3682	6.39493	6.35893	6.39517	6.35725	6.37724	6.40125	6.36118	0	0	0	0	0	FALSE	TRUE	TRUE	FALSE	TRUE	TRUE	FALSE	TRUE	FALSE
ENSMUSG00000082789	AL928605.7	6.49854	6.52203	6.44752	6.46811	6.53438	6.43787	6.39946	6.4894	6.56244	6.45891	6.42161	6.46766	0	0	0	0	0	FALSE	FALSE	FALSE	FALSE	FALSE	FALSE	FALSE	FALSE	FALSE
ENSMUSG00000070334	Krtap31-1	6.43352	6.41213	6.41891	6.41888	6.42092	6.39812	6.38735	6.42532	6.44097	6.46651	6.43796	6.39807	0	0	0	0	0	FALSE	FALSE	FALSE	FALSE	FALSE	FALSE	FALSE	FALSE	FALSE
ENSMUSG00000031481	Tpte	6.43303	6.4424	6.37536	6.3614	6.40086	6.43125	6.41705	6.44121	6.45149	6.43025	6.41506	6.45612	0	0	0	0	0	FALSE	FALSE	FALSE	FALSE	FALSE	FALSE	FALSE	FALSE	FALSE
ENSMUSG00000039264	Gimap3	6.38866	6.40374	6.4899	6.43391	6.49979	6.4428	6.43073	6.51128	6.43097	6.51463	6.43839	6.40779	0	0	0	0	0	FALSE	FALSE	FALSE	FALSE	FALSE	FALSE	FALSE	FALSE	FALSE
ENSMUSG00000031430	Vsig1	6.38894	6.41285	6.44579	6.3953	6.48109	6.37952	6.41833	6.52393	6.44511	6.41893	6.36941	6.39126	0	0	0	0	0	FALSE	FALSE	FALSE	FALSE	FALSE	FALSE	FALSE	FALSE	FALSE
ENSMUSG00000080926	AL591851.2	6.4845	6.48461	6.4844	6.51857	6.47557	6.45698	6.47543	6.47579	6.4965	6.38575	6.40418	6.47275	0	0	0	0	0	FALSE	FALSE	FALSE	FALSE	FALSE	FALSE	FALSE	FALSE	FALSE
ENSMUSG00000024973	Hrasls5	6.34619	6.39807	6.34797	6.38692	6.37834	6.36114	6.40782	6.36822	6.43145	6.41402	6.4766	6.42532	0	0	0	0	0	FALSE	FALSE	FALSE	FALSE	FALSE	FALSE	FALSE	FALSE	FALSE
ENSMUSG00000031337	Mtm1	6.41899	6.39188	6.39736	6.41303	6.44077	6.38106	6.3533	6.41931	6.4224	6.40725	6.39605	6.40202	0	0	0	0	0	FALSE	FALSE	FALSE	FALSE	FALSE	FALSE	FALSE	FALSE	FALSE
ENSMUSG00000032294	Pkm2	11.8033	11.7517	11.7554	11.7642	11.9325	11.8127	12.0117	11.9514	11.9787	11.8258	11.8733	11.9407	0	0	0	0	0	FALSE	FALSE	TRUE	TRUE	FALSE	FALSE	FALSE	FALSE	FALSE
ENSMUSG00000024410	3110002H16Rik	8.12235	8.05306	8.12342	8.29463	8.22827	8.1443	8.02978	7.94348	7.97157	7.89299	7.7608	7.91133	0	0	0	0	0	FALSE	FALSE	FALSE	FALSE	FALSE	FALSE	FALSE	FALSE	FALSE
ENSMUSG00000048424	Ranbp3l	6.42394	6.46849	6.40925	6.41247	6.37697	6.37959	6.41293	6.41122	6.45993	6.48541	6.51717	6.43842	0	0	0	0	0	FALSE	FALSE	FALSE	FALSE	FALSE	FALSE	FALSE	FALSE	FALSE
ENSMUSG00000035946	Gsx2	6.40828	6.43216	6.3912	6.3718	6.37687	6.41894	6.43515	6.41556	6.40011	6.44028	6.37703	6.45924	0	0	0	0	0	FALSE	TRUE	TRUE	TRUE	TRUE	TRUE	FALSE	TRUE	FALSE
ENSMUSG00000016386	Mpped2	6.40701	6.44857	6.35939	6.36036	6.44537	6.46636	6.38363	6.42269	6.40355	6.39275	6.36249	6.36706	0	0	0	0	0	FALSE	TRUE	TRUE	TRUE	TRUE	TRUE	FALSE	FALSE	TRUE
ENSMUSG00000037563	Rps16	12.9843	12.8739	12.9125	13.0903	12.9293	12.9457	12.9985	12.8396	12.8955	12.943	12.9944	12.9519	0	0	0	0	0	FALSE	FALSE	FALSE	FALSE	FALSE	FALSE	FALSE	FALSE	FALSE
ENSMUSG00000022838	Eaf2	6.40357	6.41404	6.42555	6.42558	6.43381	6.38935	6.44449	6.3847	6.4154	6.41997	6.42577	6.31313	0	0	0	0	0	FALSE	FALSE	FALSE	FALSE	FALSE	FALSE	FALSE	FALSE	FALSE
ENSMUSG00000042410	Agps	7.98735	8.00429	8.01524	8.03238	8.00132	8.14333	8.21985	8.24242	8.18873	7.83455	7.74757	7.65975	0	0	0	0	0	FALSE	TRUE	TRUE	TRUE	TRUE	TRUE	FALSE	FALSE	FALSE
ENSMUSG00000036968	Cnpy4	6.67567	6.66166	6.52203	6.65965	6.66493	6.6489	6.7759	6.65351	6.83292	6.7447	6.67118	6.73266	0	0	0	0	0	FALSE	FALSE	FALSE	FALSE	FALSE	FALSE	FALSE	FALSE	FALSE
ENSMUSG00000087574	AL645601.3	6.38574	6.40712	6.35387	6.42564	6.37785	6.3958	6.35652	6.32036	6.38355	6.39756	6.34987	6.39719	0	0	0	0	0	FALSE	FALSE	FALSE	FALSE	FALSE	FALSE	FALSE	FALSE	FALSE
ENSMUSG00000073998	Olfr520	6.37922	6.41583	6.42026	6.40528	6.39655	6.46775	6.40671	6.44608	6.35499	6.44851	6.37941	6.46988	0	0	0	0	0	FALSE	FALSE	FALSE	FALSE	FALSE	FALSE	FALSE	FALSE	FALSE
ENSMUSG00000048065	Cyb5r2	6.45568	6.52621	6.37218	6.41464	6.42875	6.5046	6.45128	6.38721	6.4868	6.36679	6.47945	6.35794	0	0	0	0	0	FALSE	TRUE	FALSE	TRUE	FALSE	FALSE	FALSE	FALSE	FALSE
ENSMUSG00000084328	AL808137.2	13.5595	13.5932	13.602	13.386	13.6663	13.4981	13.3976	13.5726	13.4998	13.4836	13.4965	13.5776	0	0	0	0	0	FALSE	FALSE	FALSE	FALSE	FALSE	FALSE	FALSE	FALSE	FALSE
ENSMUSG00000074804	RP23-20A6.1	6.40328	6.40698	6.36722	6.40094	6.35246	6.40895	6.38271	6.36034	6.36297	6.40416	6.37911	6.32543	0	0	0	0	0	FALSE	FALSE	FALSE	FALSE	FALSE	FALSE	FALSE	FALSE	FALSE
ENSMUSG00000030158	Clec12b	6.41413	6.3738	6.41775	6.4001	6.39484	6.39118	6.41295	6.35181	6.39254	6.33268	6.43015	6.47386	0	0	0	0	0	FALSE	FALSE	FALSE	FALSE	FALSE	FALSE	FALSE	FALSE	FALSE
ENSMUSG00000006920	Ezh1	6.51681	6.52572	6.60078	6.57127	6.56017	6.5687	6.50788	6.53858	6.43058	6.4925	6.48864	6.52959	0	0	0	0	0	FALSE	TRUE	TRUE	TRUE	TRUE	TRUE	FALSE	FALSE	TRUE
ENSMUSG00000001833	Sept7	6.44855	6.46699	6.44112	6.40885	6.39788	6.44951	6.36636	6.41952	6.37501	6.50676	6.43411	6.51464	0	0	0	0	0	FALSE	FALSE	FALSE	FALSE	FALSE	FALSE	FALSE	FALSE	FALSE
ENSMUSG00000073684	2610002J02Rik	7.79437	7.79739	7.80032	7.8845	7.78669	7.80854	8.02492	8.05637	8.03887	8.34158	8.21751	8.21644	0	0	0	0	0	FALSE	FALSE	FALSE	FALSE	FALSE	FALSE	FALSE	FALSE	FALSE
ENSMUSG00000071764	Olfr1320	6.40684	6.3919	6.4432	6.36672	6.44366	6.40316	6.44334	6.39962	6.37893	6.45958	6.36231	6.48138	0	0	0	0	0	FALSE	FALSE	FALSE	FALSE	FALSE	FALSE	FALSE	FALSE	FALSE
ENSMUSG00000044337	Cxcr7	6.42502	6.37942	6.34483	6.45271	6.35011	6.39928	6.37435	6.37071	6.46171	6.41384	6.30778	6.43391	0	0	0	0	0	FALSE	FALSE	FALSE	FALSE	FALSE	FALSE	FALSE	FALSE	FALSE
ENSMUSG00000066197	Gpr139	6.4393	6.41971	6.43678	6.43761	6.42639	6.47921	6.46662	6.4644	6.44272	6.45174	6.38223	6.44263	0	0	0	0	0	FALSE	FALSE	FALSE	FALSE	FALSE	FALSE	FALSE	FALSE	FALSE
ENSMUSG00000043153	Ispd	6.46775	6.43221	6.48631	6.44145	6.37652	6.33727	6.39224	6.41077	6.42992	6.4559	6.44477	6.45364	0	0	0	0	0	FALSE	FALSE	FALSE	FALSE	TRUE	TRUE	FALSE	FALSE	FALSE
ENSMUSG00000071584	AC137156.1	6.82198	6.92237	6.84602	6.79119	6.7664	6.7939	6.72762	6.77322	6.73477	6.85378	6.82213	6.77488	0	0	0	0	0	FALSE	FALSE	FALSE	FALSE	FALSE	FALSE	FALSE	FALSE	FALSE
ENSMUSG00000068284	Gm608	6.36534	6.41051	6.38998	6.36298	6.34959	6.396	6.4187	6.351	6.34607	6.48282	6.32485	6.43907	0	0	0	0	0	FALSE	FALSE	FALSE	FALSE	FALSE	FALSE	FALSE	FALSE	FALSE
ENSMUSG00000083483	RP23-29K12.3	11.0064	10.7533	10.9982	10.8525	10.8691	10.9507	10.7782	10.8497	10.953	11.1962	11.165	11.1155	0	0	0	0	0	FALSE	FALSE	FALSE	FALSE	FALSE	FALSE	FALSE	FALSE	FALSE
ENSMUSG00000062695	Olfr136	6.47656	6.43151	6.38355	6.36692	6.43966	6.43512	6.39459	6.37557	6.48237	6.40092	6.40232	6.36205	0	0	0	0	0	FALSE	FALSE	FALSE	FALSE	FALSE	FALSE	FALSE	FALSE	FALSE
ENSMUSG00000045609	AC124235.1	6.38841	6.32914	6.3771	6.41088	6.36903	6.31535	6.34589	6.46474	6.47655	6.40761	6.39748	6.4539	0	0	0	0	0	FALSE	FALSE	FALSE	FALSE	FALSE	FALSE	FALSE	FALSE	FALSE
ENSMUSG00000035275	Raver2	7.91714	8.01049	8.11989	8.15516	8.1363	8.01799	8.54546	8.5312	8.47722	8.31944	8.44536	8.53501	0	0	0	0	0	FALSE	FALSE	FALSE	FALSE	FALSE	FALSE	FALSE	FALSE	FALSE
ENSMUSG00000046711	Hmga1	11.2829	11.3131	11.3163	11.3593	11.4161	11.3326	11.7318	11.7237	11.7443	11.4975	11.3949	11.5229	0	0	0	0	0	FALSE	FALSE	FALSE	FALSE	FALSE	FALSE	FALSE	FALSE	FALSE
ENSMUSG00000055839	Tceb2	12.1077	12.1456	12.0916	12.1055	12.0992	12.0956	11.9421	12.0599	11.9577	11.7848	11.7903	11.7624	0	0	0	0	0	FALSE	FALSE	FALSE	FALSE	FALSE	FALSE	FALSE	FALSE	FALSE
ENSMUSG00000031962	Cdh15	6.37379	6.39189	6.44969	6.39816	6.38467	6.37792	6.44664	6.403	6.37037	6.36904	6.46468	6.42113	0	0	0	0	0	FALSE	FALSE	FALSE	FALSE	FALSE	FALSE	FALSE	FALSE	FALSE
ENSMUSG00000063949	Olfr205	6.39105	6.46062	6.4082	6.38403	6.43128	6.42235	6.44595	6.3641	6.42128	6.38813	6.38521	6.48136	0	0	0	0	0	FALSE	FALSE	FALSE	FALSE	FALSE	FALSE	FALSE	FALSE	FALSE
ENSMUSG00000064284	2210021J22Rik	7.07404	7.0901	7.08628	6.95974	7.01399	7.01068	6.88088	7.07271	6.93609	6.84385	7.0431	6.83169	0	0	0	0	0	FALSE	FALSE	FALSE	FALSE	TRUE	FALSE	FALSE	FALSE	FALSE
ENSMUSG00000023307	March5	7.78869	7.77241	7.88932	7.87434	7.92182	7.81352	8.09014	8.12383	8.27132	8.55893	8.43227	8.43317	0	0	0	0	-1	FALSE	FALSE	FALSE	FALSE	FALSE	FALSE	FALSE	FALSE	FALSE
ENSMUSG00000061751	Kalrn	6.60148	6.53516	6.51738	6.50569	6.52272	6.53951	6.50319	6.50101	6.51431	6.47707	6.4779	6.47025	0	0	0	0	0	FALSE	TRUE	TRUE	TRUE	TRUE	FALSE	FALSE	FALSE	FALSE
ENSMUSG00000020642	Rnf144a	6.61205	6.61045	6.69226	6.80789	6.82416	6.85126	7.20527	7.14063	7.06956	7.45	7.28189	7.3321	0	0	0	0	-1	FALSE	FALSE	FALSE	FALSE	TRUE	FALSE	FALSE	FALSE	FALSE
ENSMUSG00000067909	Slxl1	6.40794	6.37212	6.41368	6.42719	6.42016	6.4179	6.39063	6.40312	6.40129	6.37941	6.42874	6.44641	0	0	0	0	0	FALSE	FALSE	FALSE	FALSE	FALSE	FALSE	FALSE	FALSE	FALSE
ENSMUSG00000086933	AL662868.5	6.38209	6.37146	6.395	6.4214	6.40258	6.38209	6.37513	6.48526	6.41346	6.36674	6.38944	6.35807	0	0	0	0	0	FALSE	FALSE	FALSE	FALSE	FALSE	FALSE	FALSE	FALSE	FALSE
ENSMUSG00000054274	D230039L06Rik	6.38379	6.3485	6.34615	6.36148	6.34793	6.38248	6.42948	6.40258	6.40882	6.34527	6.35127	6.38949	0	0	0	0	0	FALSE	TRUE	TRUE	TRUE	TRUE	TRUE	FALSE	FALSE	FALSE
ENSMUSG00000030199	Etv6	6.57832	6.5908	6.7059	6.64159	6.65891	6.51822	6.64082	6.54503	6.6139	6.68595	6.64165	6.47564	0	0	0	0	0	FALSE	FALSE	FALSE	FALSE	FALSE	FALSE	FALSE	FALSE	FALSE
ENSMUSG00000074676	Foxs1	6.46296	6.44265	6.4526	6.43351	6.47487	6.41198	6.41364	6.43944	6.45426	6.46933	6.40194	6.43953	0	0	0	0	0	FALSE	FALSE	FALSE	FALSE	FALSE	FALSE	FALSE	FALSE	FALSE
ENSMUSG00000081044	AL645547.5	6.45999	6.47229	6.4657	6.42135	6.38494	6.40241	6.44148	6.40632	6.43069	6.42955	6.39769	6.40042	0	0	0	0	0	FALSE	FALSE	FALSE	FALSE	FALSE	FALSE	FALSE	FALSE	FALSE
ENSMUSG00000058656	Samd12	6.50276	6.53809	6.47217	6.51161	6.46003	6.5385	6.50802	6.45777	6.50067	6.49229	6.48416	6.44683	0	0	0	0	0	FALSE	FALSE	FALSE	TRUE	FALSE	FALSE	FALSE	FALSE	FALSE
ENSMUSG00000020910	2310004I24Rik	7.52189	7.45915	7.42513	7.5341	7.42875	7.41304	7.56701	7.51797	7.59221	7.44401	7.32643	7.48422	0	0	0	0	0	FALSE	FALSE	FALSE	FALSE	FALSE	FALSE	FALSE	FALSE	FALSE
ENSMUSG00000048792	AC161183.2	6.41024	6.43018	6.42696	6.45025	6.4836	6.46227	6.42951	6.41549	6.42899	6.56129	6.54319	6.65094	0	0	0	0	0	FALSE	FALSE	FALSE	FALSE	FALSE	FALSE	FALSE	FALSE	FALSE
ENSMUSG00000024537	Psmg2	8.19298	8.09948	8.17149	8.25186	8.33219	8.27573	8.33712	8.35084	8.46232	8.39694	8.52231	8.40622	0	0	0	0	0	FALSE	FALSE	FALSE	FALSE	FALSE	FALSE	FALSE	FALSE	FALSE
ENSMUSG00000087165	AL732587.1	6.42427	6.44344	6.34293	6.43392	6.42959	6.51186	6.45786	6.38452	6.42812	6.36763	6.44933	6.3478	0	0	0	0	0	FALSE	TRUE	TRUE	TRUE	FALSE	FALSE	FALSE	FALSE	FALSE
ENSMUSG00000031399	Fam3a	7.30311	7.16179	7.06673	7.11179	7.10356	7.07329	7.27252	7.03828	7.34942	7.47964	7.43024	7.46579	0	0	0	0	0	FALSE	FALSE	FALSE	FALSE	FALSE	FALSE	FALSE	FALSE	FALSE
ENSMUSG00000031711	Zfp330	8.57803	8.67212	8.63945	8.63227	8.67864	8.6086	8.75204	8.68656	8.67585	8.422	8.53783	8.63726	0	0	0	0	0	FALSE	TRUE	TRUE	TRUE	FALSE	FALSE	FALSE	FALSE	FALSE
ENSMUSG00000044206	Vsig4	6.3581	6.3758	6.38347	6.3828	6.44966	6.40285	6.40457	6.38701	6.40002	6.42716	6.42032	6.35759	0	0	0	0	0	FALSE	FALSE	FALSE	FALSE	FALSE	FALSE	FALSE	FALSE	FALSE
ENSMUSG00000060975	Gm6306	6.47551	6.53087	6.49221	6.49776	6.52454	6.46064	6.4767	6.48859	6.50607	6.50825	6.41604	6.46503	0	0	0	0	0	FALSE	FALSE	FALSE	FALSE	FALSE	FALSE	FALSE	FALSE	FALSE
ENSMUSG00000085463	BX649361.1	6.42094	6.39679	6.40337	6.40538	6.43784	6.41587	6.42026	6.41287	6.42762	6.34891	6.37408	6.38527	0	0	0	0	0	FALSE	FALSE	FALSE	FALSE	FALSE	FALSE	FALSE	FALSE	FALSE
ENSMUSG00000006538	Ihh	6.4754	6.52669	6.44533	6.45086	6.55174	6.49599	6.49685	6.38974	6.50549	6.39933	6.54775	6.4571	0	0	0	0	0	FALSE	FALSE	FALSE	FALSE	FALSE	FALSE	FALSE	FALSE	FALSE
ENSMUSG00000057321	Dub2a	6.52109	6.47149	6.44131	6.46348	6.42948	6.47198	6.39515	6.43883	6.43216	6.4047	6.45623	6.45022	0	0	0	0	0	FALSE	FALSE	FALSE	FALSE	FALSE	FALSE	FALSE	FALSE	FALSE
ENSMUSG00000081834	AL691489.1	6.40309	6.41779	6.40708	6.37071	6.38509	6.3919	6.39535	6.40924	6.42656	6.41339	6.38708	6.42128	0	0	0	0	0	FALSE	FALSE	FALSE	FALSE	FALSE	FALSE	FALSE	FALSE	FALSE
ENSMUSG00000027654	Fam83d	7.39427	7.43348	7.28629	7.06682	7.10035	7.13302	6.93643	7.00346	7.04319	7.29827	7.27397	7.3115	0	0	0	0	0	FALSE	FALSE	FALSE	FALSE	FALSE	FALSE	FALSE	FALSE	FALSE
ENSMUSG00000022500	Litaf	9.2478	9.28521	9.22842	9.37094	9.34784	9.17381	9.2991	9.11744	9.39782	10.128	10.2983	9.9549	0	0	0	-1	-1	FALSE	FALSE	FALSE	FALSE	FALSE	FALSE	FALSE	FALSE	FALSE
ENSMUSG00000024560	Cxxc1	8.74745	8.92822	8.81564	8.94827	9.02722	8.98734	8.94246	9.10162	8.9894	8.7752	8.69514	8.73044	0	0	0	0	0	FALSE	FALSE	FALSE	TRUE	TRUE	FALSE	FALSE	FALSE	FALSE
ENSMUSG00000051481	Krtap31-2	6.38866	6.44126	6.47456	6.41492	6.46089	6.39959	6.38776	6.37773	6.39027	6.49586	6.43488	6.50298	0	0	0	0	0	FALSE	TRUE	FALSE	FALSE	TRUE	FALSE	FALSE	TRUE	FALSE
ENSMUSG00000052414	Atf7	6.42279	6.43757	6.41079	6.42521	6.45952	6.41428	6.44105	6.36894	6.46693	6.39472	6.35327	6.39448	0	0	0	0	0	FALSE	FALSE	FALSE	FALSE	FALSE	FALSE	FALSE	FALSE	FALSE
ENSMUSG00000042662	Dusp15	6.39146	6.45737	6.49068	6.44679	6.47026	6.39832	6.44589	6.35971	6.43307	6.47679	6.4656	6.50502	0	0	0	0	0	FALSE	FALSE	FALSE	FALSE	FALSE	FALSE	FALSE	FALSE	FALSE
ENSMUSG00000021024	Psma6	6.39197	6.43249	6.32477	6.36455	6.35886	6.38109	6.34892	6.36323	6.42095	6.38687	6.34702	6.40328	0	0	0	0	0	FALSE	TRUE	TRUE	TRUE	FALSE	FALSE	FALSE	FALSE	FALSE
ENSMUSG00000019564	Arid3a	7.29108	7.25103	7.19481	7.23097	7.03929	7.20044	7.16993	6.95057	7.22352	7.55423	7.54877	7.73331	0	0	0	0	0	FALSE	FALSE	FALSE	FALSE	FALSE	FALSE	FALSE	FALSE	FALSE
ENSMUSG00000024127	Prepl	6.41171	6.46606	6.47845	6.46156	6.36425	6.39394	6.45279	6.43839	6.46447	6.40981	6.42745	6.4671	0	0	0	0	0	FALSE	FALSE	FALSE	FALSE	FALSE	FALSE	FALSE	FALSE	FALSE
ENSMUSG00000081718	BX572618.1	9.79295	9.96162	9.77843	9.82099	9.93707	9.95755	9.54189	9.71128	9.47785	9.39437	9.59346	9.51695	0	0	0	0	0	FALSE	FALSE	FALSE	FALSE	FALSE	FALSE	FALSE	FALSE	FALSE
ENSMUSG00000025821	Zfp282	7.1505	7.02202	7.02462	7.1444	7.11756	7.0866	7.65721	7.56059	7.76071	8.05953	7.98161	8.2936	-1	0	0	0	-1	FALSE	TRUE	TRUE	TRUE	FALSE	FALSE	FALSE	FALSE	FALSE
ENSMUSG00000063779	Chi3l4	6.45711	6.44202	6.44204	6.39008	6.46277	6.40965	6.41328	6.42843	6.43516	6.4234	6.40571	6.32784	0	0	0	0	0	FALSE	FALSE	FALSE	FALSE	FALSE	FALSE	FALSE	FALSE	FALSE
ENSMUSG00000062472	AC170807.1	6.69684	6.63187	6.77448	6.64183	6.72957	6.64756	6.67368	6.56473	6.60811	6.66678	6.76755	6.7541	0	0	0	0	0	FALSE	FALSE	FALSE	FALSE	FALSE	FALSE	FALSE	FALSE	FALSE
ENSMUSG00000087338	AL646096.7	6.52521	6.43527	6.52622	6.483	6.47848	6.42845	6.43026	6.42263	6.44706	6.40499	6.47214	6.50822	0	0	0	0	0	FALSE	TRUE	FALSE	FALSE	TRUE	TRUE	FALSE	TRUE	FALSE
ENSMUSG00000039349	C130074G19Rik	6.43025	6.44783	6.4106	6.40718	6.418	6.44767	6.44156	6.48778	6.47231	6.45485	6.4695	6.42289	0	0	0	0	0	FALSE	FALSE	FALSE	FALSE	FALSE	FALSE	FALSE	FALSE	FALSE
ENSMUSG00000052714	AC111093.1	6.57765	6.57891	6.54741	6.60659	6.58004	6.59987	6.55742	6.5443	6.5634	6.45783	6.47772	6.5009	0	0	0	0	0	FALSE	TRUE	TRUE	TRUE	TRUE	FALSE	FALSE	FALSE	TRUE
ENSMUSG00000073953	AC108410.1	6.40223	6.40881	6.47238	6.3786	6.37714	6.39967	6.43671	6.51393	6.37916	6.41805	6.40173	6.37909	0	0	0	0	0	FALSE	FALSE	FALSE	FALSE	FALSE	FALSE	FALSE	FALSE	FALSE
ENSMUSG00000055447	Cd47	6.78726	6.78444	6.78061	6.70924	6.65331	6.70553	6.79904	6.72605	6.7333	6.94206	7.10267	6.95445	0	0	0	0	0	FALSE	TRUE	TRUE	TRUE	TRUE	TRUE	FALSE	FALSE	FALSE
ENSMUSG00000033147	Slc22a15	6.36884	6.40023	6.39544	6.37794	6.37917	6.37444	6.40821	6.42576	6.43311	6.46692	6.50647	6.45353	0	0	0	0	0	FALSE	TRUE	TRUE	TRUE	FALSE	FALSE	FALSE	FALSE	FALSE
ENSMUSG00000032481	Smarcc1	8.74196	8.7382	8.55353	8.64174	8.67142	8.79276	8.63623	8.60232	8.60078	7.77309	7.54643	7.49547	0	0	0	1	1	FALSE	FALSE	TRUE	FALSE	TRUE	TRUE	FALSE	FALSE	FALSE
ENSMUSG00000024266	Adad2	6.49587	6.50871	6.45971	6.57559	6.53846	6.5039	6.53887	6.48812	6.58369	6.43946	6.57638	6.48206	0	0	0	0	0	FALSE	TRUE	TRUE	TRUE	TRUE	FALSE	FALSE	FALSE	FALSE
ENSMUSG00000027173	Depdc7	6.44418	6.41969	6.42151	6.35584	6.39655	6.37077	6.40181	6.40714	6.40674	6.41376	6.4487	6.42872	0	0	0	0	0	FALSE	FALSE	FALSE	FALSE	FALSE	FALSE	FALSE	FALSE	FALSE
ENSMUSG00000019998	Stx7	7.43024	7.483	7.38905	7.45072	7.37666	7.45288	7.84923	7.75926	7.79411	8.29081	8.2284	8.23545	0	0	0	0	-1	FALSE	FALSE	FALSE	FALSE	FALSE	FALSE	FALSE	FALSE	FALSE
ENSMUSG00000085028	AL928965.1	6.47273	6.45727	6.47005	6.45011	6.47145	6.43063	6.4565	6.45858	6.4501	6.45533	6.44104	6.49899	0	0	0	0	0	FALSE	FALSE	FALSE	FALSE	FALSE	FALSE	FALSE	FALSE	FALSE
ENSMUSG00000081766	AL646096.3	7.70647	7.48925	7.57515	7.37533	7.07623	7.32123	6.46398	6.40584	6.37732	6.44987	6.42589	6.47179	1	0	1	0	1	FALSE	FALSE	FALSE	FALSE	FALSE	FALSE	FALSE	FALSE	FALSE
ENSMUSG00000028879	Stx12	7.68334	7.71063	7.71676	7.88596	7.7797	7.76519	7.93341	7.76894	7.82416	7.7226	7.81401	7.82799	0	0	0	0	0	FALSE	FALSE	FALSE	FALSE	FALSE	FALSE	FALSE	FALSE	FALSE
ENSMUSG00000070643	Sox13	6.78679	6.72084	6.84258	6.84167	6.77471	6.70348	6.86786	6.93077	6.83647	6.9736	6.85167	7.2436	0	0	0	0	0	FALSE	TRUE	TRUE	TRUE	TRUE	FALSE	FALSE	FALSE	TRUE
ENSMUSG00000079468	BC031353	6.39201	6.35249	6.41941	6.44639	6.41718	6.4163	6.42837	6.46789	6.38661	6.38891	6.37675	6.45526	0	0	0	0	0	FALSE	FALSE	FALSE	FALSE	TRUE	TRUE	FALSE	FALSE	FALSE
ENSMUSG00000026883	Dab2ip	7.12562	7.17157	7.19402	7.17144	7.26243	7.14128	7.33387	7.32526	7.30314	7.29041	7.19993	7.38338	0	0	0	0	0	FALSE	TRUE	TRUE	TRUE	TRUE	TRUE	FALSE	FALSE	FALSE
ENSMUSG00000036644	Tbc1d9b	6.41958	6.39169	6.41862	6.40748	6.35432	6.39903	6.41684	6.37835	6.39262	6.46765	6.45288	6.44788	0	0	0	0	0	FALSE	FALSE	FALSE	FALSE	FALSE	FALSE	FALSE	FALSE	FALSE
ENSMUSG00000050912	Tmem123	6.27628	6.3056	6.30593	6.33979	6.32733	6.33258	6.40272	6.37851	6.35838	6.39861	6.40214	6.32363	0	0	0	0	0	FALSE	FALSE	FALSE	FALSE	FALSE	FALSE	FALSE	FALSE	FALSE
ENSMUSG00000029599	Ddx54	10.5006	10.4198	10.5598	10.5847	10.4696	10.4879	10.4235	10.2622	10.2959	10.2767	10.2176	10.2164	0	0	0	0	0	FALSE	FALSE	FALSE	FALSE	FALSE	FALSE	FALSE	FALSE	FALSE
ENSMUSG00000031980	Agt	6.39008	6.35313	6.41864	6.38055	6.35678	6.39526	6.41258	6.4036	6.36257	6.30791	6.36224	6.35805	0	0	0	0	0	FALSE	FALSE	FALSE	FALSE	FALSE	FALSE	FALSE	FALSE	FALSE
ENSMUSG00000062342	Serpinb9e	6.48632	6.38448	6.43135	6.41784	6.48333	6.3869	6.42024	6.42807	6.48434	6.4075	6.43899	6.40561	0	0	0	0	0	FALSE	FALSE	FALSE	FALSE	FALSE	FALSE	FALSE	FALSE	FALSE
ENSMUSG00000072824	AC140444.1	6.4434	6.43847	6.45238	6.50601	6.47513	6.44178	6.50028	6.47704	6.55777	6.48054	6.43196	6.43014	0	0	0	0	0	FALSE	FALSE	FALSE	FALSE	FALSE	FALSE	FALSE	FALSE	FALSE
ENSMUSG00000026494	Kif26b	6.37425	6.44994	6.32375	6.44974	6.3774	6.47859	6.42939	6.47837	6.45718	6.45972	6.39876	6.42671	0	0	0	0	0	FALSE	TRUE	TRUE	FALSE	TRUE	TRUE	FALSE	TRUE	FALSE
ENSMUSG00000023995	Tspo2	6.45374	6.50099	6.43013	6.45985	6.40103	6.47341	6.45592	6.42653	6.43811	6.4922	6.47042	6.45843	0	0	0	0	0	FALSE	FALSE	FALSE	FALSE	FALSE	FALSE	FALSE	FALSE	FALSE
ENSMUSG00000006335	Tfpt	7.45866	7.29061	7.40173	7.28336	7.33649	7.39562	7.29974	7.52385	7.29807	7.26175	7.18307	7.34365	0	0	0	0	0	FALSE	FALSE	FALSE	FALSE	FALSE	FALSE	FALSE	FALSE	FALSE
ENSMUSG00000041791	Capza3	6.39044	6.37764	6.44009	6.37585	6.42488	6.40002	6.38231	6.45048	6.38678	6.42965	6.43924	6.36284	0	0	0	0	0	FALSE	FALSE	FALSE	FALSE	FALSE	FALSE	FALSE	FALSE	FALSE
ENSMUSG00000040302	C030048B08Rik	7.26359	7.36046	7.23587	7.36191	7.32342	7.3811	7.19936	7.18506	7.16325	6.90602	6.98779	6.84857	0	0	0	0	0	FALSE	FALSE	FALSE	FALSE	FALSE	FALSE	FALSE	FALSE	FALSE
ENSMUSG00000059436	Max	9.71402	9.78723	9.69077	9.61733	9.79742	9.76312	9.38755	9.38259	9.28936	9.03535	9.08567	9.10296	0	0	0	0	1	FALSE	TRUE	TRUE	TRUE	TRUE	TRUE	FALSE	FALSE	TRUE
ENSMUSG00000034681	Rnps1	10.5356	10.6583	10.5444	10.7022	10.6909	10.7013	10.9711	10.8281	10.9108	10.6242	10.7079	10.6719	0	0	0	0	0	FALSE	FALSE	FALSE	FALSE	FALSE	FALSE	FALSE	FALSE	FALSE
ENSMUSG00000035383	Pmch	6.34745	6.4163	6.43087	6.4014	6.37304	6.40351	6.32509	6.45475	6.31758	6.48298	6.35576	6.46648	0	0	0	0	0	FALSE	FALSE	FALSE	FALSE	FALSE	FALSE	FALSE	FALSE	FALSE
ENSMUSG00000019080	Mfsd3	6.6513	6.69047	6.59573	6.64542	6.60885	6.65503	6.59505	6.58342	6.60225	6.71326	6.62462	6.63274	0	0	0	0	0	FALSE	FALSE	FALSE	FALSE	FALSE	FALSE	FALSE	FALSE	FALSE
ENSMUSG00000042510	AA986860	6.31493	6.36733	6.39043	6.31807	6.36079	6.33954	6.39512	6.46318	6.3678	6.37281	6.35277	6.38035	0	0	0	0	0	FALSE	FALSE	FALSE	FALSE	TRUE	FALSE	FALSE	FALSE	FALSE
ENSMUSG00000034764	1700006J14Rik	6.4536	6.50278	6.50061	6.504	6.40348	6.41694	6.47427	6.4165	6.41916	6.47475	6.52299	6.38762	0	0	0	0	0	FALSE	TRUE	TRUE	TRUE	TRUE	FALSE	FALSE	FALSE	FALSE
ENSMUSG00000078688	Mup2	6.62927	6.64927	6.6633	6.76342	6.79523	6.84127	6.86318	6.9366	6.78899	6.80261	6.63351	6.73312	0	0	0	0	0	FALSE	FALSE	FALSE	FALSE	FALSE	FALSE	FALSE	FALSE	FALSE
ENSMUSG00000082592	AL669953.4	9.46603	9.04918	9.47585	9.10874	9.23002	9.32009	9.29949	9.1919	9.43678	10.2287	10.1487	10.209	0	0	0	-1	-1	FALSE	FALSE	FALSE	FALSE	FALSE	FALSE	FALSE	FALSE	FALSE
ENSMUSG00000045968	5830403L16Rik	6.38616	6.41308	6.40661	6.48341	6.45516	6.42179	6.4131	6.39036	6.4431	6.37671	6.35613	6.44287	0	0	0	0	0	FALSE	TRUE	FALSE	FALSE	TRUE	FALSE	FALSE	TRUE	FALSE
ENSMUSG00000078804	AC188454.1	6.40883	6.38259	6.37763	6.36482	6.43841	6.40479	6.40668	6.3618	6.43373	6.4728	6.4764	6.44118	0	0	0	0	0	FALSE	FALSE	FALSE	FALSE	FALSE	FALSE	FALSE	FALSE	FALSE
ENSMUSG00000053931	Cnn3	9.61718	9.36409	9.3554	9.31922	9.07713	9.12528	9.20461	9.29492	9.4828	9.6918	9.99707	9.57159	0	0	0	0	0	FALSE	TRUE	TRUE	TRUE	TRUE	FALSE	FALSE	FALSE	FALSE
ENSMUSG00000051314	Ffar2	6.38976	6.3932	6.44373	6.39069	6.42218	6.37793	6.33641	6.42082	6.38733	6.52071	6.40938	6.37819	0	0	0	0	0	FALSE	FALSE	FALSE	FALSE	FALSE	TRUE	FALSE	FALSE	FALSE
ENSMUSG00000037805	Rpl10a	13.4703	13.5275	13.4034	13.2519	13.459	13.415	13.3021	13.3932	13.4082	13.4295	13.4295	13.4471	0	0	0	0	0	FALSE	FALSE	TRUE	TRUE	FALSE	FALSE	FALSE	FALSE	FALSE
ENSMUSG00000083349	RP23-239B4.1	11.6244	11.477	11.6913	11.3717	11.5167	11.5549	11.4773	11.6746	11.6886	11.8817	12.0573	11.8781	0	0	0	0	0	FALSE	FALSE	FALSE	FALSE	FALSE	FALSE	FALSE	FALSE	FALSE
ENSMUSG00000025013	Tll2	6.36868	6.45615	6.42149	6.38181	6.37391	6.38222	6.42245	6.49059	6.46864	6.44357	6.38169	6.44502	0	0	0	0	0	FALSE	TRUE	TRUE	TRUE	FALSE	FALSE	FALSE	FALSE	FALSE
ENSMUSG00000075163	Olfr1107	6.45096	6.44027	6.41602	6.42141	6.47316	6.43348	6.44823	6.42914	6.46282	6.44962	6.42897	6.46348	0	0	0	0	0	FALSE	FALSE	FALSE	FALSE	FALSE	FALSE	FALSE	FALSE	FALSE
ENSMUSG00000045815	1700101I19Rik	6.38675	6.38003	6.37518	6.3896	6.3533	6.33089	6.35782	6.36346	6.40142	6.32257	6.45594	6.41969	0	0	0	0	0	FALSE	FALSE	FALSE	FALSE	FALSE	FALSE	FALSE	FALSE	FALSE
ENSMUSG00000000690	Hoxb6	6.4392	6.40305	6.42321	6.40795	6.41601	6.40847	6.45827	6.5082	6.49612	6.46507	6.52967	6.496	0	0	0	0	0	FALSE	TRUE	TRUE	TRUE	FALSE	FALSE	FALSE	FALSE	FALSE
ENSMUSG00000045174	Fam123c	6.5021	6.45607	6.47912	6.48252	6.50841	6.46369	6.45525	6.49314	6.48865	6.39914	6.42416	6.46783	0	0	0	0	0	FALSE	FALSE	FALSE	FALSE	FALSE	FALSE	FALSE	FALSE	FALSE
ENSMUSG00000027655	Dhx35	7.50296	7.59507	7.68986	7.55123	7.56205	7.48973	7.36998	7.45311	7.3181	7.40851	7.28945	7.32675	0	0	0	0	0	FALSE	TRUE	TRUE	TRUE	TRUE	TRUE	FALSE	FALSE	FALSE
ENSMUSG00000039168	Dap	6.58006	6.67646	6.72284	6.59263	6.71839	6.51813	6.7008	6.70031	6.7705	7.08359	7.08938	7.21771	0	0	0	0	0	FALSE	FALSE	FALSE	FALSE	FALSE	FALSE	FALSE	FALSE	FALSE
[truncated: 19,461 more rows]
