# Supplementary material for: Esrrb extinction triggers dismantling of naïve pluripotency and marks commitment to differentiation
Source: EMBO J. 2018 Oct 1;37(21):e95476. doi: 10.15252/embj.201695476 (PMC6213284; doi:10.15252/embj.201695476)
Supplement: Supplementary file 4 — Table EV2 [file EMBJ-37-e95476-s004.xlsx]

## Sheet: supp_tab_y
Genomic coordinates			Oct4 ChIP-seq			Nanog ChIP-seq
Chromosome	Start	End	EH_P	EM_P	EN_P	EH_N	EM_N	EN_N
chr1	3052991	3053051	FALSE	FALSE	FALSE	TRUE	TRUE	FALSE
chr1	3330951	3330991	FALSE	TRUE	FALSE	FALSE	FALSE	FALSE
chr1	3333731	3333871	FALSE	FALSE	FALSE	TRUE	FALSE	TRUE
chr1	3334311	3334451	FALSE	FALSE	FALSE	TRUE	TRUE	TRUE
chr1	3435791	3436031	FALSE	FALSE	FALSE	TRUE	FALSE	FALSE
chr1	3473031	3473151	TRUE	FALSE	TRUE	TRUE	FALSE	FALSE
chr1	3639291	3639331	FALSE	FALSE	FALSE	TRUE	FALSE	FALSE
chr1	3671691	3671791	TRUE	TRUE	TRUE	TRUE	FALSE	FALSE
chr1	3793971	3794031	FALSE	FALSE	TRUE	FALSE	FALSE	FALSE
chr1	3943851	3943911	FALSE	FALSE	FALSE	TRUE	FALSE	FALSE
chr1	4140931	4141171	TRUE	TRUE	TRUE	TRUE	FALSE	FALSE
chr1	4141391	4141551	TRUE	TRUE	FALSE	FALSE	FALSE	FALSE
chr1	4204211	4204271	TRUE	FALSE	TRUE	FALSE	FALSE	FALSE
chr1	4387111	4387151	FALSE	FALSE	TRUE	FALSE	FALSE	FALSE
chr1	4602071	4602191	FALSE	FALSE	FALSE	TRUE	FALSE	FALSE
chr1	4778751	4778951	FALSE	TRUE	FALSE	FALSE	FALSE	FALSE
chr1	4792671	4792911	TRUE	FALSE	FALSE	FALSE	FALSE	FALSE
chr1	4797431	4797551	FALSE	FALSE	FALSE	FALSE	FALSE	FALSE
chr1	4809751	4809811	FALSE	FALSE	FALSE	TRUE	FALSE	FALSE
chr1	4845511	4845671	FALSE	FALSE	FALSE	TRUE	FALSE	FALSE
chr1	4904811	4904871	TRUE	FALSE	TRUE	FALSE	FALSE	FALSE
chr1	4912091	4912131	TRUE	TRUE	FALSE	FALSE	FALSE	FALSE
chr1	4977791	4977831	FALSE	TRUE	FALSE	FALSE	FALSE	FALSE
chr1	5148871	5149071	TRUE	TRUE	FALSE	TRUE	FALSE	FALSE
chr1	5159731	5159771	TRUE	TRUE	FALSE	FALSE	FALSE	FALSE
chr1	5231891	5231951	FALSE	FALSE	FALSE	TRUE	TRUE	FALSE
chr1	5251411	5251631	TRUE	TRUE	TRUE	FALSE	FALSE	FALSE
chr1	5451551	5451631	TRUE	TRUE	FALSE	FALSE	FALSE	FALSE
chr1	5451831	5451911	TRUE	FALSE	FALSE	FALSE	FALSE	FALSE
chr1	5768811	5769191	TRUE	TRUE	TRUE	FALSE	FALSE	FALSE
chr1	6049351	6049451	TRUE	TRUE	FALSE	TRUE	TRUE	FALSE
chr1	6107791	6107891	TRUE	TRUE	FALSE	FALSE	FALSE	FALSE
chr1	6133011	6133191	TRUE	TRUE	TRUE	TRUE	TRUE	FALSE
chr1	6204511	6204571	FALSE	FALSE	FALSE	FALSE	FALSE	FALSE
chr1	6272571	6272691	FALSE	TRUE	FALSE	TRUE	FALSE	FALSE
chr1	6431831	6431931	TRUE	TRUE	FALSE	FALSE	FALSE	FALSE
chr1	6438951	6439331	TRUE	TRUE	FALSE	TRUE	TRUE	FALSE
chr1	6448171	6448471	TRUE	TRUE	FALSE	TRUE	FALSE	FALSE
chr1	6719451	6719531	TRUE	TRUE	TRUE	FALSE	FALSE	FALSE
chr1	6860671	6860711	TRUE	TRUE	TRUE	FALSE	FALSE	FALSE
chr1	6888551	6888591	TRUE	TRUE	TRUE	FALSE	FALSE	FALSE
chr1	7010831	7010911	FALSE	TRUE	FALSE	FALSE	FALSE	FALSE
chr1	7037391	7037551	TRUE	TRUE	TRUE	TRUE	TRUE	FALSE
chr1	7042491	7042671	TRUE	TRUE	TRUE	FALSE	FALSE	FALSE
chr1	7045431	7045491	FALSE	FALSE	FALSE	TRUE	FALSE	FALSE
chr1	7111631	7111831	TRUE	TRUE	TRUE	TRUE	FALSE	FALSE
chr1	7114891	7114951	TRUE	TRUE	TRUE	FALSE	FALSE	FALSE
chr1	7115291	7115371	TRUE	FALSE	FALSE	FALSE	FALSE	FALSE
chr1	7116231	7116471	TRUE	TRUE	TRUE	TRUE	TRUE	FALSE
chr1	7197211	7197391	FALSE	TRUE	TRUE	FALSE	FALSE	FALSE
chr1	7198371	7198451	FALSE	TRUE	TRUE	FALSE	FALSE	FALSE
chr1	7289651	7289691	FALSE	TRUE	FALSE	FALSE	FALSE	FALSE
chr1	7303611	7303771	TRUE	TRUE	TRUE	TRUE	TRUE	FALSE
chr1	7309391	7309731	TRUE	TRUE	FALSE	TRUE	FALSE	FALSE
chr1	7387391	7387431	FALSE	TRUE	TRUE	FALSE	FALSE	FALSE
chr1	7441911	7441991	FALSE	FALSE	FALSE	TRUE	TRUE	FALSE
chr1	7487751	7487791	FALSE	TRUE	TRUE	FALSE	FALSE	FALSE
chr1	7500371	7500471	FALSE	FALSE	FALSE	TRUE	FALSE	FALSE
chr1	7576651	7576791	FALSE	FALSE	FALSE	TRUE	FALSE	FALSE
chr1	7579451	7579491	TRUE	TRUE	FALSE	FALSE	FALSE	FALSE
chr1	7661771	7661851	TRUE	FALSE	FALSE	TRUE	FALSE	FALSE
chr1	7662011	7662091	TRUE	TRUE	TRUE	TRUE	TRUE	FALSE
chr1	7722951	7723191	TRUE	TRUE	TRUE	TRUE	FALSE	FALSE
chr1	8087211	8087351	FALSE	FALSE	FALSE	TRUE	TRUE	FALSE
chr1	8486591	8486671	FALSE	FALSE	FALSE	TRUE	TRUE	FALSE
chr1	8524131	8524231	FALSE	FALSE	FALSE	TRUE	FALSE	FALSE
chr1	8526511	8526651	FALSE	TRUE	TRUE	FALSE	FALSE	FALSE
chr1	8548231	8548271	TRUE	TRUE	TRUE	FALSE	FALSE	FALSE
chr1	8572011	8572051	TRUE	TRUE	FALSE	FALSE	FALSE	FALSE
chr1	8572091	8572151	FALSE	TRUE	FALSE	TRUE	TRUE	FALSE
chr1	8930991	8931151	FALSE	TRUE	TRUE	TRUE	FALSE	FALSE
chr1	9314331	9314371	FALSE	FALSE	FALSE	TRUE	TRUE	FALSE
chr1	9354591	9354691	TRUE	TRUE	TRUE	TRUE	FALSE	FALSE
chr1	9433191	9433271	TRUE	TRUE	TRUE	FALSE	FALSE	FALSE
chr1	9460431	9460471	FALSE	FALSE	FALSE	TRUE	FALSE	FALSE
chr1	9620111	9620231	FALSE	TRUE	TRUE	FALSE	FALSE	FALSE
chr1	9692151	9692291	FALSE	FALSE	FALSE	TRUE	TRUE	FALSE
chr1	9790131	9790191	TRUE	TRUE	TRUE	FALSE	FALSE	FALSE
chr1	9899331	9899391	TRUE	TRUE	TRUE	FALSE	FALSE	FALSE
chr1	9945131	9945171	TRUE	TRUE	TRUE	FALSE	FALSE	FALSE
chr1	9945191	9945251	FALSE	TRUE	FALSE	FALSE	FALSE	FALSE
chr1	10021911	10021951	FALSE	FALSE	FALSE	TRUE	TRUE	FALSE
chr1	10085351	10085411	FALSE	TRUE	TRUE	FALSE	FALSE	FALSE
chr1	10640591	10640651	FALSE	TRUE	FALSE	FALSE	FALSE	FALSE
chr1	10843131	10843391	FALSE	FALSE	FALSE	TRUE	TRUE	FALSE
chr1	10844771	10844831	FALSE	TRUE	TRUE	FALSE	FALSE	FALSE
chr1	10868431	10868571	TRUE	TRUE	TRUE	TRUE	TRUE	FALSE
chr1	10868591	10868631	TRUE	FALSE	FALSE	FALSE	FALSE	FALSE
chr1	11072391	11072451	TRUE	TRUE	TRUE	FALSE	FALSE	FALSE
chr1	11141671	11141771	FALSE	TRUE	TRUE	FALSE	FALSE	FALSE
chr1	11267931	11268151	TRUE	TRUE	TRUE	TRUE	TRUE	FALSE
chr1	11268331	11268391	FALSE	FALSE	FALSE	FALSE	FALSE	FALSE
chr1	11288431	11288491	FALSE	FALSE	FALSE	TRUE	TRUE	FALSE
chr1	11320371	11320531	TRUE	TRUE	TRUE	TRUE	FALSE	FALSE
chr1	11386111	11386431	TRUE	TRUE	TRUE	TRUE	FALSE	FALSE
chr1	11391331	11391491	TRUE	FALSE	TRUE	FALSE	FALSE	FALSE
chr1	11457271	11457491	TRUE	TRUE	FALSE	TRUE	TRUE	FALSE
chr1	11491771	11491991	TRUE	TRUE	FALSE	TRUE	FALSE	FALSE
chr1	11736031	11736231	TRUE	TRUE	FALSE	FALSE	FALSE	FALSE
chr1	11738571	11738771	FALSE	TRUE	FALSE	TRUE	FALSE	FALSE
chr1	11738791	11738851	TRUE	FALSE	FALSE	FALSE	FALSE	FALSE
chr1	12016031	12016131	FALSE	TRUE	TRUE	TRUE	FALSE	FALSE
chr1	12016171	12016231	FALSE	FALSE	FALSE	TRUE	FALSE	FALSE
chr1	12116871	12116911	FALSE	FALSE	FALSE	TRUE	TRUE	FALSE
chr1	12570391	12570431	FALSE	TRUE	TRUE	FALSE	FALSE	FALSE
chr1	12626811	12627111	TRUE	TRUE	FALSE	TRUE	TRUE	FALSE
chr1	12661091	12661151	FALSE	FALSE	FALSE	TRUE	FALSE	FALSE
chr1	12682091	12682451	TRUE	TRUE	TRUE	TRUE	TRUE	FALSE
chr1	12683511	12683651	FALSE	FALSE	FALSE	TRUE	TRUE	FALSE
chr1	12714951	12714991	FALSE	TRUE	TRUE	FALSE	FALSE	FALSE
chr1	12730691	12730851	FALSE	FALSE	FALSE	FALSE	FALSE	FALSE
chr1	12730991	12731191	FALSE	TRUE	FALSE	FALSE	FALSE	FALSE
chr1	12734731	12734791	TRUE	TRUE	TRUE	FALSE	FALSE	FALSE
chr1	12734811	12735271	FALSE	FALSE	FALSE	TRUE	TRUE	FALSE
chr1	12744211	12744451	TRUE	TRUE	TRUE	FALSE	FALSE	FALSE
chr1	12800671	12800731	FALSE	TRUE	TRUE	FALSE	FALSE	FALSE
chr1	12804651	12804791	TRUE	TRUE	TRUE	FALSE	FALSE	FALSE
chr1	12825391	12825431	TRUE	FALSE	FALSE	FALSE	FALSE	FALSE
chr1	12826011	12826071	FALSE	TRUE	FALSE	FALSE	FALSE	FALSE
chr1	12826271	12826371	TRUE	TRUE	TRUE	FALSE	FALSE	FALSE
chr1	12944351	12944411	FALSE	FALSE	FALSE	FALSE	FALSE	FALSE
chr1	12944431	12944471	FALSE	TRUE	FALSE	FALSE	FALSE	FALSE
chr1	12981711	12981751	FALSE	FALSE	TRUE	FALSE	FALSE	FALSE
chr1	13005971	13006131	FALSE	FALSE	FALSE	TRUE	FALSE	FALSE
chr1	13042331	13042551	FALSE	FALSE	FALSE	FALSE	FALSE	FALSE
chr1	13049851	13050151	TRUE	TRUE	FALSE	FALSE	FALSE	FALSE
chr1	13064671	13065111	TRUE	TRUE	FALSE	TRUE	FALSE	FALSE
chr1	13074891	13075211	TRUE	TRUE	TRUE	TRUE	FALSE	FALSE
chr1	13084851	13085031	FALSE	TRUE	FALSE	FALSE	FALSE	FALSE
chr1	13118111	13118391	TRUE	FALSE	FALSE	TRUE	FALSE	FALSE
chr1	13118491	13118831	FALSE	FALSE	TRUE	FALSE	FALSE	FALSE
chr1	13122231	13122371	TRUE	TRUE	FALSE	TRUE	TRUE	FALSE
chr1	13267291	13267351	FALSE	FALSE	FALSE	TRUE	FALSE	FALSE
chr1	13299131	13299191	FALSE	FALSE	FALSE	TRUE	TRUE	FALSE
chr1	13445771	13445911	FALSE	FALSE	FALSE	TRUE	TRUE	FALSE
chr1	13452351	13452391	FALSE	TRUE	TRUE	FALSE	FALSE	FALSE
chr1	13458191	13458351	FALSE	FALSE	FALSE	TRUE	FALSE	FALSE
chr1	13563731	13563771	FALSE	FALSE	FALSE	TRUE	FALSE	FALSE
chr1	13604891	13604931	TRUE	TRUE	TRUE	FALSE	FALSE	FALSE
chr1	13607511	13607591	TRUE	TRUE	TRUE	TRUE	TRUE	TRUE
chr1	13610511	13610571	FALSE	TRUE	TRUE	FALSE	FALSE	FALSE
chr1	13612331	13612391	FALSE	FALSE	TRUE	FALSE	FALSE	FALSE
chr1	13836731	13836791	FALSE	FALSE	FALSE	FALSE	FALSE	FALSE
chr1	13928571	13928631	TRUE	TRUE	FALSE	FALSE	FALSE	FALSE
chr1	13928651	13928711	TRUE	FALSE	FALSE	FALSE	FALSE	FALSE
chr1	13951251	13951291	TRUE	FALSE	FALSE	FALSE	FALSE	FALSE
chr1	14176811	14177071	FALSE	FALSE	FALSE	TRUE	FALSE	FALSE
chr1	14282131	14282611	TRUE	TRUE	TRUE	TRUE	FALSE	FALSE
chr1	14284411	14284651	FALSE	FALSE	FALSE	TRUE	FALSE	FALSE
chr1	14300171	14300211	TRUE	FALSE	FALSE	FALSE	FALSE	FALSE
chr1	14300251	14300291	FALSE	TRUE	FALSE	FALSE	FALSE	FALSE
chr1	14302751	14302851	TRUE	TRUE	FALSE	TRUE	TRUE	FALSE
chr1	14411311	14411351	TRUE	TRUE	FALSE	FALSE	FALSE	FALSE
chr1	14494731	14494791	FALSE	TRUE	FALSE	FALSE	FALSE	FALSE
chr1	14640611	14640711	TRUE	TRUE	TRUE	FALSE	FALSE	FALSE
chr1	14733231	14733331	FALSE	FALSE	FALSE	TRUE	TRUE	FALSE
chr1	14733431	14733571	TRUE	FALSE	FALSE	FALSE	FALSE	FALSE
chr1	15745171	15745211	FALSE	TRUE	FALSE	FALSE	FALSE	FALSE
chr1	15745331	15745391	FALSE	FALSE	FALSE	FALSE	FALSE	FALSE
chr1	15781831	15781891	TRUE	TRUE	TRUE	FALSE	FALSE	FALSE
chr1	15805211	15805311	TRUE	TRUE	TRUE	FALSE	FALSE	FALSE
chr1	15825431	15825471	FALSE	FALSE	FALSE	TRUE	FALSE	FALSE
chr1	16120031	16120351	TRUE	TRUE	TRUE	TRUE	TRUE	FALSE
chr1	16120631	16120691	TRUE	TRUE	TRUE	TRUE	FALSE	FALSE
chr1	16123411	16123491	TRUE	TRUE	FALSE	FALSE	FALSE	FALSE
chr1	16677491	16677571	FALSE	FALSE	FALSE	TRUE	FALSE	FALSE
chr1	16814291	16814331	FALSE	FALSE	FALSE	TRUE	FALSE	FALSE
chr1	16814951	16815011	TRUE	TRUE	TRUE	FALSE	FALSE	FALSE
chr1	17197651	17197971	TRUE	TRUE	FALSE	TRUE	FALSE	FALSE
chr1	17214131	17214191	FALSE	FALSE	TRUE	FALSE	FALSE	FALSE
chr1	17230571	17230631	TRUE	TRUE	TRUE	FALSE	FALSE	FALSE
chr1	17240911	17241111	TRUE	TRUE	FALSE	TRUE	TRUE	FALSE
chr1	17496951	17497011	TRUE	TRUE	FALSE	FALSE	FALSE	FALSE
chr1	17521511	17521631	TRUE	FALSE	TRUE	FALSE	FALSE	FALSE
chr1	17533431	17533491	TRUE	TRUE	FALSE	FALSE	FALSE	FALSE
chr1	17677171	17677371	TRUE	TRUE	FALSE	FALSE	FALSE	FALSE
chr1	17922251	17922451	TRUE	TRUE	TRUE	TRUE	FALSE	FALSE
chr1	17922551	17922611	TRUE	FALSE	FALSE	FALSE	FALSE	FALSE
chr1	17972891	17972971	FALSE	TRUE	FALSE	FALSE	FALSE	FALSE
chr1	18020431	18020491	TRUE	TRUE	TRUE	FALSE	FALSE	FALSE
chr1	18037831	18037971	TRUE	TRUE	FALSE	FALSE	FALSE	FALSE
chr1	18047291	18047331	FALSE	FALSE	TRUE	FALSE	FALSE	FALSE
chr1	18213651	18213711	FALSE	FALSE	FALSE	TRUE	TRUE	FALSE
chr1	18235831	18235891	FALSE	TRUE	TRUE	FALSE	FALSE	FALSE
chr1	18259031	18259171	FALSE	TRUE	TRUE	TRUE	FALSE	FALSE
chr1	18629511	18629631	FALSE	FALSE	FALSE	TRUE	FALSE	FALSE
chr1	18978571	18978611	TRUE	TRUE	FALSE	FALSE	FALSE	FALSE
chr1	19097531	19097571	TRUE	TRUE	TRUE	FALSE	FALSE	FALSE
chr1	19200651	19200871	FALSE	FALSE	TRUE	FALSE	FALSE	FALSE
chr1	19223931	19224111	FALSE	TRUE	TRUE	FALSE	FALSE	FALSE
chr1	19225031	19225151	FALSE	TRUE	TRUE	FALSE	FALSE	FALSE
chr1	19234871	19235051	FALSE	TRUE	TRUE	FALSE	FALSE	FALSE
chr1	20750531	20750571	TRUE	TRUE	FALSE	FALSE	FALSE	FALSE
chr1	20750611	20750711	TRUE	FALSE	FALSE	TRUE	FALSE	FALSE
chr1	20751651	20751751	TRUE	TRUE	FALSE	TRUE	TRUE	FALSE
chr1	20763751	20763831	TRUE	FALSE	TRUE	FALSE	FALSE	FALSE
chr1	20763851	20763911	TRUE	TRUE	TRUE	FALSE	FALSE	FALSE
chr1	20764271	20764451	TRUE	TRUE	TRUE	TRUE	FALSE	FALSE
chr1	20857591	20857831	TRUE	TRUE	TRUE	TRUE	FALSE	FALSE
chr1	20858251	20858351	FALSE	FALSE	FALSE	TRUE	TRUE	FALSE
chr1	20898751	20898811	FALSE	FALSE	FALSE	FALSE	FALSE	FALSE
chr1	20945031	20945171	TRUE	TRUE	FALSE	TRUE	FALSE	FALSE
chr1	20964851	20965131	TRUE	TRUE	FALSE	TRUE	TRUE	FALSE
chr1	20988311	20988371	TRUE	TRUE	TRUE	FALSE	FALSE	FALSE
chr1	21196431	21196471	TRUE	TRUE	TRUE	FALSE	FALSE	FALSE
chr1	21221831	21221971	FALSE	FALSE	FALSE	TRUE	FALSE	FALSE
chr1	21246531	21246891	TRUE	TRUE	FALSE	FALSE	FALSE	FALSE
chr1	21250191	21250291	FALSE	FALSE	FALSE	TRUE	TRUE	FALSE
chr1	21316751	21316791	TRUE	TRUE	FALSE	FALSE	FALSE	FALSE
chr1	21376811	21376851	FALSE	FALSE	FALSE	TRUE	TRUE	FALSE
chr1	21707131	21707171	FALSE	FALSE	FALSE	TRUE	FALSE	FALSE
chr1	22284251	22284331	FALSE	FALSE	FALSE	TRUE	TRUE	TRUE
chr1	22473651	22473811	FALSE	FALSE	FALSE	TRUE	TRUE	FALSE
chr1	22503091	22503151	FALSE	FALSE	FALSE	TRUE	FALSE	FALSE
chr1	22526351	22526531	FALSE	FALSE	FALSE	TRUE	FALSE	FALSE
chr1	23169751	23169811	FALSE	TRUE	TRUE	FALSE	FALSE	FALSE
chr1	23757171	23757211	FALSE	FALSE	FALSE	TRUE	FALSE	FALSE
chr1	23910371	23910431	FALSE	FALSE	FALSE	TRUE	TRUE	FALSE
chr1	23969431	23969491	TRUE	FALSE	TRUE	FALSE	FALSE	FALSE
chr1	24171071	24171191	TRUE	TRUE	TRUE	FALSE	FALSE	FALSE
chr1	24267431	24267611	FALSE	FALSE	FALSE	FALSE	FALSE	FALSE
chr1	24377571	24377651	TRUE	TRUE	FALSE	FALSE	FALSE	FALSE
chr1	24542951	24543011	TRUE	TRUE	TRUE	FALSE	FALSE	FALSE
chr1	24655971	24656171	TRUE	FALSE	TRUE	FALSE	FALSE	FALSE
chr1	24739651	24739691	FALSE	FALSE	FALSE	TRUE	FALSE	FALSE
chr1	25069771	25069851	TRUE	TRUE	TRUE	FALSE	FALSE	FALSE
chr1	25238791	25238931	TRUE	TRUE	TRUE	FALSE	FALSE	FALSE
chr1	25367051	25367231	TRUE	TRUE	TRUE	FALSE	FALSE	FALSE
chr1	26286691	26286811	TRUE	TRUE	TRUE	FALSE	FALSE	FALSE
chr1	26397411	26397631	TRUE	TRUE	FALSE	TRUE	TRUE	FALSE
chr1	26964911	26964951	FALSE	FALSE	FALSE	TRUE	FALSE	FALSE
chr1	30471951	30472151	TRUE	TRUE	FALSE	TRUE	FALSE	FALSE
chr1	30574331	30574451	FALSE	FALSE	FALSE	TRUE	FALSE	FALSE
chr1	30605711	30605871	TRUE	TRUE	TRUE	FALSE	FALSE	FALSE
chr1	30605931	30606071	FALSE	FALSE	TRUE	FALSE	FALSE	FALSE
chr1	30757311	30757411	TRUE	TRUE	TRUE	FALSE	FALSE	FALSE
chr1	30813751	30813871	FALSE	FALSE	TRUE	FALSE	FALSE	FALSE
chr1	30814111	30814171	FALSE	FALSE	FALSE	FALSE	FALSE	FALSE
chr1	30861951	30862051	TRUE	TRUE	TRUE	TRUE	FALSE	FALSE
chr1	31062471	31062511	TRUE	TRUE	TRUE	FALSE	FALSE	FALSE
chr1	31290391	31290451	FALSE	FALSE	FALSE	TRUE	FALSE	FALSE
chr1	31290531	31290811	TRUE	TRUE	TRUE	FALSE	FALSE	FALSE
chr1	31735491	31735671	FALSE	TRUE	FALSE	TRUE	TRUE	FALSE
chr1	33163291	33163391	TRUE	TRUE	TRUE	TRUE	TRUE	FALSE
chr1	33338411	33338451	FALSE	TRUE	TRUE	FALSE	FALSE	FALSE
chr1	33551831	33551871	FALSE	TRUE	TRUE	FALSE	FALSE	FALSE
chr1	33581251	33581311	TRUE	FALSE	FALSE	FALSE	FALSE	FALSE
chr1	33612591	33612711	TRUE	TRUE	FALSE	FALSE	FALSE	FALSE
chr1	33771851	33771891	FALSE	TRUE	FALSE	FALSE	FALSE	FALSE
chr1	33804171	33804211	FALSE	TRUE	TRUE	FALSE	FALSE	FALSE
chr1	33886931	33887051	TRUE	TRUE	FALSE	FALSE	FALSE	FALSE
chr1	33887611	33887651	TRUE	TRUE	TRUE	FALSE	FALSE	FALSE
chr1	33960551	33960591	FALSE	TRUE	FALSE	FALSE	FALSE	FALSE
chr1	33993471	33993531	FALSE	FALSE	FALSE	FALSE	FALSE	FALSE
chr1	33993551	33993591	FALSE	FALSE	FALSE	FALSE	FALSE	FALSE
chr1	34063951	34064131	TRUE	TRUE	TRUE	TRUE	TRUE	FALSE
chr1	34123471	34123531	FALSE	TRUE	TRUE	FALSE	FALSE	FALSE
chr1	34131371	34131631	FALSE	FALSE	FALSE	TRUE	FALSE	FALSE
chr1	34160111	34160291	TRUE	TRUE	FALSE	TRUE	FALSE	FALSE
chr1	34160671	34160911	FALSE	FALSE	FALSE	TRUE	TRUE	FALSE
chr1	34197071	34197211	FALSE	FALSE	FALSE	TRUE	TRUE	FALSE
chr1	34197671	34197751	FALSE	FALSE	FALSE	TRUE	TRUE	FALSE
chr1	34213111	34213151	TRUE	TRUE	FALSE	FALSE	FALSE	FALSE
chr1	34491711	34491771	FALSE	TRUE	TRUE	FALSE	FALSE	FALSE
chr1	34593711	34593771	FALSE	FALSE	FALSE	TRUE	FALSE	TRUE
chr1	34677191	34677251	FALSE	TRUE	FALSE	FALSE	FALSE	FALSE
chr1	34691951	34692011	TRUE	TRUE	TRUE	FALSE	FALSE	FALSE
chr1	34796731	34796771	TRUE	FALSE	TRUE	FALSE	FALSE	FALSE
chr1	35016911	35016991	FALSE	FALSE	FALSE	FALSE	FALSE	FALSE
chr1	35081791	35081851	TRUE	TRUE	FALSE	FALSE	FALSE	FALSE
chr1	35081891	35081951	TRUE	TRUE	FALSE	FALSE	FALSE	FALSE
chr1	35172391	35172811	FALSE	FALSE	FALSE	TRUE	TRUE	FALSE
chr1	35289551	35289771	TRUE	TRUE	TRUE	TRUE	FALSE	FALSE
chr1	35492731	35492851	FALSE	FALSE	FALSE	TRUE	TRUE	FALSE
chr1	35754711	35754971	TRUE	TRUE	FALSE	TRUE	TRUE	FALSE
chr1	35806391	35806631	TRUE	TRUE	FALSE	FALSE	FALSE	FALSE
chr1	35807231	35807351	FALSE	FALSE	FALSE	TRUE	FALSE	FALSE
chr1	35879351	35879391	TRUE	TRUE	TRUE	FALSE	FALSE	FALSE
chr1	35896471	35896531	TRUE	TRUE	FALSE	FALSE	FALSE	FALSE
chr1	35998531	35998611	TRUE	TRUE	FALSE	FALSE	FALSE	FALSE
chr1	36001311	36001511	TRUE	TRUE	TRUE	TRUE	FALSE	FALSE
chr1	36070491	36071171	TRUE	TRUE	FALSE	TRUE	TRUE	FALSE
chr1	36071271	36071491	TRUE	TRUE	FALSE	FALSE	FALSE	FALSE
chr1	36074251	36074351	TRUE	FALSE	FALSE	TRUE	FALSE	FALSE
chr1	36100651	36100731	FALSE	TRUE	FALSE	FALSE	FALSE	FALSE
chr1	36106591	36106651	TRUE	TRUE	FALSE	FALSE	FALSE	FALSE
chr1	36106731	36106771	TRUE	TRUE	FALSE	FALSE	FALSE	FALSE
chr1	36111611	36111651	FALSE	FALSE	FALSE	FALSE	FALSE	FALSE
chr1	36118051	36118151	TRUE	TRUE	TRUE	TRUE	TRUE	FALSE
chr1	36303671	36303871	TRUE	TRUE	TRUE	FALSE	FALSE	FALSE
chr1	36308471	36308551	FALSE	TRUE	TRUE	FALSE	FALSE	FALSE
chr1	36381091	36381171	FALSE	FALSE	FALSE	TRUE	TRUE	FALSE
chr1	36541351	36541411	TRUE	TRUE	FALSE	FALSE	FALSE	FALSE
chr1	36570691	36570751	TRUE	TRUE	TRUE	FALSE	FALSE	FALSE
chr1	36777631	36777671	TRUE	TRUE	FALSE	FALSE	FALSE	FALSE
chr1	36783751	36783791	FALSE	TRUE	FALSE	FALSE	FALSE	FALSE
chr1	36825511	36825591	TRUE	TRUE	TRUE	FALSE	FALSE	FALSE
chr1	36861031	36861071	TRUE	TRUE	FALSE	FALSE	FALSE	FALSE
chr1	36861091	36861231	TRUE	TRUE	FALSE	FALSE	FALSE	FALSE
chr1	36891071	36891271	FALSE	FALSE	FALSE	TRUE	FALSE	FALSE
chr1	36913291	36913431	FALSE	FALSE	FALSE	TRUE	FALSE	FALSE
chr1	36947731	36947791	TRUE	FALSE	TRUE	FALSE	FALSE	FALSE
chr1	36997071	36997431	FALSE	TRUE	TRUE	FALSE	FALSE	FALSE
chr1	37014431	37014491	TRUE	TRUE	FALSE	FALSE	FALSE	FALSE
chr1	37019831	37019931	FALSE	FALSE	FALSE	TRUE	FALSE	FALSE
chr1	37039451	37039631	TRUE	TRUE	FALSE	FALSE	FALSE	FALSE
chr1	37040671	37040831	FALSE	FALSE	FALSE	TRUE	TRUE	TRUE
chr1	37040851	37040891	TRUE	TRUE	FALSE	FALSE	FALSE	FALSE
chr1	37041231	37041591	TRUE	TRUE	FALSE	FALSE	FALSE	FALSE
chr1	37042591	37042691	FALSE	FALSE	FALSE	TRUE	FALSE	FALSE
chr1	37042891	37042931	FALSE	FALSE	FALSE	TRUE	FALSE	FALSE
chr1	37042951	37042991	TRUE	TRUE	FALSE	FALSE	FALSE	FALSE
chr1	37043231	37043411	TRUE	TRUE	FALSE	FALSE	FALSE	FALSE
chr1	37044771	37044851	TRUE	TRUE	FALSE	TRUE	FALSE	FALSE
chr1	37058611	37058731	TRUE	TRUE	TRUE	FALSE	FALSE	FALSE
chr1	37106171	37106231	FALSE	TRUE	TRUE	FALSE	FALSE	FALSE
chr1	37142091	37142231	TRUE	TRUE	FALSE	FALSE	FALSE	FALSE
chr1	37158671	37158831	FALSE	TRUE	FALSE	FALSE	FALSE	FALSE
chr1	37186931	37187211	FALSE	FALSE	FALSE	TRUE	TRUE	FALSE
chr1	37217731	37217851	TRUE	TRUE	FALSE	FALSE	FALSE	FALSE
chr1	37269411	37269471	TRUE	TRUE	TRUE	FALSE	FALSE	FALSE
chr1	37556631	37556691	TRUE	TRUE	TRUE	FALSE	FALSE	FALSE
chr1	37600051	37600191	FALSE	FALSE	FALSE	TRUE	FALSE	FALSE
chr1	37947311	37947351	FALSE	TRUE	FALSE	FALSE	FALSE	FALSE
chr1	37985351	37985411	FALSE	FALSE	FALSE	TRUE	FALSE	FALSE
chr1	38115391	38115491	TRUE	TRUE	FALSE	FALSE	FALSE	FALSE
chr1	38348531	38348591	FALSE	FALSE	FALSE	TRUE	FALSE	FALSE
chr1	38678811	38678931	TRUE	TRUE	TRUE	TRUE	TRUE	FALSE
chr1	38687671	38687951	FALSE	TRUE	TRUE	FALSE	FALSE	FALSE
chr1	38803511	38803671	FALSE	TRUE	TRUE	FALSE	FALSE	FALSE
chr1	38827131	38827211	TRUE	TRUE	FALSE	TRUE	FALSE	FALSE
chr1	38853831	38853871	FALSE	FALSE	FALSE	TRUE	FALSE	FALSE
chr1	38856391	38856451	FALSE	FALSE	FALSE	TRUE	FALSE	FALSE
chr1	38880831	38881051	TRUE	TRUE	FALSE	TRUE	FALSE	FALSE
chr1	38900351	38900411	FALSE	FALSE	FALSE	TRUE	TRUE	FALSE
chr1	38926251	38926471	TRUE	TRUE	FALSE	FALSE	FALSE	FALSE
chr1	38926551	38926611	FALSE	FALSE	FALSE	FALSE	FALSE	FALSE
chr1	38960971	38961091	TRUE	TRUE	FALSE	TRUE	TRUE	FALSE
chr1	39026571	39026611	FALSE	FALSE	FALSE	TRUE	FALSE	FALSE
chr1	39179631	39179691	TRUE	TRUE	FALSE	FALSE	FALSE	FALSE
chr1	39179751	39179851	FALSE	FALSE	FALSE	TRUE	FALSE	TRUE
chr1	39292351	39292411	FALSE	FALSE	FALSE	FALSE	FALSE	FALSE
chr1	39349031	39349111	FALSE	FALSE	FALSE	FALSE	FALSE	FALSE
chr1	39369971	39370051	FALSE	TRUE	TRUE	FALSE	FALSE	FALSE
chr1	39397651	39397711	TRUE	TRUE	TRUE	FALSE	FALSE	FALSE
chr1	39456291	39456351	FALSE	TRUE	TRUE	FALSE	FALSE	FALSE
chr1	39508011	39508171	TRUE	TRUE	TRUE	FALSE	FALSE	FALSE
chr1	39517811	39517911	FALSE	FALSE	FALSE	FALSE	FALSE	FALSE
chr1	39585151	39585411	TRUE	FALSE	FALSE	TRUE	FALSE	FALSE
chr1	39590931	39591131	TRUE	TRUE	TRUE	FALSE	FALSE	FALSE
chr1	39706631	39706771	TRUE	FALSE	TRUE	FALSE	FALSE	FALSE
chr1	39916171	39916311	FALSE	FALSE	FALSE	FALSE	FALSE	FALSE
chr1	39916331	39916371	FALSE	FALSE	FALSE	FALSE	FALSE	FALSE
chr1	39959551	39959851	TRUE	TRUE	TRUE	TRUE	TRUE	FALSE
chr1	39980691	39980751	TRUE	TRUE	TRUE	FALSE	FALSE	FALSE
chr1	40059251	40059331	TRUE	FALSE	FALSE	FALSE	FALSE	FALSE
chr1	40109051	40109131	FALSE	FALSE	FALSE	TRUE	FALSE	FALSE
chr1	40360111	40360191	TRUE	TRUE	TRUE	FALSE	FALSE	FALSE
chr1	40361331	40361391	TRUE	TRUE	TRUE	TRUE	FALSE	FALSE
chr1	40363111	40363191	TRUE	TRUE	TRUE	FALSE	FALSE	FALSE
chr1	40722691	40722731	TRUE	TRUE	TRUE	FALSE	FALSE	FALSE
chr1	40737011	40737191	TRUE	TRUE	TRUE	TRUE	FALSE	FALSE
chr1	41025231	41025271	FALSE	FALSE	FALSE	TRUE	FALSE	FALSE
chr1	41187971	41188011	TRUE	TRUE	FALSE	FALSE	FALSE	FALSE
chr1	41188391	41188471	FALSE	TRUE	FALSE	TRUE	TRUE	FALSE
chr1	41196791	41196851	FALSE	FALSE	FALSE	TRUE	FALSE	FALSE
chr1	41197511	41197631	TRUE	TRUE	TRUE	TRUE	TRUE	FALSE
chr1	41447231	41447291	FALSE	TRUE	FALSE	FALSE	FALSE	FALSE
chr1	42115491	42115591	TRUE	TRUE	TRUE	TRUE	TRUE	FALSE
chr1	42165411	42165551	FALSE	FALSE	FALSE	FALSE	FALSE	FALSE
chr1	42243311	42243531	TRUE	TRUE	TRUE	TRUE	TRUE	FALSE
chr1	42449011	42449091	TRUE	TRUE	TRUE	FALSE	FALSE	FALSE
chr1	42493511	42493671	FALSE	FALSE	FALSE	TRUE	FALSE	FALSE
chr1	42711651	42711791	TRUE	TRUE	TRUE	FALSE	FALSE	FALSE
chr1	42752611	42752711	TRUE	FALSE	TRUE	FALSE	FALSE	FALSE
chr1	42760511	42760591	FALSE	FALSE	FALSE	FALSE	FALSE	FALSE
chr1	42964191	42964231	FALSE	FALSE	FALSE	TRUE	FALSE	FALSE
chr1	43151211	43151271	TRUE	FALSE	TRUE	FALSE	FALSE	FALSE
chr1	43243511	43243571	FALSE	TRUE	FALSE	FALSE	FALSE	FALSE
chr1	43395131	43395231	TRUE	FALSE	TRUE	TRUE	FALSE	FALSE
chr1	43628091	43628191	TRUE	TRUE	TRUE	FALSE	FALSE	FALSE
chr1	43744751	43744891	FALSE	TRUE	FALSE	FALSE	FALSE	FALSE
chr1	43956291	43956471	TRUE	TRUE	FALSE	FALSE	FALSE	FALSE
chr1	44388791	44388911	FALSE	TRUE	FALSE	TRUE	FALSE	FALSE
chr1	44670311	44670411	TRUE	TRUE	TRUE	TRUE	FALSE	FALSE
chr1	44670631	44670711	TRUE	TRUE	TRUE	TRUE	TRUE	FALSE
chr1	44948631	44948731	TRUE	TRUE	TRUE	TRUE	TRUE	FALSE
chr1	45028671	45028731	FALSE	TRUE	TRUE	FALSE	FALSE	FALSE
chr1	45047931	45047971	TRUE	FALSE	TRUE	FALSE	FALSE	FALSE
chr1	45055351	45055391	FALSE	FALSE	TRUE	FALSE	FALSE	FALSE
chr1	45414971	45415111	TRUE	TRUE	FALSE	TRUE	FALSE	FALSE
chr1	45416551	45416791	TRUE	FALSE	FALSE	TRUE	FALSE	FALSE
chr1	45464651	45464731	FALSE	FALSE	FALSE	TRUE	TRUE	FALSE
chr1	45632191	45632231	FALSE	FALSE	FALSE	TRUE	FALSE	FALSE
chr1	45786331	45786511	FALSE	TRUE	FALSE	FALSE	FALSE	FALSE
chr1	45922951	45923051	TRUE	TRUE	FALSE	FALSE	FALSE	FALSE
chr1	45940391	45940451	FALSE	FALSE	FALSE	TRUE	FALSE	FALSE
chr1	45971131	45971311	TRUE	TRUE	TRUE	FALSE	FALSE	FALSE
chr1	45983111	45983151	FALSE	FALSE	FALSE	FALSE	FALSE	FALSE
chr1	46571711	46571771	FALSE	FALSE	FALSE	TRUE	FALSE	FALSE
chr1	46706811	46706951	FALSE	FALSE	FALSE	TRUE	TRUE	FALSE
chr1	46707471	46707551	TRUE	TRUE	TRUE	TRUE	TRUE	TRUE
chr1	46709751	46709811	FALSE	TRUE	TRUE	FALSE	FALSE	FALSE
chr1	46910891	46911091	FALSE	FALSE	TRUE	FALSE	FALSE	FALSE
chr1	46915431	46915511	TRUE	TRUE	TRUE	FALSE	FALSE	FALSE
chr1	46920391	46920531	TRUE	FALSE	FALSE	FALSE	FALSE	FALSE
chr1	46951111	46951411	TRUE	FALSE	FALSE	FALSE	FALSE	FALSE
chr1	46973231	46973371	TRUE	FALSE	TRUE	TRUE	TRUE	FALSE
chr1	46978511	46978731	TRUE	FALSE	FALSE	TRUE	FALSE	FALSE
chr1	47133431	47133491	FALSE	FALSE	FALSE	TRUE	TRUE	FALSE
chr1	47160031	47160071	FALSE	FALSE	TRUE	FALSE	FALSE	FALSE
chr1	47363911	47364051	FALSE	TRUE	TRUE	TRUE	FALSE	FALSE
chr1	47545611	47545671	FALSE	FALSE	FALSE	TRUE	FALSE	FALSE
chr1	47884251	47884311	FALSE	FALSE	FALSE	TRUE	FALSE	FALSE
chr1	47891051	47891151	FALSE	FALSE	FALSE	TRUE	TRUE	FALSE
chr1	47971031	47971151	FALSE	FALSE	FALSE	TRUE	TRUE	FALSE
chr1	47971231	47971411	TRUE	FALSE	TRUE	TRUE	TRUE	FALSE
chr1	48709551	48709731	TRUE	TRUE	TRUE	FALSE	FALSE	FALSE
chr1	49289751	49289791	TRUE	FALSE	TRUE	FALSE	FALSE	FALSE
chr1	49765651	49765691	FALSE	FALSE	FALSE	TRUE	FALSE	FALSE
chr1	49937771	49937871	FALSE	FALSE	TRUE	FALSE	FALSE	FALSE
chr1	49942251	49942311	TRUE	FALSE	TRUE	TRUE	FALSE	FALSE
chr1	51047711	51047771	FALSE	FALSE	FALSE	TRUE	FALSE	TRUE
chr1	51328811	51328851	TRUE	TRUE	FALSE	FALSE	FALSE	FALSE
chr1	51330731	51330851	FALSE	FALSE	FALSE	TRUE	FALSE	FALSE
chr1	51457411	51457571	FALSE	FALSE	FALSE	TRUE	FALSE	FALSE
chr1	51486691	51486731	FALSE	FALSE	FALSE	TRUE	FALSE	FALSE
chr1	51486771	51486831	FALSE	FALSE	FALSE	TRUE	TRUE	FALSE
chr1	51535571	51535611	TRUE	TRUE	TRUE	FALSE	FALSE	FALSE
chr1	51538691	51538811	FALSE	FALSE	FALSE	FALSE	FALSE	FALSE
chr1	51565431	51565471	FALSE	FALSE	FALSE	TRUE	FALSE	FALSE
chr1	51592971	51593391	TRUE	TRUE	TRUE	TRUE	TRUE	FALSE
chr1	51605911	51605971	TRUE	TRUE	TRUE	FALSE	FALSE	FALSE
chr1	51605991	51606051	FALSE	TRUE	FALSE	FALSE	FALSE	FALSE
chr1	51629951	51630031	TRUE	TRUE	TRUE	FALSE	FALSE	FALSE
chr1	51681671	51681731	TRUE	FALSE	FALSE	FALSE	FALSE	FALSE
chr1	51761051	51761191	TRUE	FALSE	TRUE	TRUE	FALSE	FALSE
chr1	51799531	51799671	TRUE	TRUE	FALSE	FALSE	FALSE	FALSE
chr1	52065311	52065431	TRUE	FALSE	TRUE	FALSE	FALSE	FALSE
chr1	52066091	52066231	FALSE	FALSE	FALSE	TRUE	FALSE	FALSE
chr1	52106731	52106771	TRUE	FALSE	FALSE	FALSE	FALSE	FALSE
chr1	52383171	52383231	FALSE	FALSE	FALSE	TRUE	TRUE	FALSE
chr1	52584231	52584291	FALSE	FALSE	FALSE	FALSE	FALSE	FALSE
chr1	52713671	52713751	FALSE	FALSE	FALSE	TRUE	FALSE	FALSE
chr1	52921251	52921311	TRUE	FALSE	TRUE	FALSE	FALSE	FALSE
chr1	53010511	53010771	TRUE	TRUE	TRUE	TRUE	FALSE	FALSE
chr1	53168731	53168791	FALSE	FALSE	TRUE	FALSE	FALSE	FALSE
chr1	53248311	53248371	FALSE	FALSE	FALSE	TRUE	FALSE	FALSE
chr1	53267171	53267311	TRUE	TRUE	FALSE	TRUE	TRUE	FALSE
chr1	53292851	53292891	FALSE	TRUE	FALSE	FALSE	FALSE	FALSE
chr1	53409931	53409971	TRUE	TRUE	TRUE	FALSE	FALSE	FALSE
chr1	53434451	53434511	FALSE	FALSE	TRUE	FALSE	FALSE	FALSE
chr1	53450891	53450931	FALSE	FALSE	FALSE	TRUE	FALSE	FALSE
chr1	53582571	53582631	FALSE	FALSE	FALSE	FALSE	FALSE	FALSE
chr1	53583111	53583151	FALSE	FALSE	FALSE	FALSE	FALSE	FALSE
chr1	53638251	53638531	TRUE	TRUE	TRUE	TRUE	TRUE	FALSE
chr1	53689071	53689131	FALSE	FALSE	FALSE	TRUE	FALSE	FALSE
chr1	53803211	53803251	TRUE	FALSE	TRUE	FALSE	FALSE	FALSE
chr1	53803311	53803371	TRUE	TRUE	FALSE	FALSE	FALSE	FALSE
chr1	53806851	53807031	TRUE	TRUE	TRUE	TRUE	TRUE	FALSE
chr1	53807811	53808211	TRUE	TRUE	FALSE	FALSE	FALSE	FALSE
chr1	53842771	53842871	FALSE	FALSE	FALSE	FALSE	FALSE	FALSE
chr1	53880771	53880831	FALSE	TRUE	TRUE	FALSE	FALSE	FALSE
chr1	53923511	53923611	FALSE	FALSE	FALSE	TRUE	FALSE	FALSE
chr1	53924031	53924071	TRUE	FALSE	FALSE	FALSE	FALSE	FALSE
chr1	53998511	53998571	FALSE	FALSE	FALSE	TRUE	TRUE	FALSE
chr1	54109831	54109911	FALSE	FALSE	FALSE	TRUE	FALSE	FALSE
chr1	54294691	54294731	TRUE	TRUE	TRUE	FALSE	FALSE	FALSE
chr1	54441331	54441371	FALSE	FALSE	FALSE	TRUE	FALSE	FALSE
chr1	54456531	54456671	FALSE	TRUE	FALSE	FALSE	FALSE	FALSE
chr1	54500531	54500731	TRUE	TRUE	TRUE	FALSE	FALSE	FALSE
chr1	54541691	54542111	TRUE	TRUE	FALSE	TRUE	TRUE	FALSE
chr1	54626991	54627051	FALSE	TRUE	TRUE	FALSE	FALSE	FALSE
chr1	54642371	54642811	TRUE	TRUE	TRUE	FALSE	FALSE	FALSE
chr1	54663871	54664031	TRUE	TRUE	TRUE	FALSE	FALSE	FALSE
chr1	54664051	54664211	FALSE	TRUE	TRUE	FALSE	FALSE	FALSE
chr1	54666611	54666651	TRUE	FALSE	TRUE	FALSE	FALSE	FALSE
chr1	54734051	54734191	FALSE	FALSE	FALSE	TRUE	TRUE	FALSE
chr1	54873911	54873971	TRUE	TRUE	FALSE	FALSE	FALSE	FALSE
chr1	55164551	55164631	FALSE	FALSE	FALSE	FALSE	FALSE	FALSE
chr1	55165551	55165671	TRUE	TRUE	TRUE	TRUE	TRUE	TRUE
chr1	55166691	55166751	FALSE	TRUE	FALSE	FALSE	FALSE	FALSE
chr1	55188791	55188851	TRUE	FALSE	FALSE	FALSE	FALSE	FALSE
chr1	55243851	55243911	FALSE	TRUE	TRUE	FALSE	FALSE	FALSE
chr1	55251391	55251451	TRUE	FALSE	TRUE	FALSE	FALSE	FALSE
chr1	55255551	55255711	TRUE	TRUE	FALSE	FALSE	TRUE	FALSE
chr1	55262791	55262831	FALSE	FALSE	FALSE	TRUE	TRUE	FALSE
chr1	55292511	55292551	TRUE	FALSE	FALSE	FALSE	FALSE	FALSE
chr1	55336071	55336131	FALSE	FALSE	FALSE	TRUE	TRUE	FALSE
chr1	55408911	55409051	FALSE	FALSE	FALSE	TRUE	FALSE	FALSE
chr1	55548691	55548731	FALSE	FALSE	TRUE	FALSE	FALSE	FALSE
chr1	55723291	55723431	FALSE	FALSE	FALSE	TRUE	TRUE	FALSE
chr1	55763371	55763451	FALSE	FALSE	FALSE	TRUE	FALSE	FALSE
chr1	55788331	55788431	FALSE	TRUE	TRUE	FALSE	FALSE	FALSE
chr1	56023191	56023331	FALSE	FALSE	FALSE	TRUE	FALSE	FALSE
chr1	56681311	56681351	FALSE	FALSE	FALSE	TRUE	FALSE	FALSE
chr1	56741471	56741551	FALSE	FALSE	FALSE	TRUE	FALSE	FALSE
chr1	56754491	56754611	TRUE	TRUE	TRUE	FALSE	FALSE	FALSE
chr1	56780531	56780711	FALSE	FALSE	FALSE	TRUE	FALSE	FALSE
chr1	56901511	56901551	TRUE	TRUE	TRUE	FALSE	FALSE	FALSE
chr1	56987071	56987111	FALSE	FALSE	FALSE	FALSE	FALSE	FALSE
chr1	56995331	56995531	TRUE	TRUE	FALSE	FALSE	FALSE	FALSE
chr1	57032511	57032891	TRUE	FALSE	TRUE	FALSE	FALSE	FALSE
chr1	57035591	57035691	FALSE	FALSE	TRUE	FALSE	FALSE	FALSE
chr1	57140151	57140231	TRUE	TRUE	TRUE	FALSE	FALSE	FALSE
chr1	57338571	57338611	TRUE	TRUE	TRUE	FALSE	FALSE	FALSE
chr1	57338651	57338711	FALSE	FALSE	FALSE	TRUE	TRUE	FALSE
chr1	57358191	57358271	TRUE	TRUE	FALSE	FALSE	FALSE	FALSE
chr1	57506931	57506971	TRUE	TRUE	TRUE	FALSE	FALSE	FALSE
chr1	57506991	57507051	TRUE	FALSE	FALSE	FALSE	FALSE	FALSE
chr1	57527051	57527451	TRUE	FALSE	FALSE	TRUE	FALSE	FALSE
chr1	57624971	57625051	FALSE	FALSE	FALSE	TRUE	FALSE	FALSE
chr1	57670251	57670331	FALSE	FALSE	FALSE	FALSE	FALSE	FALSE
chr1	57830911	57831031	TRUE	FALSE	TRUE	FALSE	FALSE	FALSE
chr1	57914851	57915071	FALSE	FALSE	TRUE	FALSE	FALSE	FALSE
chr1	58027111	58027251	TRUE	TRUE	TRUE	FALSE	FALSE	FALSE
chr1	58045931	58046091	TRUE	FALSE	FALSE	FALSE	FALSE	FALSE
chr1	58168451	58168511	FALSE	TRUE	TRUE	FALSE	FALSE	FALSE
chr1	58168611	58168711	TRUE	TRUE	TRUE	FALSE	FALSE	FALSE
chr1	58169831	58169891	FALSE	FALSE	TRUE	FALSE	FALSE	FALSE
chr1	58243651	58243711	FALSE	TRUE	FALSE	FALSE	FALSE	FALSE
chr1	58421411	58421591	TRUE	TRUE	FALSE	FALSE	FALSE	FALSE
chr1	58481571	58481671	FALSE	FALSE	FALSE	TRUE	FALSE	FALSE
chr1	58562051	58562111	FALSE	TRUE	FALSE	FALSE	FALSE	FALSE
chr1	58564291	58564331	TRUE	TRUE	TRUE	FALSE	FALSE	FALSE
chr1	58627451	58627531	TRUE	TRUE	TRUE	FALSE	FALSE	FALSE
chr1	58643231	58643451	TRUE	TRUE	TRUE	FALSE	FALSE	FALSE
chr1	58670751	58670851	TRUE	TRUE	TRUE	FALSE	TRUE	FALSE
chr1	58689451	58689651	FALSE	TRUE	TRUE	FALSE	FALSE	FALSE
chr1	58746371	58746471	TRUE	TRUE	TRUE	FALSE	FALSE	FALSE
chr1	58761291	58761351	FALSE	TRUE	TRUE	FALSE	FALSE	FALSE
chr1	58818931	58819031	TRUE	TRUE	FALSE	TRUE	TRUE	FALSE
chr1	58819571	58819711	TRUE	TRUE	TRUE	TRUE	TRUE	FALSE
chr1	58826071	58826171	TRUE	TRUE	FALSE	TRUE	FALSE	FALSE
chr1	58939291	58939391	FALSE	TRUE	TRUE	FALSE	FALSE	FALSE
chr1	58946931	58946991	FALSE	FALSE	FALSE	TRUE	FALSE	FALSE
chr1	59014891	59014991	TRUE	TRUE	FALSE	FALSE	FALSE	FALSE
chr1	59313711	59313791	FALSE	FALSE	FALSE	FALSE	FALSE	FALSE
chr1	59371911	59372071	TRUE	TRUE	TRUE	FALSE	FALSE	FALSE
chr1	59406471	59406611	FALSE	TRUE	TRUE	FALSE	FALSE	FALSE
chr1	59433031	59433091	FALSE	FALSE	FALSE	TRUE	TRUE	FALSE
chr1	59433451	59433511	TRUE	TRUE	TRUE	TRUE	TRUE	FALSE
chr1	59433691	59433731	FALSE	TRUE	FALSE	FALSE	FALSE	FALSE
chr1	59434291	59434331	TRUE	TRUE	TRUE	FALSE	FALSE	FALSE
chr1	59480151	59480191	FALSE	FALSE	FALSE	TRUE	FALSE	FALSE
chr1	59480211	59480291	TRUE	TRUE	TRUE	TRUE	TRUE	FALSE
chr1	59480331	59480371	FALSE	FALSE	FALSE	FALSE	FALSE	FALSE
chr1	59494871	59495011	TRUE	FALSE	TRUE	FALSE	FALSE	FALSE
chr1	59499691	59499731	FALSE	FALSE	TRUE	FALSE	FALSE	FALSE
chr1	59504471	59504511	FALSE	TRUE	TRUE	FALSE	FALSE	FALSE
chr1	59505411	59505531	FALSE	FALSE	FALSE	TRUE	FALSE	FALSE
chr1	59505551	59505711	TRUE	TRUE	FALSE	FALSE	FALSE	FALSE
chr1	59513891	59513951	FALSE	FALSE	FALSE	TRUE	FALSE	FALSE
chr1	59529511	59529991	TRUE	TRUE	FALSE	TRUE	FALSE	FALSE
chr1	59541811	59541991	FALSE	TRUE	FALSE	FALSE	FALSE	FALSE
chr1	59542031	59542091	FALSE	FALSE	FALSE	TRUE	TRUE	FALSE
chr1	59565311	59565371	FALSE	FALSE	FALSE	TRUE	FALSE	FALSE
chr1	59565391	59565451	FALSE	FALSE	FALSE	TRUE	TRUE	FALSE
chr1	59578231	59578291	FALSE	FALSE	FALSE	FALSE	FALSE	FALSE
chr1	59579431	59579531	TRUE	TRUE	FALSE	FALSE	FALSE	FALSE
chr1	59641871	59642131	TRUE	TRUE	FALSE	TRUE	FALSE	FALSE
chr1	59686111	59686191	FALSE	FALSE	FALSE	TRUE	TRUE	FALSE
chr1	59720351	59720411	FALSE	TRUE	FALSE	FALSE	FALSE	FALSE
chr1	59754611	59754671	TRUE	TRUE	FALSE	FALSE	FALSE	FALSE
chr1	59754751	59754891	TRUE	TRUE	FALSE	TRUE	TRUE	FALSE
chr1	59785351	59785491	FALSE	FALSE	FALSE	TRUE	FALSE	FALSE
chr1	59785511	59785571	TRUE	TRUE	FALSE	FALSE	FALSE	FALSE
chr1	60113311	60113371	TRUE	TRUE	FALSE	FALSE	FALSE	FALSE
chr1	60133451	60133511	TRUE	TRUE	FALSE	FALSE	FALSE	FALSE
chr1	60406971	60407031	TRUE	TRUE	TRUE	FALSE	FALSE	FALSE
chr1	60489391	60489591	TRUE	TRUE	FALSE	TRUE	FALSE	FALSE
chr1	60601851	60601911	FALSE	TRUE	FALSE	FALSE	FALSE	FALSE
chr1	60818871	60818931	FALSE	TRUE	FALSE	FALSE	FALSE	FALSE
chr1	60875531	60875631	FALSE	FALSE	FALSE	TRUE	TRUE	FALSE
chr1	60896151	60896231	TRUE	TRUE	TRUE	FALSE	FALSE	FALSE
chr1	60907871	60907991	TRUE	TRUE	FALSE	FALSE	FALSE	FALSE
chr1	60909091	60909131	TRUE	TRUE	FALSE	FALSE	FALSE	FALSE
chr1	60909151	60909191	TRUE	FALSE	TRUE	FALSE	FALSE	FALSE
chr1	60910371	60910411	FALSE	FALSE	FALSE	TRUE	FALSE	FALSE
chr1	60910451	60910491	TRUE	TRUE	FALSE	FALSE	FALSE	FALSE
chr1	61152351	61152471	FALSE	FALSE	FALSE	TRUE	FALSE	FALSE
chr1	61578311	61578351	FALSE	FALSE	TRUE	FALSE	FALSE	FALSE
chr1	61980291	61980331	FALSE	TRUE	TRUE	FALSE	FALSE	FALSE
chr1	62228331	62228591	TRUE	TRUE	TRUE	TRUE	TRUE	TRUE
chr1	62444911	62445151	TRUE	TRUE	FALSE	TRUE	TRUE	FALSE
chr1	62554931	62555051	FALSE	FALSE	FALSE	TRUE	FALSE	FALSE
chr1	62611031	62611091	FALSE	FALSE	FALSE	TRUE	TRUE	FALSE
chr1	62697231	62697391	TRUE	TRUE	FALSE	FALSE	FALSE	FALSE
chr1	62725751	62725791	FALSE	FALSE	FALSE	TRUE	FALSE	FALSE
chr1	62755191	62755351	FALSE	TRUE	FALSE	TRUE	FALSE	FALSE
chr1	62762371	62762511	FALSE	FALSE	FALSE	FALSE	FALSE	FALSE
chr1	62783311	62783651	TRUE	FALSE	FALSE	TRUE	TRUE	FALSE
chr1	62784571	62784731	FALSE	FALSE	FALSE	TRUE	FALSE	FALSE
chr1	62814211	62814451	TRUE	TRUE	FALSE	TRUE	TRUE	FALSE
chr1	62819251	62819291	FALSE	TRUE	FALSE	FALSE	FALSE	FALSE
chr1	62824391	62824431	FALSE	FALSE	FALSE	FALSE	FALSE	FALSE
chr1	62830251	62830471	TRUE	TRUE	FALSE	TRUE	TRUE	FALSE
chr1	62974171	62974231	FALSE	FALSE	TRUE	FALSE	FALSE	FALSE
chr1	63184771	63185071	TRUE	TRUE	FALSE	FALSE	FALSE	FALSE
chr1	63185151	63185411	TRUE	TRUE	FALSE	TRUE	TRUE	FALSE
chr1	63185491	63185671	FALSE	FALSE	FALSE	FALSE	FALSE	FALSE
chr1	63185731	63185771	FALSE	FALSE	FALSE	FALSE	FALSE	FALSE
chr1	63223551	63223611	TRUE	TRUE	TRUE	FALSE	FALSE	FALSE
chr1	63226751	63226811	TRUE	TRUE	FALSE	FALSE	FALSE	FALSE
chr1	63251071	63251111	FALSE	FALSE	FALSE	FALSE	FALSE	FALSE
chr1	63260731	63260771	FALSE	TRUE	TRUE	FALSE	FALSE	FALSE
chr1	63290631	63290671	FALSE	FALSE	FALSE	TRUE	FALSE	FALSE
chr1	63293911	63294151	TRUE	TRUE	TRUE	TRUE	TRUE	FALSE
chr1	63488631	63489111	TRUE	TRUE	FALSE	TRUE	TRUE	FALSE
chr1	63777171	63777251	TRUE	TRUE	TRUE	FALSE	FALSE	FALSE
chr1	63800931	63800971	FALSE	FALSE	TRUE	FALSE	FALSE	FALSE
chr1	64324691	64324731	FALSE	FALSE	FALSE	TRUE	FALSE	FALSE
chr1	64352271	64352431	FALSE	TRUE	TRUE	FALSE	FALSE	FALSE
chr1	64358131	64358271	TRUE	TRUE	TRUE	TRUE	TRUE	FALSE
chr1	64462551	64462731	FALSE	TRUE	FALSE	FALSE	FALSE	FALSE
chr1	64702131	64702231	FALSE	FALSE	FALSE	TRUE	FALSE	FALSE
chr1	64778691	64778911	FALSE	TRUE	FALSE	FALSE	FALSE	FALSE
chr1	64779371	64779511	TRUE	FALSE	FALSE	FALSE	FALSE	FALSE
chr1	64780131	64780271	TRUE	TRUE	TRUE	TRUE	FALSE	FALSE
chr1	64780511	64780571	FALSE	FALSE	TRUE	FALSE	FALSE	FALSE
chr1	64826391	64826551	FALSE	FALSE	FALSE	TRUE	TRUE	FALSE
chr1	64931711	64931871	TRUE	TRUE	TRUE	FALSE	FALSE	FALSE
chr1	64963631	64963731	FALSE	FALSE	FALSE	TRUE	FALSE	FALSE
chr1	65001551	65001591	FALSE	TRUE	TRUE	FALSE	FALSE	FALSE
chr1	65028891	65028931	FALSE	FALSE	FALSE	TRUE	FALSE	FALSE
chr1	65087551	65087631	TRUE	TRUE	FALSE	FALSE	FALSE	FALSE
chr1	65114531	65114691	FALSE	FALSE	FALSE	TRUE	TRUE	FALSE
chr1	65259931	65259991	FALSE	FALSE	FALSE	TRUE	FALSE	FALSE
chr1	65353511	65353611	TRUE	TRUE	TRUE	FALSE	FALSE	FALSE
chr1	65417531	65417671	TRUE	FALSE	TRUE	FALSE	FALSE	FALSE
chr1	65469231	65469351	FALSE	FALSE	FALSE	TRUE	TRUE	FALSE
chr1	65485891	65485951	FALSE	FALSE	FALSE	TRUE	TRUE	TRUE
chr1	65486911	65487051	FALSE	TRUE	TRUE	FALSE	FALSE	FALSE
chr1	65713051	65713091	FALSE	FALSE	TRUE	FALSE	FALSE	FALSE
chr1	65774611	65774711	FALSE	FALSE	TRUE	FALSE	FALSE	FALSE
chr1	65846991	65847071	TRUE	FALSE	FALSE	TRUE	TRUE	FALSE
chr1	66167631	66167671	FALSE	FALSE	TRUE	FALSE	FALSE	FALSE
chr1	66396091	66396311	FALSE	FALSE	FALSE	TRUE	FALSE	FALSE
chr1	66474511	66474631	FALSE	FALSE	FALSE	TRUE	FALSE	FALSE
chr1	66489551	66489711	TRUE	TRUE	TRUE	FALSE	FALSE	FALSE
chr1	66746411	66746471	FALSE	TRUE	TRUE	FALSE	FALSE	FALSE
chr1	66746731	66746771	FALSE	FALSE	FALSE	TRUE	TRUE	FALSE
chr1	66959051	66959211	FALSE	FALSE	FALSE	TRUE	TRUE	FALSE
chr1	67007531	67007711	TRUE	TRUE	TRUE	TRUE	TRUE	FALSE
chr1	67048851	67048931	FALSE	FALSE	FALSE	FALSE	FALSE	FALSE
chr1	67323171	67323311	FALSE	TRUE	FALSE	FALSE	FALSE	FALSE
chr1	67354291	67354491	TRUE	TRUE	TRUE	FALSE	FALSE	FALSE
chr1	67982451	67982571	TRUE	TRUE	TRUE	FALSE	FALSE	FALSE
chr1	67982811	67982871	TRUE	FALSE	FALSE	FALSE	FALSE	FALSE
chr1	68016871	68016931	FALSE	FALSE	TRUE	FALSE	FALSE	FALSE
chr1	68380391	68380531	FALSE	FALSE	FALSE	TRUE	FALSE	FALSE
chr1	68684191	68684231	FALSE	FALSE	FALSE	TRUE	FALSE	FALSE
chr1	69152451	69152531	FALSE	FALSE	TRUE	FALSE	FALSE	FALSE
chr1	69500431	69500511	TRUE	TRUE	TRUE	FALSE	FALSE	FALSE
chr1	69506631	69506791	FALSE	TRUE	TRUE	TRUE	TRUE	FALSE
chr1	69914571	69914611	TRUE	FALSE	TRUE	FALSE	FALSE	FALSE
chr1	70853411	70853551	TRUE	FALSE	FALSE	TRUE	FALSE	FALSE
chr1	70956991	70957051	FALSE	FALSE	TRUE	FALSE	FALSE	FALSE
chr1	71082271	71082411	TRUE	TRUE	TRUE	FALSE	FALSE	FALSE
chr1	71150191	71150251	FALSE	FALSE	FALSE	FALSE	FALSE	FALSE
chr1	71150391	71150431	TRUE	FALSE	FALSE	FALSE	FALSE	FALSE
chr1	71606651	71606691	FALSE	TRUE	TRUE	FALSE	FALSE	FALSE
chr1	71692671	71692791	TRUE	TRUE	FALSE	TRUE	TRUE	FALSE
chr1	71697491	71697611	TRUE	FALSE	FALSE	FALSE	FALSE	FALSE
chr1	71719111	71719191	FALSE	FALSE	FALSE	FALSE	FALSE	FALSE
chr1	71720191	71720331	TRUE	TRUE	TRUE	TRUE	TRUE	FALSE
chr1	71787911	71788171	TRUE	TRUE	FALSE	TRUE	TRUE	FALSE
chr1	72056231	72056371	FALSE	FALSE	FALSE	TRUE	FALSE	FALSE
chr1	72178851	72178991	FALSE	TRUE	FALSE	FALSE	FALSE	FALSE
chr1	72219571	72219671	FALSE	FALSE	FALSE	TRUE	FALSE	FALSE
chr1	72251851	72252131	TRUE	TRUE	FALSE	FALSE	FALSE	FALSE
chr1	72260651	72260851	FALSE	FALSE	FALSE	TRUE	TRUE	FALSE
chr1	72272871	72273051	FALSE	TRUE	TRUE	FALSE	FALSE	FALSE
chr1	72273451	72273491	FALSE	FALSE	TRUE	FALSE	FALSE	FALSE
chr1	72275571	72275771	TRUE	TRUE	TRUE	FALSE	TRUE	TRUE
chr1	72276211	72276271	FALSE	TRUE	TRUE	FALSE	FALSE	FALSE
chr1	72279351	72279471	TRUE	TRUE	FALSE	FALSE	FALSE	FALSE
chr1	72289431	72289571	TRUE	TRUE	FALSE	TRUE	TRUE	FALSE
chr1	72301651	72302131	TRUE	TRUE	TRUE	FALSE	FALSE	FALSE
chr1	72359531	72359751	TRUE	TRUE	FALSE	FALSE	FALSE	FALSE
chr1	72359771	72359851	FALSE	TRUE	FALSE	FALSE	FALSE	FALSE
chr1	72537531	72537591	TRUE	FALSE	FALSE	FALSE	FALSE	FALSE
chr1	72623931	72624171	TRUE	TRUE	TRUE	FALSE	FALSE	FALSE
chr1	72687591	72687691	FALSE	TRUE	FALSE	FALSE	FALSE	FALSE
chr1	72761831	72761871	FALSE	TRUE	FALSE	FALSE	FALSE	FALSE
chr1	72839811	72840031	FALSE	FALSE	FALSE	TRUE	TRUE	FALSE
chr1	72843991	72844151	TRUE	TRUE	TRUE	TRUE	FALSE	FALSE
chr1	72851691	72851751	FALSE	TRUE	TRUE	FALSE	FALSE	FALSE
chr1	72852151	72852311	TRUE	TRUE	FALSE	FALSE	FALSE	FALSE
chr1	72852651	72852831	FALSE	TRUE	FALSE	FALSE	FALSE	FALSE
chr1	72857811	72857871	FALSE	FALSE	FALSE	TRUE	TRUE	FALSE
chr1	72860651	72860691	FALSE	FALSE	TRUE	FALSE	FALSE	FALSE
chr1	72870331	72870731	FALSE	FALSE	FALSE	FALSE	FALSE	FALSE
chr1	72872651	72872691	FALSE	FALSE	FALSE	FALSE	FALSE	FALSE
chr1	72873251	72873371	FALSE	FALSE	FALSE	TRUE	TRUE	FALSE
chr1	72874231	72874451	TRUE	TRUE	TRUE	FALSE	FALSE	FALSE
chr1	72874531	72874731	TRUE	TRUE	TRUE	FALSE	FALSE	FALSE
chr1	72914231	72914271	FALSE	FALSE	TRUE	FALSE	FALSE	FALSE
chr1	72992071	72992111	TRUE	FALSE	FALSE	FALSE	FALSE	FALSE
chr1	73007031	73007091	FALSE	FALSE	FALSE	TRUE	FALSE	FALSE
chr1	73252991	73253031	FALSE	FALSE	TRUE	FALSE	FALSE	FALSE
chr1	73547371	73547451	TRUE	TRUE	TRUE	FALSE	FALSE	FALSE
chr1	73689451	73689651	TRUE	TRUE	TRUE	FALSE	FALSE	FALSE
chr1	73790931	73790991	FALSE	FALSE	TRUE	FALSE	FALSE	FALSE
chr1	74077791	74077851	FALSE	FALSE	FALSE	FALSE	FALSE	FALSE
chr1	74158011	74158111	FALSE	TRUE	TRUE	TRUE	FALSE	FALSE
chr1	74158311	74158431	FALSE	FALSE	FALSE	TRUE	TRUE	FALSE
chr1	74226331	74226411	TRUE	FALSE	FALSE	FALSE	FALSE	FALSE
chr1	74292271	74292331	FALSE	FALSE	FALSE	TRUE	FALSE	FALSE
chr1	74331811	74331851	FALSE	FALSE	FALSE	FALSE	FALSE	FALSE
chr1	74331991	74332071	FALSE	FALSE	FALSE	FALSE	FALSE	FALSE
chr1	74355051	74355151	TRUE	FALSE	FALSE	TRUE	TRUE	FALSE
chr1	74433351	74433411	FALSE	FALSE	FALSE	FALSE	FALSE	FALSE
chr1	74474451	74474551	FALSE	FALSE	FALSE	FALSE	FALSE	FALSE
chr1	74554511	74554571	TRUE	TRUE	TRUE	FALSE	FALSE	FALSE
chr1	74589011	74589111	FALSE	FALSE	TRUE	FALSE	FALSE	FALSE
chr1	74629311	74629411	FALSE	TRUE	TRUE	FALSE	FALSE	FALSE
chr1	74818071	74818151	FALSE	FALSE	TRUE	FALSE	FALSE	FALSE
chr1	74825811	74825911	FALSE	FALSE	FALSE	FALSE	FALSE	FALSE
chr1	74852211	74852331	FALSE	TRUE	TRUE	FALSE	FALSE	FALSE
chr1	74871331	74871851	TRUE	TRUE	TRUE	TRUE	TRUE	FALSE
chr1	74897671	74897711	FALSE	FALSE	TRUE	FALSE	FALSE	FALSE
chr1	74898031	74898191	TRUE	TRUE	TRUE	FALSE	FALSE	FALSE
chr1	74941731	74941871	FALSE	FALSE	TRUE	FALSE	FALSE	FALSE
chr1	74944851	74944891	TRUE	TRUE	TRUE	FALSE	FALSE	FALSE
chr1	74944951	74945011	FALSE	TRUE	TRUE	FALSE	FALSE	FALSE
chr1	74975811	74975871	FALSE	FALSE	FALSE	FALSE	FALSE	FALSE
chr1	75073651	75073711	FALSE	FALSE	FALSE	TRUE	FALSE	FALSE
chr1	75214831	75214891	FALSE	TRUE	FALSE	FALSE	FALSE	FALSE
chr1	75224071	75224131	FALSE	FALSE	FALSE	FALSE	FALSE	FALSE
chr1	75224391	75224451	FALSE	FALSE	FALSE	TRUE	TRUE	FALSE
chr1	75346211	75346271	FALSE	FALSE	FALSE	FALSE	FALSE	FALSE
chr1	75399431	75399471	TRUE	TRUE	FALSE	FALSE	FALSE	FALSE
chr1	75410331	75410391	TRUE	TRUE	TRUE	FALSE	FALSE	FALSE
chr1	75422311	75422611	TRUE	TRUE	TRUE	FALSE	FALSE	FALSE
chr1	75439791	75439871	FALSE	TRUE	TRUE	FALSE	FALSE	FALSE
chr1	75542511	75542631	FALSE	FALSE	FALSE	FALSE	FALSE	FALSE
chr1	75579731	75579831	TRUE	TRUE	TRUE	FALSE	FALSE	FALSE
chr1	75585531	75585731	TRUE	TRUE	TRUE	TRUE	FALSE	FALSE
chr1	75598411	75598551	FALSE	TRUE	TRUE	TRUE	TRUE	FALSE
chr1	75613511	75613631	TRUE	TRUE	TRUE	TRUE	FALSE	FALSE
chr1	75664331	75664691	FALSE	FALSE	FALSE	TRUE	TRUE	FALSE
chr1	75701411	75701571	FALSE	FALSE	FALSE	FALSE	TRUE	FALSE
chr1	75794471	75794551	TRUE	TRUE	TRUE	FALSE	FALSE	FALSE
chr1	75801191	75801291	TRUE	TRUE	FALSE	TRUE	FALSE	FALSE
chr1	75838491	75838551	FALSE	FALSE	TRUE	FALSE	FALSE	FALSE
chr1	75859471	75859531	FALSE	FALSE	FALSE	TRUE	TRUE	FALSE
chr1	75885231	75885431	FALSE	FALSE	FALSE	TRUE	FALSE	FALSE
chr1	75885571	75885851	TRUE	TRUE	TRUE	FALSE	FALSE	FALSE
chr1	75993891	75993991	TRUE	TRUE	TRUE	FALSE	FALSE	FALSE
chr1	76025831	76026011	TRUE	TRUE	TRUE	FALSE	FALSE	FALSE
chr1	76033091	76033171	TRUE	FALSE	FALSE	TRUE	FALSE	FALSE
chr1	77370651	77370771	FALSE	TRUE	FALSE	FALSE	FALSE	FALSE
chr1	77409691	77409751	FALSE	FALSE	FALSE	TRUE	FALSE	FALSE
chr1	77414751	77414791	FALSE	FALSE	FALSE	FALSE	TRUE	FALSE
chr1	77419231	77419291	TRUE	TRUE	TRUE	FALSE	FALSE	FALSE
chr1	77437171	77437291	TRUE	TRUE	TRUE	TRUE	TRUE	FALSE
chr1	77438111	77438291	TRUE	FALSE	FALSE	TRUE	TRUE	FALSE
chr1	77438791	77438911	FALSE	FALSE	FALSE	TRUE	FALSE	FALSE
chr1	77442611	77442651	FALSE	FALSE	FALSE	TRUE	TRUE	FALSE
chr1	77443831	77443951	FALSE	TRUE	FALSE	TRUE	FALSE	FALSE
chr1	77448211	77448291	TRUE	TRUE	FALSE	TRUE	TRUE	FALSE
chr1	77449451	77449571	TRUE	TRUE	FALSE	FALSE	FALSE	FALSE
chr1	77450291	77450351	FALSE	FALSE	FALSE	FALSE	FALSE	FALSE
chr1	77450591	77450751	FALSE	TRUE	FALSE	TRUE	FALSE	FALSE
chr1	77453411	77453591	FALSE	FALSE	FALSE	TRUE	FALSE	FALSE
chr1	77458531	77458591	FALSE	TRUE	FALSE	FALSE	FALSE	FALSE
chr1	77469311	77469431	TRUE	TRUE	FALSE	FALSE	FALSE	FALSE
chr1	77493571	77493791	TRUE	TRUE	TRUE	FALSE	FALSE	FALSE
chr1	77626531	77626651	TRUE	TRUE	FALSE	FALSE	FALSE	FALSE
chr1	77968931	77968971	FALSE	FALSE	FALSE	TRUE	FALSE	FALSE
chr1	77968991	77969111	FALSE	TRUE	FALSE	FALSE	FALSE	FALSE
chr1	78116611	78116731	TRUE	TRUE	TRUE	TRUE	TRUE	FALSE
chr1	78116991	78117031	FALSE	FALSE	FALSE	TRUE	FALSE	FALSE
chr1	78137171	78137371	FALSE	FALSE	TRUE	FALSE	FALSE	FALSE
chr1	78140111	78140191	TRUE	TRUE	TRUE	FALSE	FALSE	FALSE
chr1	78164691	78164791	TRUE	TRUE	FALSE	TRUE	FALSE	FALSE
chr1	78185631	78185871	TRUE	TRUE	TRUE	FALSE	FALSE	FALSE
chr1	78225411	78225471	FALSE	FALSE	TRUE	FALSE	FALSE	FALSE
chr1	78385491	78385571	FALSE	FALSE	FALSE	TRUE	TRUE	FALSE
chr1	78485811	78485871	TRUE	TRUE	TRUE	FALSE	FALSE	FALSE
chr1	78506431	78506551	FALSE	TRUE	FALSE	TRUE	TRUE	FALSE
chr1	78540331	78540391	FALSE	FALSE	FALSE	TRUE	FALSE	FALSE
chr1	78564811	78564891	FALSE	FALSE	FALSE	TRUE	TRUE	FALSE
chr1	78598711	78598811	FALSE	FALSE	FALSE	TRUE	TRUE	FALSE
chr1	78747291	78747411	TRUE	TRUE	TRUE	FALSE	FALSE	FALSE
chr1	78769691	78769851	FALSE	TRUE	TRUE	FALSE	FALSE	FALSE
chr1	79375111	79375251	TRUE	TRUE	TRUE	FALSE	FALSE	FALSE
chr1	79450751	79450991	TRUE	FALSE	FALSE	TRUE	TRUE	FALSE
chr1	79577791	79577831	FALSE	FALSE	TRUE	FALSE	FALSE	FALSE
chr1	79599231	79599391	FALSE	FALSE	FALSE	TRUE	TRUE	FALSE
chr1	80147411	80147511	TRUE	TRUE	TRUE	TRUE	FALSE	FALSE
chr1	80232671	80233171	TRUE	FALSE	FALSE	TRUE	FALSE	FALSE
chr1	80234131	80234171	TRUE	FALSE	TRUE	FALSE	FALSE	FALSE
chr1	80234211	80234271	TRUE	FALSE	TRUE	FALSE	FALSE	FALSE
chr1	80312551	80312591	TRUE	FALSE	FALSE	FALSE	FALSE	FALSE
chr1	80400211	80400371	TRUE	FALSE	FALSE	TRUE	TRUE	FALSE
chr1	81541971	81542011	FALSE	FALSE	FALSE	TRUE	TRUE	FALSE
chr1	81559411	81559551	TRUE	FALSE	FALSE	FALSE	FALSE	FALSE
chr1	81574411	81574471	FALSE	FALSE	FALSE	TRUE	TRUE	FALSE
chr1	81590111	81590191	FALSE	FALSE	FALSE	TRUE	TRUE	TRUE
chr1	82817311	82817451	FALSE	FALSE	FALSE	TRUE	TRUE	FALSE
chr1	82853911	82853971	FALSE	FALSE	FALSE	FALSE	FALSE	FALSE
chr1	82929951	82930111	FALSE	TRUE	FALSE	FALSE	FALSE	FALSE
chr1	82945331	82945391	FALSE	TRUE	FALSE	FALSE	FALSE	FALSE
chr1	83035031	83035111	TRUE	TRUE	TRUE	FALSE	FALSE	FALSE
chr1	83113131	83113271	FALSE	FALSE	FALSE	TRUE	FALSE	FALSE
chr1	84173751	84173891	TRUE	TRUE	TRUE	FALSE	FALSE	FALSE
chr1	84173911	84174011	FALSE	FALSE	FALSE	FALSE	TRUE	FALSE
chr1	84202451	84202551	FALSE	FALSE	FALSE	TRUE	TRUE	FALSE
chr1	84214431	84214491	TRUE	TRUE	TRUE	TRUE	TRUE	TRUE
chr1	84214511	84214551	FALSE	FALSE	FALSE	TRUE	FALSE	FALSE
chr1	84329571	84329911	TRUE	FALSE	FALSE	TRUE	FALSE	FALSE
chr1	84546231	84546371	TRUE	TRUE	TRUE	TRUE	FALSE	FALSE
chr1	84627871	84627991	TRUE	TRUE	FALSE	FALSE	FALSE	FALSE
chr1	84637131	84637471	FALSE	FALSE	FALSE	TRUE	TRUE	FALSE
chr1	84693831	84693891	FALSE	TRUE	FALSE	FALSE	FALSE	FALSE
chr1	84845651	84845711	FALSE	FALSE	FALSE	TRUE	FALSE	FALSE
chr1	84848571	84848671	TRUE	FALSE	FALSE	FALSE	FALSE	FALSE
chr1	84857311	84857611	FALSE	FALSE	FALSE	TRUE	TRUE	FALSE
chr1	84863631	84863831	FALSE	FALSE	FALSE	TRUE	FALSE	FALSE
chr1	84865051	84865151	TRUE	TRUE	TRUE	FALSE	FALSE	FALSE
chr1	84868611	84869011	TRUE	TRUE	FALSE	TRUE	TRUE	FALSE
chr1	84878391	84878431	TRUE	TRUE	TRUE	FALSE	FALSE	FALSE
chr1	84886751	84886871	TRUE	TRUE	TRUE	FALSE	FALSE	FALSE
chr1	84887191	84887271	TRUE	TRUE	TRUE	FALSE	FALSE	FALSE
chr1	84958431	84958511	FALSE	TRUE	TRUE	FALSE	FALSE	FALSE
chr1	84987031	84987091	FALSE	TRUE	FALSE	FALSE	FALSE	FALSE
chr1	85081451	85081511	FALSE	FALSE	FALSE	FALSE	FALSE	FALSE
chr1	85083251	85083311	FALSE	FALSE	FALSE	FALSE	FALSE	FALSE
chr1	85102031	85102291	TRUE	FALSE	FALSE	TRUE	TRUE	FALSE
chr1	85167771	85167831	TRUE	FALSE	TRUE	FALSE	FALSE	FALSE
chr1	85241171	85241211	FALSE	TRUE	FALSE	FALSE	FALSE	FALSE
chr1	85247611	85247651	TRUE	FALSE	TRUE	FALSE	FALSE	FALSE
chr1	85269431	85269511	FALSE	TRUE	FALSE	FALSE	FALSE	FALSE
chr1	85283091	85283131	TRUE	TRUE	TRUE	FALSE	FALSE	FALSE
chr1	85283271	85283311	FALSE	FALSE	FALSE	TRUE	TRUE	FALSE
chr1	85301931	85302411	TRUE	TRUE	TRUE	FALSE	FALSE	FALSE
chr1	85320531	85320591	TRUE	TRUE	FALSE	FALSE	FALSE	FALSE
chr1	85338851	85338931	FALSE	TRUE	TRUE	FALSE	FALSE	FALSE
chr1	87490411	87490451	TRUE	TRUE	TRUE	FALSE	FALSE	FALSE
chr1	87511271	87511451	TRUE	FALSE	FALSE	FALSE	FALSE	FALSE
chr1	87632951	87632991	FALSE	TRUE	TRUE	FALSE	FALSE	FALSE
chr1	87826151	87826271	FALSE	TRUE	TRUE	FALSE	FALSE	FALSE
chr1	87830271	87830331	TRUE	TRUE	TRUE	FALSE	FALSE	FALSE
chr1	87908491	87908691	TRUE	TRUE	TRUE	FALSE	FALSE	FALSE
chr1	87929051	87929131	TRUE	TRUE	TRUE	FALSE	FALSE	FALSE
chr1	88084531	88084671	TRUE	TRUE	FALSE	TRUE	TRUE	FALSE
chr1	88098031	88098151	TRUE	TRUE	TRUE	TRUE	FALSE	FALSE
chr1	88197791	88197851	FALSE	FALSE	FALSE	FALSE	FALSE	FALSE
chr1	88204971	88205091	TRUE	TRUE	TRUE	TRUE	FALSE	FALSE
chr1	88205851	88206091	TRUE	TRUE	TRUE	TRUE	FALSE	FALSE
chr1	88207411	88207471	TRUE	TRUE	TRUE	FALSE	FALSE	FALSE
chr1	88207651	88207691	FALSE	TRUE	TRUE	FALSE	FALSE	FALSE
chr1	88207711	88207791	FALSE	FALSE	FALSE	TRUE	TRUE	FALSE
chr1	88207851	88207911	TRUE	TRUE	FALSE	FALSE	FALSE	FALSE
chr1	88208271	88208371	TRUE	TRUE	TRUE	FALSE	FALSE	FALSE
chr1	88211251	88211291	TRUE	TRUE	FALSE	FALSE	FALSE	FALSE
chr1	88245411	88245831	FALSE	FALSE	FALSE	TRUE	TRUE	FALSE
chr1	88277191	88277331	TRUE	TRUE	TRUE	FALSE	FALSE	FALSE
chr1	88277571	88277611	TRUE	FALSE	TRUE	FALSE	FALSE	FALSE
chr1	88349351	88349571	FALSE	FALSE	FALSE	TRUE	FALSE	FALSE
chr1	88361251	88361311	FALSE	FALSE	FALSE	TRUE	TRUE	FALSE
chr1	88385331	88385391	FALSE	FALSE	FALSE	FALSE	FALSE	FALSE
chr1	88385451	88385571	TRUE	TRUE	FALSE	TRUE	FALSE	FALSE
chr1	88390671	88390791	TRUE	TRUE	FALSE	FALSE	FALSE	FALSE
chr1	88427971	88428111	FALSE	TRUE	FALSE	FALSE	FALSE	FALSE
chr1	88428431	88428711	FALSE	FALSE	FALSE	FALSE	FALSE	FALSE
chr1	88469011	88469111	FALSE	TRUE	FALSE	FALSE	FALSE	FALSE
chr1	88544191	88544351	FALSE	FALSE	FALSE	TRUE	TRUE	FALSE
chr1	88648811	88648871	FALSE	FALSE	TRUE	FALSE	FALSE	FALSE
chr1	88755611	88755731	FALSE	FALSE	FALSE	TRUE	FALSE	FALSE
chr1	88814651	88814791	TRUE	TRUE	FALSE	TRUE	FALSE	FALSE
chr1	89062071	89062151	TRUE	FALSE	TRUE	FALSE	FALSE	FALSE
chr1	89082051	89082091	FALSE	FALSE	FALSE	FALSE	FALSE	FALSE
chr1	89122991	89123351	TRUE	TRUE	TRUE	TRUE	FALSE	FALSE
chr1	89127231	89127411	TRUE	TRUE	FALSE	TRUE	TRUE	FALSE
chr1	89159731	89159851	FALSE	TRUE	TRUE	FALSE	FALSE	FALSE
chr1	89167051	89167111	FALSE	TRUE	TRUE	FALSE	FALSE	FALSE
chr1	89209851	89209971	TRUE	TRUE	TRUE	FALSE	TRUE	FALSE
chr1	89210471	89210691	FALSE	TRUE	TRUE	FALSE	FALSE	FALSE
chr1	89570551	89570631	TRUE	TRUE	TRUE	FALSE	FALSE	FALSE
chr1	89571591	89571691	FALSE	TRUE	FALSE	FALSE	FALSE	FALSE
chr1	89583851	89583911	FALSE	TRUE	FALSE	FALSE	FALSE	FALSE
chr1	89625791	89625991	TRUE	TRUE	FALSE	FALSE	FALSE	FALSE
chr1	89714251	89714291	FALSE	FALSE	FALSE	TRUE	FALSE	FALSE
chr1	90175651	90176031	FALSE	TRUE	TRUE	FALSE	FALSE	FALSE
chr1	90180751	90180791	TRUE	TRUE	TRUE	FALSE	FALSE	FALSE
chr1	90186531	90186591	TRUE	TRUE	FALSE	FALSE	FALSE	FALSE
chr1	90363471	90363511	FALSE	FALSE	FALSE	TRUE	TRUE	FALSE
chr1	90364551	90364631	TRUE	TRUE	FALSE	FALSE	FALSE	FALSE
chr1	90379251	90379511	TRUE	TRUE	FALSE	FALSE	FALSE	FALSE
chr1	90504851	90504991	FALSE	TRUE	TRUE	FALSE	FALSE	FALSE
chr1	90505571	90505651	TRUE	TRUE	TRUE	FALSE	FALSE	FALSE
chr1	90509651	90509931	TRUE	TRUE	TRUE	TRUE	FALSE	FALSE
chr1	90561551	90561631	FALSE	FALSE	TRUE	FALSE	FALSE	FALSE
chr1	90565551	90565791	TRUE	TRUE	TRUE	TRUE	TRUE	FALSE
chr1	90566211	90566351	TRUE	FALSE	TRUE	FALSE	FALSE	FALSE
chr1	90575191	90575251	FALSE	FALSE	FALSE	FALSE	FALSE	FALSE
chr1	90657411	90657511	FALSE	FALSE	TRUE	FALSE	FALSE	FALSE
chr1	90704511	90704571	TRUE	FALSE	TRUE	FALSE	FALSE	FALSE
chr1	90706451	90706711	TRUE	TRUE	FALSE	FALSE	FALSE	FALSE
chr1	90709951	90709991	FALSE	FALSE	FALSE	TRUE	TRUE	FALSE
chr1	90736331	90736371	TRUE	TRUE	FALSE	FALSE	FALSE	FALSE
chr1	90821011	90821071	FALSE	FALSE	FALSE	TRUE	TRUE	FALSE
chr1	90846451	90846651	TRUE	TRUE	FALSE	FALSE	FALSE	FALSE
chr1	90853851	90853931	FALSE	TRUE	TRUE	FALSE	FALSE	FALSE
chr1	90854211	90854391	TRUE	TRUE	FALSE	TRUE	FALSE	FALSE
chr1	90860791	90860831	FALSE	FALSE	TRUE	FALSE	FALSE	FALSE
chr1	90892631	90892751	FALSE	TRUE	TRUE	FALSE	FALSE	FALSE
chr1	91383551	91383691	FALSE	FALSE	FALSE	TRUE	FALSE	FALSE
chr1	91503311	91503371	FALSE	FALSE	FALSE	FALSE	FALSE	FALSE
chr1	91653091	91653171	TRUE	TRUE	TRUE	FALSE	FALSE	FALSE
chr1	91718191	91718311	FALSE	TRUE	FALSE	FALSE	FALSE	FALSE
chr1	91724331	91724371	FALSE	TRUE	FALSE	FALSE	FALSE	FALSE
chr1	91767131	91767271	FALSE	TRUE	TRUE	FALSE	FALSE	FALSE
chr1	91767311	91767531	FALSE	FALSE	FALSE	TRUE	FALSE	FALSE
chr1	91767551	91767611	TRUE	TRUE	FALSE	FALSE	FALSE	FALSE
chr1	91772771	91772831	FALSE	TRUE	TRUE	FALSE	FALSE	FALSE
chr1	91772931	91773111	TRUE	TRUE	TRUE	FALSE	FALSE	FALSE
chr1	91773131	91773191	TRUE	FALSE	TRUE	FALSE	FALSE	FALSE
chr1	91819611	91819711	FALSE	FALSE	TRUE	FALSE	FALSE	FALSE
chr1	91832571	91832791	FALSE	TRUE	TRUE	FALSE	FALSE	FALSE
chr1	91839511	91839551	TRUE	FALSE	TRUE	FALSE	FALSE	FALSE
chr1	91899171	91899231	FALSE	TRUE	TRUE	FALSE	FALSE	FALSE
chr1	91956771	91957191	TRUE	TRUE	FALSE	TRUE	FALSE	FALSE
chr1	92301511	92302091	FALSE	FALSE	FALSE	FALSE	FALSE	FALSE
chr1	92308931	92309131	FALSE	FALSE	FALSE	TRUE	FALSE	FALSE
chr1	92309251	92309311	FALSE	FALSE	FALSE	FALSE	FALSE	FALSE
chr1	92320771	92320831	FALSE	FALSE	FALSE	FALSE	FALSE	FALSE
chr1	92321671	92321791	TRUE	TRUE	FALSE	FALSE	FALSE	FALSE
chr1	92328451	92328591	FALSE	FALSE	FALSE	TRUE	FALSE	FALSE
chr1	92415671	92415731	TRUE	FALSE	TRUE	FALSE	FALSE	FALSE
chr1	92415771	92415831	FALSE	TRUE	TRUE	FALSE	FALSE	FALSE
chr1	92424711	92424751	FALSE	FALSE	FALSE	TRUE	TRUE	FALSE
chr1	92424811	92424851	FALSE	FALSE	FALSE	FALSE	FALSE	FALSE
chr1	92518491	92518551	FALSE	TRUE	TRUE	FALSE	FALSE	FALSE
chr1	92797911	92798071	TRUE	TRUE	FALSE	FALSE	FALSE	FALSE
chr1	92921151	92921211	FALSE	FALSE	FALSE	TRUE	FALSE	FALSE
chr1	92950771	92950931	TRUE	TRUE	FALSE	FALSE	FALSE	FALSE
chr1	93444271	93444311	FALSE	TRUE	TRUE	FALSE	FALSE	FALSE
chr1	93890431	93890571	TRUE	TRUE	TRUE	FALSE	FALSE	FALSE
chr1	94015991	94016211	TRUE	FALSE	FALSE	TRUE	FALSE	FALSE
chr1	94244431	94244471	FALSE	FALSE	FALSE	TRUE	FALSE	FALSE
chr1	94244911	94244951	TRUE	TRUE	TRUE	FALSE	FALSE	FALSE
chr1	94327651	94327711	FALSE	TRUE	FALSE	FALSE	FALSE	FALSE
chr1	94328871	94328951	TRUE	TRUE	TRUE	FALSE	FALSE	FALSE
chr1	94329911	94330031	TRUE	TRUE	TRUE	FALSE	FALSE	FALSE
chr1	94604191	94604231	TRUE	TRUE	FALSE	FALSE	FALSE	FALSE
chr1	94634551	94634591	TRUE	FALSE	TRUE	FALSE	FALSE	FALSE
chr1	94753591	94753631	FALSE	FALSE	FALSE	FALSE	FALSE	FALSE
chr1	95094311	95094471	TRUE	TRUE	TRUE	FALSE	FALSE	FALSE
chr1	95111331	95111471	TRUE	TRUE	TRUE	FALSE	FALSE	FALSE
chr1	95114091	95114231	FALSE	FALSE	FALSE	FALSE	FALSE	FALSE
chr1	95439991	95440211	FALSE	FALSE	FALSE	FALSE	FALSE	FALSE
chr1	95543031	95543091	FALSE	FALSE	FALSE	TRUE	FALSE	FALSE
chr1	95978011	95978091	FALSE	FALSE	FALSE	FALSE	FALSE	FALSE
chr1	95978491	95978571	FALSE	FALSE	FALSE	FALSE	FALSE	FALSE
chr1	96195051	96195251	TRUE	TRUE	FALSE	TRUE	FALSE	FALSE
chr1	96239331	96239471	FALSE	FALSE	FALSE	TRUE	FALSE	FALSE
chr1	96503351	96503411	TRUE	TRUE	TRUE	FALSE	FALSE	FALSE
chr1	96890011	96890231	TRUE	FALSE	FALSE	TRUE	TRUE	FALSE
chr1	96927331	96927371	FALSE	FALSE	FALSE	TRUE	FALSE	FALSE
chr1	96930431	96930491	FALSE	TRUE	FALSE	FALSE	FALSE	FALSE
chr1	96930691	96930831	FALSE	FALSE	FALSE	TRUE	TRUE	FALSE
chr1	97170091	97170131	FALSE	FALSE	FALSE	TRUE	TRUE	FALSE
chr1	97397371	97397531	FALSE	TRUE	TRUE	FALSE	FALSE	FALSE
chr1	97498711	97498871	FALSE	FALSE	FALSE	TRUE	FALSE	FALSE
chr1	97650891	97650951	FALSE	TRUE	FALSE	FALSE	FALSE	FALSE
chr1	97651311	97651411	TRUE	TRUE	FALSE	FALSE	FALSE	FALSE
chr1	98379551	98379591	FALSE	FALSE	FALSE	TRUE	TRUE	FALSE
chr1	98643411	98643511	TRUE	TRUE	FALSE	FALSE	FALSE	FALSE
chr1	98771391	98771431	TRUE	FALSE	FALSE	FALSE	FALSE	FALSE
chr1	99519531	99519651	TRUE	TRUE	TRUE	FALSE	FALSE	FALSE
chr1	99729791	99729831	FALSE	FALSE	FALSE	TRUE	FALSE	FALSE
chr1	99969791	99970071	TRUE	FALSE	FALSE	TRUE	FALSE	FALSE
chr1	99983171	99983411	TRUE	TRUE	TRUE	FALSE	FALSE	FALSE
chr1	99983471	99983511	FALSE	TRUE	FALSE	FALSE	FALSE	FALSE
chr1	99989091	99989191	FALSE	FALSE	FALSE	TRUE	FALSE	FALSE
chr1	100563991	100564331	FALSE	FALSE	FALSE	TRUE	TRUE	FALSE
chr1	101292531	101292611	FALSE	FALSE	FALSE	TRUE	TRUE	FALSE
chr1	101383591	101383651	FALSE	FALSE	FALSE	TRUE	FALSE	FALSE
chr1	101487411	101487451	TRUE	TRUE	TRUE	FALSE	FALSE	FALSE
chr1	101867431	101867471	FALSE	FALSE	FALSE	TRUE	FALSE	FALSE
chr1	102313431	102313511	FALSE	FALSE	TRUE	FALSE	FALSE	FALSE
chr1	102342991	102343111	TRUE	TRUE	TRUE	FALSE	FALSE	FALSE
chr1	102774771	102774931	TRUE	TRUE	TRUE	TRUE	FALSE	FALSE
chr1	103027891	103027951	TRUE	FALSE	FALSE	FALSE	FALSE	FALSE
chr1	103140271	103140331	FALSE	TRUE	FALSE	FALSE	FALSE	FALSE
chr1	103525171	103525331	TRUE	FALSE	FALSE	TRUE	TRUE	FALSE
chr1	103653271	103653431	TRUE	FALSE	FALSE	TRUE	TRUE	FALSE
chr1	103653831	103653871	FALSE	FALSE	FALSE	FALSE	FALSE	FALSE
chr1	103653891	103654011	TRUE	TRUE	TRUE	TRUE	TRUE	FALSE
chr1	103815491	103815791	TRUE	TRUE	FALSE	TRUE	FALSE	FALSE
chr1	104161171	104161331	TRUE	TRUE	TRUE	TRUE	FALSE	FALSE
chr1	104508951	104508991	FALSE	TRUE	FALSE	FALSE	FALSE	FALSE
chr1	104524811	104524871	FALSE	FALSE	TRUE	FALSE	FALSE	FALSE
chr1	104838611	104838671	FALSE	FALSE	FALSE	TRUE	FALSE	FALSE
chr1	104990691	104990771	TRUE	TRUE	FALSE	TRUE	FALSE	FALSE
chr1	105368111	105368371	FALSE	TRUE	TRUE	TRUE	FALSE	FALSE
chr1	105369311	105369351	FALSE	FALSE	FALSE	TRUE	TRUE	FALSE
chr1	105465351	105465391	TRUE	FALSE	FALSE	FALSE	FALSE	FALSE
chr1	105636491	105636551	TRUE	TRUE	FALSE	FALSE	FALSE	FALSE
chr1	106665031	106665091	FALSE	TRUE	TRUE	FALSE	FALSE	FALSE
chr1	106884231	106884331	TRUE	TRUE	TRUE	FALSE	FALSE	FALSE
chr1	106909971	106910191	FALSE	FALSE	FALSE	FALSE	FALSE	FALSE
chr1	106967611	106967911	TRUE	TRUE	FALSE	TRUE	FALSE	FALSE
chr1	106991811	106991871	FALSE	FALSE	FALSE	FALSE	FALSE	FALSE
chr1	107317591	107317651	TRUE	TRUE	TRUE	FALSE	FALSE	FALSE
chr1	107387011	107387071	FALSE	TRUE	FALSE	FALSE	FALSE	FALSE
chr1	107388131	107388171	TRUE	FALSE	FALSE	FALSE	FALSE	FALSE
chr1	107388551	107388671	FALSE	FALSE	FALSE	FALSE	FALSE	FALSE
chr1	107586251	107586531	FALSE	FALSE	FALSE	FALSE	FALSE	FALSE
chr1	107619831	107620031	TRUE	FALSE	TRUE	FALSE	FALSE	FALSE
chr1	107649671	107649731	FALSE	FALSE	FALSE	TRUE	FALSE	FALSE
chr1	107712211	107712271	TRUE	TRUE	TRUE	FALSE	FALSE	FALSE
chr1	107955051	107955151	FALSE	FALSE	FALSE	TRUE	TRUE	FALSE
chr1	108068171	108068211	FALSE	TRUE	TRUE	FALSE	FALSE	FALSE
chr1	108118591	108118791	FALSE	FALSE	FALSE	TRUE	TRUE	FALSE
chr1	108175451	108175511	FALSE	FALSE	FALSE	TRUE	FALSE	FALSE
chr1	108461131	108461251	TRUE	TRUE	TRUE	FALSE	FALSE	FALSE
chr1	108516991	108517291	FALSE	FALSE	TRUE	FALSE	FALSE	FALSE
chr1	108526651	108526831	FALSE	FALSE	TRUE	FALSE	FALSE	FALSE
chr1	108618751	108618851	TRUE	TRUE	TRUE	FALSE	FALSE	FALSE
chr1	108876271	108876371	TRUE	TRUE	FALSE	TRUE	FALSE	FALSE
chr1	109875131	109875231	TRUE	TRUE	TRUE	FALSE	FALSE	FALSE
chr1	109929951	109930031	TRUE	FALSE	TRUE	FALSE	FALSE	FALSE
chr1	110445311	110445551	TRUE	TRUE	FALSE	TRUE	FALSE	FALSE
chr1	110704051	110704111	TRUE	TRUE	TRUE	FALSE	FALSE	FALSE
chr1	111224851	111224931	FALSE	TRUE	TRUE	FALSE	FALSE	FALSE
chr1	111225311	111225371	FALSE	FALSE	TRUE	FALSE	FALSE	FALSE
chr1	112670871	112671031	TRUE	TRUE	FALSE	FALSE	FALSE	FALSE
chr1	112671591	112671731	FALSE	FALSE	FALSE	TRUE	FALSE	FALSE
chr1	112687331	112687411	TRUE	TRUE	FALSE	FALSE	FALSE	FALSE
chr1	112865871	112865991	TRUE	TRUE	FALSE	FALSE	FALSE	FALSE
chr1	113375751	113375831	FALSE	FALSE	FALSE	TRUE	FALSE	TRUE
chr1	113653191	113653231	FALSE	FALSE	TRUE	FALSE	FALSE	FALSE
chr1	113720751	113720791	TRUE	FALSE	TRUE	FALSE	FALSE	FALSE
chr1	114122271	114122351	FALSE	FALSE	FALSE	TRUE	FALSE	FALSE
chr1	114228771	114228831	TRUE	TRUE	TRUE	FALSE	FALSE	FALSE
chr1	114851411	114851451	FALSE	FALSE	TRUE	FALSE	FALSE	FALSE
chr1	115774811	115774991	TRUE	TRUE	FALSE	FALSE	FALSE	FALSE
chr1	115854771	115854811	FALSE	FALSE	FALSE	TRUE	FALSE	TRUE
chr1	115855091	115855211	FALSE	FALSE	FALSE	TRUE	FALSE	FALSE
chr1	115855891	115856131	TRUE	TRUE	TRUE	TRUE	TRUE	FALSE
chr1	115861251	115861291	FALSE	TRUE	FALSE	FALSE	FALSE	FALSE
chr1	116418251	116418311	FALSE	TRUE	FALSE	FALSE	FALSE	FALSE
chr1	116538331	116538411	FALSE	TRUE	TRUE	FALSE	FALSE	FALSE
chr1	116538591	116538671	TRUE	TRUE	TRUE	TRUE	FALSE	FALSE
chr1	116746031	116746091	FALSE	FALSE	FALSE	TRUE	FALSE	FALSE
chr1	116746391	116746431	FALSE	FALSE	FALSE	TRUE	TRUE	FALSE
chr1	117284971	117285011	FALSE	FALSE	FALSE	TRUE	FALSE	FALSE
chr1	117793471	117793531	FALSE	FALSE	FALSE	TRUE	TRUE	FALSE
chr1	117926391	117926471	FALSE	FALSE	FALSE	TRUE	FALSE	FALSE
chr1	118173691	118173731	FALSE	TRUE	TRUE	FALSE	FALSE	FALSE
chr1	118263551	118263611	FALSE	FALSE	FALSE	TRUE	TRUE	FALSE
chr1	118948071	118948111	FALSE	FALSE	FALSE	TRUE	TRUE	FALSE
chr1	118948151	118948191	TRUE	TRUE	TRUE	FALSE	FALSE	FALSE
chr1	118951551	118951591	TRUE	TRUE	TRUE	FALSE	FALSE	FALSE
chr1	119185671	119185731	TRUE	FALSE	FALSE	FALSE	FALSE	FALSE
chr1	119189891	119190011	TRUE	TRUE	TRUE	FALSE	FALSE	FALSE
chr1	119354491	119354691	FALSE	FALSE	FALSE	TRUE	FALSE	FALSE
chr1	119354911	119354991	TRUE	TRUE	FALSE	TRUE	TRUE	FALSE
chr1	119355891	119355971	TRUE	TRUE	TRUE	FALSE	FALSE	FALSE
chr1	119531071	119531111	TRUE	TRUE	FALSE	FALSE	FALSE	FALSE
chr1	119547071	119547131	TRUE	TRUE	TRUE	FALSE	FALSE	FALSE
chr1	119712991	119713131	TRUE	TRUE	FALSE	TRUE	TRUE	FALSE
chr1	119900631	119900691	FALSE	FALSE	TRUE	FALSE	FALSE	FALSE
chr1	119900711	119900751	FALSE	FALSE	FALSE	TRUE	TRUE	FALSE
chr1	120355671	120355791	FALSE	TRUE	TRUE	FALSE	FALSE	FALSE
chr1	120522151	120522371	TRUE	TRUE	FALSE	TRUE	FALSE	FALSE
chr1	120538991	120539131	FALSE	FALSE	FALSE	TRUE	TRUE	FALSE
chr1	120539331	120539691	TRUE	FALSE	FALSE	TRUE	FALSE	FALSE
chr1	120544651	120544851	FALSE	TRUE	FALSE	TRUE	FALSE	FALSE
chr1	120626791	120626831	FALSE	FALSE	FALSE	TRUE	FALSE	FALSE
chr1	120673211	120673431	TRUE	TRUE	TRUE	FALSE	FALSE	FALSE
chr1	120738531	120738611	FALSE	FALSE	FALSE	FALSE	FALSE	FALSE
chr1	120749871	120749911	FALSE	FALSE	FALSE	FALSE	FALSE	FALSE
chr1	120751051	120751111	FALSE	FALSE	FALSE	FALSE	FALSE	FALSE
chr1	120786911	120786951	FALSE	FALSE	FALSE	FALSE	FALSE	FALSE
chr1	120843931	120843991	FALSE	FALSE	FALSE	FALSE	FALSE	FALSE
chr1	120900511	120900571	TRUE	TRUE	TRUE	FALSE	FALSE	FALSE
chr1	120945731	120945831	TRUE	TRUE	FALSE	TRUE	TRUE	FALSE
chr1	120972251	120972851	TRUE	TRUE	FALSE	TRUE	FALSE	FALSE
chr1	120973191	120973551	FALSE	TRUE	FALSE	FALSE	FALSE	FALSE
chr1	121053851	121054091	TRUE	TRUE	FALSE	TRUE	TRUE	FALSE
chr1	121064211	121064271	TRUE	TRUE	FALSE	FALSE	FALSE	FALSE
chr1	121201371	121201411	FALSE	FALSE	FALSE	TRUE	FALSE	FALSE
chr1	121201711	121201751	FALSE	FALSE	FALSE	FALSE	FALSE	FALSE
chr1	121201871	121202071	FALSE	TRUE	FALSE	TRUE	TRUE	FALSE
chr1	121202171	121202331	FALSE	FALSE	FALSE	TRUE	TRUE	FALSE
chr1	121210191	121210331	TRUE	TRUE	FALSE	FALSE	FALSE	FALSE
chr1	121226731	121226771	FALSE	FALSE	FALSE	FALSE	FALSE	FALSE
chr1	121231731	121231771	FALSE	TRUE	FALSE	FALSE	FALSE	FALSE
chr1	121231791	121231851	TRUE	FALSE	FALSE	FALSE	FALSE	FALSE
chr1	121244411	121244551	FALSE	TRUE	FALSE	TRUE	FALSE	FALSE
chr1	121245071	121245271	TRUE	TRUE	TRUE	FALSE	FALSE	FALSE
chr1	121285391	121285451	TRUE	TRUE	TRUE	FALSE	FALSE	FALSE
chr1	121295171	121295331	TRUE	TRUE	FALSE	TRUE	TRUE	FALSE
chr1	121295371	121295651	TRUE	FALSE	FALSE	TRUE	TRUE	FALSE
chr1	121301651	121301691	FALSE	FALSE	FALSE	FALSE	FALSE	FALSE
chr1	121350191	121350491	TRUE	TRUE	FALSE	TRUE	FALSE	FALSE
chr1	121394311	121394411	TRUE	TRUE	FALSE	TRUE	TRUE	FALSE
chr1	121531491	121531651	TRUE	TRUE	FALSE	TRUE	FALSE	FALSE
chr1	121745611	121745691	TRUE	TRUE	FALSE	FALSE	FALSE	FALSE
chr1	121765631	121765711	FALSE	FALSE	FALSE	TRUE	FALSE	FALSE
chr1	121899551	121899611	FALSE	FALSE	FALSE	TRUE	TRUE	FALSE
chr1	121949591	121949651	TRUE	TRUE	TRUE	FALSE	FALSE	FALSE
chr1	121983331	121983411	FALSE	TRUE	TRUE	FALSE	FALSE	FALSE
chr1	121985991	121986031	FALSE	FALSE	FALSE	FALSE	FALSE	FALSE
chr1	121986131	121986191	FALSE	FALSE	FALSE	FALSE	FALSE	FALSE
chr1	122035551	122035691	FALSE	FALSE	FALSE	TRUE	TRUE	FALSE
chr1	122043211	122043251	TRUE	TRUE	FALSE	FALSE	FALSE	FALSE
chr1	122101511	122101611	TRUE	TRUE	TRUE	FALSE	FALSE	FALSE
chr1	122163211	122163251	FALSE	TRUE	TRUE	FALSE	FALSE	FALSE
chr1	122165471	122165531	FALSE	FALSE	TRUE	FALSE	FALSE	FALSE
chr1	122251151	122251231	TRUE	TRUE	TRUE	FALSE	FALSE	FALSE
chr1	122297771	122297871	TRUE	TRUE	FALSE	FALSE	FALSE	FALSE
chr1	122510771	122510931	FALSE	FALSE	FALSE	FALSE	FALSE	FALSE
chr1	122540551	122541091	TRUE	TRUE	TRUE	FALSE	FALSE	FALSE
chr1	122656071	122656231	TRUE	TRUE	FALSE	TRUE	FALSE	FALSE
chr1	122656731	122656891	TRUE	TRUE	FALSE	TRUE	FALSE	FALSE
chr1	122983871	122984251	TRUE	TRUE	TRUE	FALSE	FALSE	FALSE
chr1	123020071	123020171	FALSE	FALSE	FALSE	TRUE	FALSE	FALSE
chr1	123078011	123078151	FALSE	FALSE	FALSE	FALSE	FALSE	FALSE
chr1	123167071	123167131	FALSE	TRUE	TRUE	FALSE	FALSE	FALSE
chr1	123315831	123315911	TRUE	TRUE	TRUE	FALSE	FALSE	FALSE
chr1	123739071	123739211	FALSE	FALSE	TRUE	FALSE	FALSE	FALSE
chr1	123739491	123739571	TRUE	TRUE	TRUE	FALSE	FALSE	FALSE
chr1	124504051	124504251	TRUE	TRUE	FALSE	TRUE	TRUE	FALSE
chr1	124504671	124504831	TRUE	FALSE	FALSE	FALSE	FALSE	FALSE
chr1	124961931	124962011	TRUE	TRUE	TRUE	FALSE	FALSE	FALSE
chr1	126071491	126071591	FALSE	TRUE	TRUE	TRUE	TRUE	FALSE
chr1	127429891	127429971	FALSE	FALSE	FALSE	FALSE	TRUE	FALSE
chr1	127538171	127538211	FALSE	TRUE	TRUE	FALSE	FALSE	FALSE
chr1	127584651	127584851	TRUE	FALSE	FALSE	TRUE	TRUE	FALSE
chr1	127612111	127612171	FALSE	FALSE	FALSE	TRUE	FALSE	FALSE
chr1	128025851	128025951	TRUE	TRUE	TRUE	FALSE	FALSE	FALSE
chr1	128156031	128156071	FALSE	TRUE	FALSE	FALSE	FALSE	FALSE
chr1	128179711	128179771	TRUE	FALSE	FALSE	FALSE	FALSE	FALSE
chr1	128571671	128571831	FALSE	FALSE	FALSE	TRUE	TRUE	FALSE
chr1	128777591	128777691	TRUE	FALSE	FALSE	FALSE	FALSE	FALSE
chr1	129064311	129064391	TRUE	TRUE	FALSE	FALSE	FALSE	FALSE
chr1	129125771	129125831	FALSE	FALSE	FALSE	FALSE	FALSE	FALSE
chr1	129131831	129131951	TRUE	TRUE	FALSE	FALSE	FALSE	FALSE
chr1	129135711	129135871	TRUE	TRUE	TRUE	TRUE	FALSE	FALSE
chr1	129158891	129158931	TRUE	TRUE	FALSE	FALSE	FALSE	FALSE
chr1	129217731	129217771	FALSE	FALSE	FALSE	FALSE	FALSE	FALSE
chr1	129217791	129217831	FALSE	FALSE	FALSE	FALSE	FALSE	FALSE
chr1	129301371	129301411	FALSE	FALSE	FALSE	TRUE	TRUE	FALSE
chr1	129301431	129301491	FALSE	FALSE	FALSE	TRUE	TRUE	TRUE
chr1	129321931	129321971	TRUE	FALSE	TRUE	FALSE	FALSE	FALSE
chr1	129393491	129393631	FALSE	FALSE	FALSE	FALSE	FALSE	FALSE
chr1	129801511	129801571	TRUE	TRUE	FALSE	FALSE	FALSE	FALSE
chr1	129801591	129801631	FALSE	FALSE	FALSE	TRUE	FALSE	FALSE
chr1	129991251	129991431	TRUE	TRUE	TRUE	FALSE	FALSE	FALSE
chr1	130289051	130289311	TRUE	TRUE	TRUE	TRUE	TRUE	FALSE
chr1	130297031	130297151	TRUE	FALSE	FALSE	FALSE	FALSE	FALSE
chr1	130756511	130756891	TRUE	TRUE	TRUE	FALSE	FALSE	FALSE
chr1	130932051	130932111	TRUE	FALSE	TRUE	FALSE	FALSE	FALSE
chr1	131874331	131874371	FALSE	FALSE	FALSE	TRUE	FALSE	FALSE
chr1	132142891	132142951	FALSE	FALSE	FALSE	FALSE	FALSE	FALSE
chr1	132143031	132143091	TRUE	TRUE	TRUE	TRUE	FALSE	FALSE
chr1	132148171	132148271	TRUE	FALSE	TRUE	FALSE	FALSE	FALSE
chr1	132399191	132399251	FALSE	FALSE	FALSE	TRUE	FALSE	FALSE
chr1	132399271	132399311	FALSE	FALSE	FALSE	TRUE	TRUE	FALSE
chr1	132634451	132634491	FALSE	FALSE	FALSE	TRUE	FALSE	FALSE
chr1	132675471	132675531	TRUE	TRUE	FALSE	FALSE	FALSE	FALSE
chr1	132983171	132983251	FALSE	FALSE	FALSE	TRUE	TRUE	FALSE
chr1	133035891	133035931	FALSE	FALSE	FALSE	TRUE	TRUE	FALSE
chr1	133262571	133262611	FALSE	FALSE	FALSE	TRUE	TRUE	FALSE
chr1	133641991	133642331	TRUE	TRUE	FALSE	TRUE	TRUE	FALSE
chr1	133644011	133644111	FALSE	TRUE	TRUE	FALSE	FALSE	FALSE
chr1	133693771	133693871	FALSE	FALSE	FALSE	FALSE	FALSE	FALSE
chr1	133717071	133717131	FALSE	TRUE	FALSE	FALSE	FALSE	FALSE
chr1	133786691	133787191	TRUE	TRUE	FALSE	TRUE	FALSE	FALSE
chr1	133788091	133788251	TRUE	TRUE	FALSE	FALSE	FALSE	FALSE
chr1	134050111	134050171	TRUE	TRUE	FALSE	FALSE	FALSE	FALSE
chr1	134088811	134088911	FALSE	FALSE	FALSE	FALSE	TRUE	FALSE
chr1	134094231	134094571	TRUE	TRUE	FALSE	TRUE	TRUE	FALSE
chr1	134097111	134097231	TRUE	TRUE	FALSE	FALSE	FALSE	FALSE
chr1	134097391	134097791	TRUE	TRUE	TRUE	TRUE	FALSE	FALSE
chr1	134118931	134118991	TRUE	TRUE	TRUE	FALSE	FALSE	FALSE
chr1	134134371	134134491	TRUE	TRUE	FALSE	FALSE	FALSE	FALSE
chr1	134137951	134137991	FALSE	FALSE	FALSE	TRUE	FALSE	FALSE
chr1	134151271	134151331	TRUE	FALSE	FALSE	FALSE	FALSE	FALSE
chr1	134162151	134162211	FALSE	TRUE	FALSE	FALSE	FALSE	FALSE
chr1	134167931	134168031	FALSE	TRUE	FALSE	TRUE	FALSE	FALSE
chr1	134184891	134185071	TRUE	TRUE	TRUE	FALSE	FALSE	FALSE
chr1	134200271	134200351	FALSE	TRUE	TRUE	FALSE	FALSE	FALSE
chr1	134238951	134239131	FALSE	FALSE	FALSE	FALSE	FALSE	FALSE
chr1	134367631	134367811	TRUE	TRUE	FALSE	TRUE	TRUE	FALSE
chr1	134367831	134367951	FALSE	FALSE	FALSE	FALSE	FALSE	FALSE
chr1	134632951	134633071	TRUE	TRUE	TRUE	FALSE	FALSE	FALSE
chr1	134696791	134696951	FALSE	FALSE	TRUE	FALSE	FALSE	FALSE
chr1	134712471	134712591	TRUE	TRUE	FALSE	TRUE	TRUE	FALSE
chr1	134747411	134747631	TRUE	TRUE	TRUE	TRUE	FALSE	FALSE
chr1	134775671	134775771	TRUE	TRUE	TRUE	TRUE	TRUE	FALSE
chr1	134790051	134790111	TRUE	TRUE	TRUE	FALSE	FALSE	FALSE
chr1	134877911	134878111	TRUE	TRUE	FALSE	TRUE	FALSE	FALSE
chr1	134930291	134930671	FALSE	TRUE	TRUE	FALSE	FALSE	FALSE
chr1	134946691	134946751	FALSE	FALSE	FALSE	FALSE	FALSE	FALSE
chr1	134976931	134977031	FALSE	FALSE	FALSE	TRUE	FALSE	TRUE
chr1	134980511	134980571	FALSE	FALSE	FALSE	FALSE	FALSE	FALSE
chr1	135022651	135022771	FALSE	TRUE	FALSE	FALSE	FALSE	FALSE
chr1	135026071	135026131	FALSE	TRUE	TRUE	FALSE	FALSE	FALSE
chr1	135105731	135105871	FALSE	TRUE	TRUE	FALSE	FALSE	FALSE
chr1	135136451	135136511	TRUE	FALSE	FALSE	FALSE	FALSE	FALSE
chr1	135152411	135152511	FALSE	FALSE	FALSE	FALSE	FALSE	FALSE
chr1	135236991	135237231	FALSE	FALSE	FALSE	TRUE	TRUE	FALSE
chr1	135243731	135243871	TRUE	FALSE	FALSE	TRUE	FALSE	FALSE
chr1	135294291	135294391	TRUE	TRUE	TRUE	TRUE	FALSE	FALSE
chr1	135389191	135389611	TRUE	FALSE	FALSE	TRUE	TRUE	FALSE
chr1	135390111	135390151	FALSE	TRUE	FALSE	FALSE	FALSE	FALSE
chr1	135557431	135557531	TRUE	TRUE	TRUE	FALSE	FALSE	FALSE
chr1	135564371	135564451	TRUE	FALSE	TRUE	TRUE	TRUE	FALSE
chr1	135568491	135568571	FALSE	FALSE	FALSE	TRUE	FALSE	FALSE
chr1	135568671	135568731	FALSE	FALSE	FALSE	TRUE	TRUE	FALSE
chr1	135588871	135588931	FALSE	FALSE	FALSE	FALSE	FALSE	FALSE
chr1	135591191	135591231	TRUE	TRUE	FALSE	FALSE	FALSE	FALSE
chr1	135591271	135591311	FALSE	FALSE	FALSE	FALSE	TRUE	FALSE
chr1	135752771	135752831	FALSE	FALSE	TRUE	FALSE	FALSE	FALSE
chr1	135783631	135783871	FALSE	TRUE	FALSE	FALSE	FALSE	FALSE
chr1	135817411	135817471	FALSE	FALSE	FALSE	FALSE	TRUE	FALSE
chr1	135982771	135982831	TRUE	TRUE	TRUE	FALSE	FALSE	FALSE
chr1	135995871	135995951	FALSE	FALSE	FALSE	TRUE	TRUE	FALSE
chr1	136107191	136107231	FALSE	FALSE	FALSE	TRUE	TRUE	FALSE
chr1	136166831	136166891	TRUE	FALSE	FALSE	FALSE	FALSE	FALSE
chr1	136187631	136187671	FALSE	FALSE	FALSE	FALSE	FALSE	FALSE
chr1	136266471	136266511	TRUE	TRUE	TRUE	FALSE	FALSE	FALSE
chr1	136278391	136278511	TRUE	TRUE	TRUE	FALSE	FALSE	FALSE
chr1	136281271	136281471	FALSE	FALSE	FALSE	TRUE	TRUE	FALSE
chr1	136281971	136282031	FALSE	FALSE	FALSE	TRUE	FALSE	FALSE
chr1	136315991	136316051	FALSE	FALSE	FALSE	TRUE	FALSE	FALSE
chr1	136388911	136388971	TRUE	TRUE	FALSE	FALSE	FALSE	FALSE
chr1	136397611	136397711	FALSE	TRUE	FALSE	TRUE	TRUE	FALSE
chr1	136397731	136397771	TRUE	TRUE	FALSE	FALSE	FALSE	FALSE
chr1	136431771	136431931	TRUE	TRUE	FALSE	TRUE	FALSE	FALSE
chr1	136432331	136432431	TRUE	FALSE	FALSE	TRUE	FALSE	FALSE
chr1	136467331	136467531	TRUE	TRUE	FALSE	TRUE	TRUE	FALSE
chr1	136470271	136470311	TRUE	TRUE	TRUE	FALSE	FALSE	FALSE
chr1	136505891	136505971	FALSE	FALSE	FALSE	TRUE	FALSE	FALSE
chr1	136644491	136644531	FALSE	FALSE	FALSE	FALSE	FALSE	FALSE
chr1	136671751	136671811	FALSE	FALSE	FALSE	TRUE	FALSE	FALSE
chr1	136757311	136757391	FALSE	FALSE	FALSE	TRUE	TRUE	FALSE
chr1	136837771	136837831	FALSE	FALSE	FALSE	TRUE	FALSE	FALSE
chr1	136852631	136852691	FALSE	FALSE	FALSE	FALSE	FALSE	FALSE
chr1	136862171	136862291	FALSE	FALSE	FALSE	TRUE	TRUE	FALSE
chr1	137082631	137082951	TRUE	TRUE	FALSE	TRUE	TRUE	FALSE
chr1	137095671	137095871	FALSE	FALSE	FALSE	TRUE	TRUE	FALSE
chr1	137155171	137155271	TRUE	FALSE	FALSE	FALSE	FALSE	FALSE
chr1	137157691	137157931	TRUE	TRUE	TRUE	FALSE	FALSE	FALSE
chr1	137194051	137194131	TRUE	FALSE	TRUE	FALSE	FALSE	FALSE
chr1	137240791	137240831	TRUE	TRUE	TRUE	FALSE	FALSE	FALSE
chr1	137369211	137369311	FALSE	FALSE	FALSE	FALSE	FALSE	FALSE
chr1	137404311	137404771	TRUE	TRUE	TRUE	TRUE	TRUE	FALSE
chr1	137485671	137485851	FALSE	FALSE	FALSE	FALSE	FALSE	FALSE
chr1	137528971	137529031	TRUE	FALSE	FALSE	FALSE	FALSE	FALSE
chr1	137572111	137572491	FALSE	TRUE	FALSE	TRUE	FALSE	FALSE
chr1	137573711	137573771	TRUE	TRUE	TRUE	FALSE	FALSE	FALSE
chr1	137596251	137596291	TRUE	TRUE	FALSE	FALSE	FALSE	FALSE
chr1	137620851	137620951	FALSE	FALSE	FALSE	TRUE	TRUE	FALSE
chr1	137677411	137677451	FALSE	FALSE	FALSE	TRUE	TRUE	FALSE
chr1	137688751	137688791	FALSE	FALSE	FALSE	FALSE	FALSE	FALSE
chr1	137688811	137688891	TRUE	TRUE	FALSE	FALSE	FALSE	FALSE
chr1	138035851	138035911	FALSE	TRUE	FALSE	FALSE	FALSE	FALSE
chr1	138062231	138062371	FALSE	TRUE	TRUE	FALSE	FALSE	FALSE
chr1	138129871	138130031	TRUE	TRUE	FALSE	FALSE	FALSE	FALSE
chr1	138300311	138300351	FALSE	TRUE	FALSE	FALSE	FALSE	FALSE
chr1	138324211	138324351	TRUE	TRUE	FALSE	FALSE	FALSE	FALSE
chr1	138354151	138354191	FALSE	FALSE	FALSE	TRUE	TRUE	FALSE
chr1	138437291	138437351	FALSE	TRUE	TRUE	FALSE	FALSE	FALSE
chr1	138463031	138463211	FALSE	FALSE	FALSE	TRUE	FALSE	FALSE
chr1	138466391	138466611	TRUE	TRUE	TRUE	FALSE	FALSE	FALSE
chr1	138466971	138467231	TRUE	TRUE	TRUE	TRUE	TRUE	FALSE
chr1	138494271	138494371	FALSE	FALSE	FALSE	FALSE	FALSE	FALSE
chr1	138509891	138510031	TRUE	TRUE	FALSE	TRUE	FALSE	FALSE
chr1	138510111	138510191	FALSE	FALSE	FALSE	TRUE	TRUE	FALSE
chr1	138542931	138543031	TRUE	TRUE	FALSE	FALSE	FALSE	FALSE
chr1	138543051	138543111	FALSE	TRUE	TRUE	FALSE	FALSE	FALSE
chr1	138556191	138556251	FALSE	FALSE	FALSE	FALSE	FALSE	FALSE
chr1	138571171	138571551	TRUE	TRUE	TRUE	TRUE	FALSE	FALSE
chr1	138571851	138571911	TRUE	TRUE	TRUE	FALSE	FALSE	FALSE
chr1	138576931	138577011	FALSE	FALSE	FALSE	TRUE	TRUE	FALSE
chr1	138579051	138579111	FALSE	FALSE	FALSE	FALSE	FALSE	FALSE
chr1	138580611	138580711	FALSE	TRUE	TRUE	FALSE	FALSE	FALSE
chr1	138582491	138582531	FALSE	TRUE	FALSE	FALSE	FALSE	FALSE
chr1	138582551	138582591	TRUE	TRUE	FALSE	FALSE	FALSE	FALSE
chr1	138586851	138586891	FALSE	FALSE	FALSE	TRUE	TRUE	FALSE
chr1	138590631	138590671	FALSE	TRUE	FALSE	FALSE	FALSE	FALSE
chr1	138591731	138591871	FALSE	FALSE	FALSE	TRUE	FALSE	FALSE
chr1	138592611	138592891	TRUE	FALSE	FALSE	TRUE	TRUE	FALSE
chr1	138594711	138594811	FALSE	FALSE	FALSE	FALSE	FALSE	FALSE
chr1	138595551	138595611	FALSE	TRUE	TRUE	FALSE	FALSE	FALSE
chr1	138597371	138597411	FALSE	TRUE	FALSE	FALSE	FALSE	FALSE
chr1	138624191	138624251	FALSE	TRUE	FALSE	FALSE	FALSE	FALSE
chr1	138624551	138624851	TRUE	TRUE	FALSE	TRUE	TRUE	FALSE
chr1	138634631	138634731	FALSE	FALSE	FALSE	TRUE	FALSE	FALSE
chr1	138634751	138634871	FALSE	TRUE	TRUE	FALSE	FALSE	FALSE
chr1	138645891	138645951	TRUE	TRUE	TRUE	FALSE	FALSE	FALSE
chr1	138776311	138776471	FALSE	TRUE	TRUE	FALSE	FALSE	FALSE
chr1	138837031	138837431	TRUE	TRUE	TRUE	FALSE	FALSE	FALSE
chr1	138845911	138845951	TRUE	FALSE	FALSE	FALSE	FALSE	FALSE
chr1	138846051	138846091	TRUE	TRUE	FALSE	FALSE	FALSE	FALSE
chr1	138849391	138849451	FALSE	FALSE	FALSE	FALSE	FALSE	FALSE
chr1	138850311	138850351	FALSE	FALSE	FALSE	TRUE	TRUE	FALSE
chr1	138850371	138850451	TRUE	TRUE	FALSE	FALSE	FALSE	FALSE
chr1	138855271	138855331	TRUE	TRUE	FALSE	FALSE	FALSE	FALSE
chr1	138905411	138905631	FALSE	FALSE	FALSE	FALSE	FALSE	FALSE
chr1	139070731	139070871	FALSE	FALSE	FALSE	TRUE	TRUE	FALSE
chr1	139275291	139275371	TRUE	TRUE	TRUE	FALSE	FALSE	FALSE
chr1	139284351	139284391	FALSE	FALSE	FALSE	TRUE	FALSE	FALSE
chr1	139302631	139302791	FALSE	FALSE	FALSE	TRUE	FALSE	FALSE
chr1	139315111	139315211	FALSE	FALSE	FALSE	TRUE	TRUE	FALSE
chr1	139484231	139484331	FALSE	FALSE	FALSE	FALSE	TRUE	FALSE
chr1	139532571	139532611	FALSE	FALSE	TRUE	FALSE	FALSE	FALSE
chr1	139634891	139634991	TRUE	FALSE	TRUE	TRUE	FALSE	FALSE
chr1	140444411	140444491	TRUE	FALSE	TRUE	FALSE	FALSE	FALSE
chr1	140500691	140500731	TRUE	TRUE	TRUE	FALSE	FALSE	FALSE
chr1	140744091	140744131	TRUE	TRUE	FALSE	FALSE	FALSE	FALSE
chr1	140744191	140744231	FALSE	TRUE	TRUE	FALSE	FALSE	FALSE
chr1	141091391	141091511	FALSE	FALSE	TRUE	FALSE	FALSE	FALSE
chr1	141301851	141301891	FALSE	FALSE	TRUE	FALSE	FALSE	FALSE
chr1	141307451	141307551	TRUE	TRUE	FALSE	FALSE	FALSE	FALSE
chr1	141309091	141309191	TRUE	TRUE	FALSE	TRUE	FALSE	FALSE
chr1	141391191	141391431	TRUE	TRUE	TRUE	TRUE	TRUE	FALSE
chr1	141392891	141392971	FALSE	FALSE	FALSE	FALSE	FALSE	FALSE
chr1	141557991	141558051	FALSE	FALSE	FALSE	TRUE	FALSE	FALSE
chr1	141572911	141572971	TRUE	FALSE	TRUE	FALSE	FALSE	FALSE
chr1	142085191	142085231	TRUE	TRUE	FALSE	FALSE	FALSE	FALSE
chr1	142085251	142085291	FALSE	FALSE	FALSE	TRUE	FALSE	FALSE
chr1	142102051	142102111	FALSE	FALSE	FALSE	TRUE	FALSE	FALSE
chr1	142121931	142122091	FALSE	FALSE	FALSE	FALSE	FALSE	FALSE
chr1	142141971	142142211	TRUE	TRUE	TRUE	FALSE	FALSE	FALSE
chr1	142324231	142324271	TRUE	TRUE	TRUE	FALSE	FALSE	FALSE
chr1	142326031	142326191	TRUE	TRUE	TRUE	TRUE	TRUE	FALSE
chr1	142350191	142350371	FALSE	TRUE	TRUE	FALSE	FALSE	FALSE
chr1	142410171	142410271	TRUE	TRUE	FALSE	TRUE	FALSE	FALSE
chr1	142904991	142905111	FALSE	FALSE	TRUE	FALSE	FALSE	FALSE
chr1	143638091	143638131	FALSE	FALSE	TRUE	FALSE	FALSE	FALSE
chr1	143750531	143750691	FALSE	TRUE	TRUE	FALSE	FALSE	FALSE
chr1	144663371	144663431	TRUE	FALSE	TRUE	FALSE	FALSE	FALSE
chr1	144663691	144663731	TRUE	TRUE	TRUE	FALSE	FALSE	FALSE
chr1	145114131	145114191	TRUE	TRUE	TRUE	FALSE	FALSE	FALSE
chr1	145114211	145114251	FALSE	FALSE	TRUE	FALSE	FALSE	FALSE
chr1	145161891	145161951	TRUE	TRUE	FALSE	FALSE	FALSE	FALSE
chr1	145162011	145162051	TRUE	FALSE	FALSE	FALSE	FALSE	FALSE
chr1	145208191	145208231	FALSE	FALSE	TRUE	FALSE	FALSE	FALSE
chr1	145402771	145403091	TRUE	TRUE	TRUE	TRUE	FALSE	FALSE
chr1	145578991	145579091	FALSE	TRUE	TRUE	FALSE	FALSE	FALSE
chr1	145581131	145581351	FALSE	TRUE	TRUE	FALSE	FALSE	FALSE
chr1	146917611	146917671	FALSE	FALSE	FALSE	TRUE	FALSE	FALSE
chr1	147181351	147181471	FALSE	TRUE	TRUE	FALSE	FALSE	FALSE
chr1	148170071	148170211	FALSE	FALSE	FALSE	TRUE	FALSE	FALSE
chr1	148274231	148274271	FALSE	FALSE	FALSE	TRUE	FALSE	FALSE
chr1	148344391	148344431	FALSE	FALSE	FALSE	TRUE	FALSE	FALSE
chr1	148500391	148500431	FALSE	TRUE	TRUE	FALSE	FALSE	FALSE
chr1	148776831	148776871	TRUE	FALSE	TRUE	FALSE	FALSE	FALSE
chr1	148972711	148972791	TRUE	TRUE	FALSE	FALSE	FALSE	FALSE
chr1	148972871	148972911	TRUE	TRUE	TRUE	FALSE	FALSE	FALSE
chr1	149062991	149063131	FALSE	TRUE	TRUE	FALSE	FALSE	FALSE
chr1	150328591	150328671	FALSE	FALSE	FALSE	TRUE	TRUE	FALSE
chr1	150700991	150701091	FALSE	TRUE	TRUE	FALSE	FALSE	FALSE
chr1	150921931	150922091	TRUE	TRUE	TRUE	TRUE	FALSE	FALSE
chr1	150944651	150944691	TRUE	TRUE	FALSE	FALSE	FALSE	FALSE
chr1	150944711	150944771	TRUE	FALSE	TRUE	FALSE	FALSE	FALSE
chr1	152321611	152321651	FALSE	TRUE	FALSE	FALSE	FALSE	FALSE
chr1	152344171	152344271	TRUE	TRUE	TRUE	FALSE	FALSE	FALSE
chr1	152652751	152652851	TRUE	TRUE	FALSE	FALSE	FALSE	FALSE
chr1	152913971	152914051	FALSE	TRUE	TRUE	FALSE	FALSE	FALSE
chr1	152957751	152957831	FALSE	TRUE	FALSE	FALSE	FALSE	FALSE
chr1	152957851	152957891	TRUE	TRUE	FALSE	FALSE	FALSE	FALSE
chr1	153024451	153024651	TRUE	TRUE	FALSE	FALSE	FALSE	FALSE
chr1	153024691	153024751	FALSE	TRUE	FALSE	FALSE	FALSE	FALSE
chr1	153024851	153024911	TRUE	TRUE	TRUE	FALSE	FALSE	FALSE
chr1	153025811	153025851	FALSE	FALSE	FALSE	TRUE	TRUE	FALSE
chr1	153067331	153067451	TRUE	TRUE	FALSE	TRUE	FALSE	FALSE
chr1	153082771	153082991	TRUE	TRUE	FALSE	TRUE	TRUE	FALSE
chr1	153140931	153141051	TRUE	TRUE	TRUE	FALSE	FALSE	FALSE
chr1	153274331	153274371	FALSE	FALSE	FALSE	TRUE	TRUE	FALSE
chr1	153363011	153363091	TRUE	TRUE	FALSE	FALSE	FALSE	FALSE
chr1	153391291	153391371	TRUE	FALSE	FALSE	FALSE	FALSE	FALSE
chr1	153559991	153560111	TRUE	FALSE	FALSE	FALSE	FALSE	FALSE
chr1	153584611	153584671	FALSE	TRUE	FALSE	FALSE	FALSE	FALSE
chr1	153625951	153625991	FALSE	TRUE	TRUE	FALSE	FALSE	FALSE
chr1	153725591	153725751	FALSE	FALSE	FALSE	TRUE	TRUE	FALSE
chr1	153747251	153747331	FALSE	FALSE	FALSE	TRUE	TRUE	FALSE
chr1	153768291	153768331	FALSE	FALSE	FALSE	TRUE	TRUE	FALSE
chr1	153844991	153845051	FALSE	FALSE	FALSE	FALSE	FALSE	FALSE
chr1	153917751	153917831	TRUE	TRUE	FALSE	TRUE	TRUE	FALSE
chr1	153934231	153934271	FALSE	FALSE	FALSE	TRUE	FALSE	FALSE
chr1	154260451	154260531	TRUE	TRUE	FALSE	FALSE	FALSE	FALSE
chr1	154364331	154364371	FALSE	FALSE	FALSE	TRUE	FALSE	FALSE
chr1	154420191	154420491	FALSE	TRUE	FALSE	TRUE	FALSE	FALSE
chr1	154637531	154637611	FALSE	FALSE	FALSE	TRUE	FALSE	FALSE
chr1	154640371	154640471	FALSE	FALSE	FALSE	FALSE	FALSE	FALSE
chr1	154684351	154684391	TRUE	TRUE	FALSE	FALSE	FALSE	FALSE
chr1	154747731	154747911	FALSE	FALSE	FALSE	TRUE	TRUE	FALSE
chr1	154762891	154763251	TRUE	TRUE	TRUE	TRUE	FALSE	FALSE
chr1	154764871	154764991	TRUE	TRUE	TRUE	FALSE	FALSE	FALSE
chr1	154790251	154790511	TRUE	TRUE	FALSE	TRUE	TRUE	FALSE
chr1	154821091	154821351	TRUE	TRUE	TRUE	TRUE	TRUE	FALSE
chr1	154823771	154823811	TRUE	TRUE	TRUE	FALSE	FALSE	FALSE
chr1	154839551	154839591	FALSE	FALSE	FALSE	TRUE	FALSE	FALSE
chr1	154856531	154856611	FALSE	FALSE	FALSE	FALSE	FALSE	FALSE
chr1	154878651	154878691	FALSE	FALSE	FALSE	FALSE	FALSE	FALSE
chr1	154884891	154885031	TRUE	TRUE	TRUE	FALSE	FALSE	FALSE
chr1	154887431	154887711	FALSE	FALSE	FALSE	FALSE	FALSE	FALSE
chr1	154926671	154926731	FALSE	TRUE	TRUE	FALSE	FALSE	FALSE
chr1	154940471	154940651	TRUE	TRUE	TRUE	TRUE	FALSE	FALSE
chr1	154941851	154941911	TRUE	TRUE	TRUE	FALSE	FALSE	FALSE
chr1	154942571	154942731	TRUE	TRUE	TRUE	TRUE	FALSE	TRUE
chr1	154943291	154943451	FALSE	TRUE	TRUE	FALSE	FALSE	FALSE
chr1	154946011	154946051	FALSE	TRUE	FALSE	FALSE	FALSE	FALSE
chr1	155063811	155063871	FALSE	FALSE	TRUE	FALSE	FALSE	FALSE
chr1	155163691	155163731	TRUE	TRUE	TRUE	FALSE	FALSE	FALSE
chr1	155195031	155195091	TRUE	TRUE	TRUE	FALSE	FALSE	FALSE
chr1	155209291	155209351	FALSE	FALSE	FALSE	TRUE	FALSE	FALSE
chr1	155223791	155223871	TRUE	TRUE	TRUE	TRUE	TRUE	FALSE
chr1	155229391	155229451	FALSE	TRUE	FALSE	FALSE	FALSE	FALSE
chr1	155336791	155336891	FALSE	FALSE	FALSE	FALSE	FALSE	FALSE
chr1	155340591	155340791	TRUE	TRUE	TRUE	FALSE	FALSE	FALSE
chr1	155341211	155341331	FALSE	FALSE	FALSE	TRUE	FALSE	FALSE
chr1	155380171	155380251	FALSE	FALSE	FALSE	FALSE	FALSE	FALSE
chr1	155407951	155408251	FALSE	FALSE	FALSE	TRUE	FALSE	FALSE
chr1	155431171	155431271	TRUE	TRUE	TRUE	FALSE	FALSE	FALSE
chr1	155437491	155437711	TRUE	TRUE	TRUE	FALSE	FALSE	FALSE
chr1	155525351	155525391	FALSE	FALSE	FALSE	TRUE	FALSE	FALSE
chr1	155588031	155588151	TRUE	TRUE	TRUE	FALSE	FALSE	FALSE
chr1	155613631	155613791	TRUE	TRUE	TRUE	FALSE	FALSE	FALSE
chr1	155748491	155748631	TRUE	FALSE	FALSE	TRUE	FALSE	FALSE
chr1	155927911	155928491	TRUE	TRUE	FALSE	TRUE	TRUE	FALSE
chr1	155947971	155948011	TRUE	FALSE	FALSE	FALSE	FALSE	FALSE
chr1	156230571	156230691	FALSE	FALSE	FALSE	TRUE	FALSE	FALSE
chr1	156575891	156576071	FALSE	TRUE	TRUE	FALSE	FALSE	FALSE
chr1	156592571	156592611	FALSE	FALSE	TRUE	FALSE	FALSE	FALSE
chr1	156882451	156882551	TRUE	TRUE	TRUE	FALSE	FALSE	FALSE
chr1	156899691	156899851	FALSE	TRUE	FALSE	FALSE	FALSE	FALSE
chr1	156920691	156920771	TRUE	TRUE	TRUE	FALSE	FALSE	FALSE
chr1	156933631	156933731	TRUE	TRUE	TRUE	TRUE	TRUE	FALSE
chr1	156958671	156958731	FALSE	FALSE	FALSE	FALSE	FALSE	FALSE
chr1	157098091	157098171	FALSE	FALSE	FALSE	TRUE	TRUE	FALSE
chr1	157321511	157321551	FALSE	FALSE	FALSE	TRUE	FALSE	FALSE
chr1	157576691	157576731	FALSE	FALSE	TRUE	FALSE	FALSE	FALSE
chr1	157584791	157584931	FALSE	FALSE	FALSE	FALSE	FALSE	FALSE
chr1	157585771	157585891	FALSE	FALSE	TRUE	FALSE	FALSE	FALSE
chr1	157675251	157675291	FALSE	FALSE	FALSE	FALSE	FALSE	FALSE
chr1	157919491	157919531	FALSE	FALSE	FALSE	FALSE	FALSE	FALSE
chr1	157923831	157923871	FALSE	FALSE	FALSE	TRUE	TRUE	FALSE
chr1	157923891	157923951	FALSE	FALSE	FALSE	FALSE	FALSE	FALSE
chr1	158198711	158198971	TRUE	TRUE	FALSE	FALSE	FALSE	FALSE
chr1	158361611	158361651	FALSE	FALSE	FALSE	TRUE	TRUE	FALSE
chr1	158406431	158406491	FALSE	FALSE	TRUE	FALSE	FALSE	FALSE
chr1	158461031	158461071	TRUE	TRUE	FALSE	FALSE	FALSE	FALSE
chr1	158495631	158495691	TRUE	TRUE	TRUE	FALSE	FALSE	FALSE
chr1	158544091	158544131	FALSE	FALSE	TRUE	FALSE	FALSE	FALSE
chr1	158590551	158590611	TRUE	TRUE	FALSE	FALSE	FALSE	FALSE
chr1	158598891	158599131	TRUE	TRUE	TRUE	TRUE	TRUE	FALSE
chr1	158603071	158603131	FALSE	TRUE	FALSE	FALSE	FALSE	FALSE
chr1	158867711	158867811	FALSE	FALSE	FALSE	TRUE	TRUE	FALSE
chr1	158891691	158891731	TRUE	FALSE	TRUE	FALSE	FALSE	FALSE
chr1	158891751	158891871	FALSE	TRUE	TRUE	FALSE	FALSE	FALSE
chr1	158909731	158909791	TRUE	TRUE	TRUE	FALSE	FALSE	FALSE
chr1	158913671	158913731	FALSE	FALSE	FALSE	FALSE	FALSE	FALSE
chr1	158913811	158913851	FALSE	FALSE	FALSE	TRUE	TRUE	FALSE
chr1	158913871	158913911	FALSE	FALSE	FALSE	TRUE	FALSE	FALSE
chr1	159009711	159009831	FALSE	FALSE	FALSE	TRUE	TRUE	FALSE
chr1	159183751	159183791	TRUE	FALSE	TRUE	FALSE	FALSE	FALSE
chr1	159389131	159389191	FALSE	FALSE	FALSE	FALSE	FALSE	FALSE
chr1	159389231	159389291	TRUE	TRUE	TRUE	FALSE	FALSE	FALSE
chr1	159671531	159671611	FALSE	FALSE	FALSE	TRUE	TRUE	FALSE
chr1	159870491	159870551	TRUE	TRUE	TRUE	FALSE	FALSE	FALSE
chr1	160145971	160146011	FALSE	FALSE	FALSE	TRUE	FALSE	FALSE
chr1	160225051	160225151	FALSE	FALSE	TRUE	FALSE	FALSE	FALSE
chr1	160232271	160232331	FALSE	TRUE	FALSE	FALSE	FALSE	FALSE
chr1	160286431	160286511	TRUE	TRUE	TRUE	FALSE	FALSE	FALSE
chr1	160292251	160292491	FALSE	TRUE	TRUE	FALSE	FALSE	FALSE
chr1	160317151	160317271	TRUE	TRUE	TRUE	FALSE	FALSE	FALSE
chr1	160431471	160431551	FALSE	FALSE	FALSE	TRUE	FALSE	FALSE
chr1	161339751	161339791	TRUE	FALSE	FALSE	FALSE	FALSE	FALSE
chr1	161360171	161360451	TRUE	TRUE	FALSE	TRUE	FALSE	FALSE
chr1	161465951	161465991	FALSE	FALSE	FALSE	TRUE	FALSE	FALSE
chr1	161580811	161580851	FALSE	FALSE	FALSE	FALSE	FALSE	FALSE
chr1	161743451	161743571	FALSE	FALSE	FALSE	TRUE	TRUE	FALSE
chr1	161765391	161765431	FALSE	FALSE	FALSE	TRUE	FALSE	TRUE
chr1	161796091	161796291	FALSE	FALSE	FALSE	TRUE	FALSE	FALSE
chr1	162075791	162075831	FALSE	TRUE	TRUE	FALSE	FALSE	FALSE
chr1	162075951	162076011	FALSE	TRUE	FALSE	FALSE	FALSE	FALSE
chr1	162140051	162140171	TRUE	FALSE	FALSE	FALSE	FALSE	FALSE
chr1	162239291	162239371	FALSE	TRUE	FALSE	TRUE	FALSE	FALSE
chr1	162242151	162242191	TRUE	TRUE	FALSE	FALSE	FALSE	FALSE
chr1	162581911	162581971	FALSE	FALSE	FALSE	FALSE	FALSE	FALSE
chr1	162582031	162582111	FALSE	FALSE	FALSE	TRUE	TRUE	TRUE
chr1	162585451	162585491	TRUE	FALSE	FALSE	FALSE	FALSE	FALSE
chr1	162664951	162665051	FALSE	FALSE	FALSE	FALSE	FALSE	FALSE
chr1	162665071	162665231	FALSE	TRUE	FALSE	FALSE	FALSE	FALSE
chr1	162820031	162820091	TRUE	FALSE	FALSE	FALSE	FALSE	FALSE
chr1	162970351	162970691	TRUE	TRUE	TRUE	FALSE	FALSE	FALSE
chr1	163072731	163072791	FALSE	FALSE	FALSE	FALSE	FALSE	FALSE
chr1	163075751	163075971	TRUE	TRUE	FALSE	FALSE	FALSE	FALSE
chr1	163076011	163076051	TRUE	TRUE	FALSE	FALSE	FALSE	FALSE
chr1	163090411	163090571	FALSE	TRUE	FALSE	FALSE	FALSE	FALSE
chr1	163177871	163177911	FALSE	FALSE	FALSE	TRUE	TRUE	FALSE
chr1	163184311	163184591	FALSE	TRUE	TRUE	FALSE	FALSE	FALSE
chr1	163201351	163201531	FALSE	FALSE	FALSE	FALSE	FALSE	FALSE
chr1	163204391	163204431	FALSE	FALSE	FALSE	TRUE	FALSE	FALSE
chr1	163204611	163204691	FALSE	FALSE	FALSE	TRUE	FALSE	FALSE
chr1	163217011	163217091	FALSE	TRUE	TRUE	FALSE	FALSE	FALSE
chr1	163231731	163231771	FALSE	FALSE	TRUE	FALSE	FALSE	FALSE
chr1	163309891	163309951	TRUE	TRUE	FALSE	TRUE	FALSE	FALSE
chr1	163309971	163310011	FALSE	FALSE	FALSE	TRUE	FALSE	FALSE
chr1	163373111	163373191	TRUE	TRUE	TRUE	FALSE	FALSE	FALSE
chr1	163373271	163373351	FALSE	FALSE	FALSE	FALSE	FALSE	FALSE
chr1	163699631	163699671	FALSE	FALSE	FALSE	TRUE	FALSE	FALSE
chr1	163807871	163808011	TRUE	TRUE	TRUE	FALSE	FALSE	FALSE
chr1	163848751	163848911	FALSE	FALSE	FALSE	FALSE	FALSE	FALSE
chr1	163850971	163851011	TRUE	TRUE	TRUE	FALSE	FALSE	FALSE
chr1	164285011	164285151	TRUE	TRUE	FALSE	TRUE	FALSE	FALSE
chr1	164595551	164595591	FALSE	TRUE	FALSE	FALSE	FALSE	FALSE
chr1	164762431	164762471	FALSE	FALSE	FALSE	TRUE	FALSE	FALSE
chr1	164768691	164768751	FALSE	FALSE	FALSE	TRUE	FALSE	FALSE
chr1	165052731	165052771	FALSE	FALSE	FALSE	TRUE	FALSE	FALSE
chr1	165073451	165073511	FALSE	FALSE	FALSE	TRUE	FALSE	FALSE
chr1	165093911	165094051	TRUE	TRUE	TRUE	TRUE	FALSE	FALSE
chr1	165243811	165243891	TRUE	TRUE	TRUE	FALSE	FALSE	FALSE
chr1	165244411	165244611	TRUE	TRUE	TRUE	FALSE	FALSE	FALSE
chr1	165626231	165626291	FALSE	FALSE	FALSE	TRUE	FALSE	FALSE
chr1	165661371	165661591	TRUE	FALSE	FALSE	FALSE	FALSE	FALSE
chr1	165932151	165932211	TRUE	TRUE	FALSE	FALSE	FALSE	FALSE
chr1	165948511	165948571	FALSE	FALSE	FALSE	TRUE	TRUE	FALSE
chr1	165950031	165950171	TRUE	TRUE	TRUE	FALSE	FALSE	FALSE
chr1	165950891	165950931	TRUE	FALSE	FALSE	FALSE	FALSE	FALSE
chr1	166058651	166058691	FALSE	TRUE	FALSE	FALSE	FALSE	FALSE
chr1	166283731	166283791	FALSE	FALSE	FALSE	TRUE	FALSE	FALSE
chr1	166307111	166307151	FALSE	FALSE	TRUE	FALSE	FALSE	FALSE
chr1	166307371	166307431	TRUE	TRUE	TRUE	FALSE	FALSE	FALSE
chr1	166413771	166413871	FALSE	FALSE	FALSE	FALSE	FALSE	FALSE
chr1	166414031	166414111	FALSE	FALSE	FALSE	FALSE	FALSE	FALSE
chr1	166424411	166424511	TRUE	TRUE	TRUE	FALSE	FALSE	FALSE
chr1	166424891	166424931	FALSE	FALSE	FALSE	TRUE	TRUE	FALSE
chr1	166433671	166433851	TRUE	TRUE	FALSE	TRUE	FALSE	FALSE
chr1	166440471	166440531	FALSE	TRUE	FALSE	FALSE	FALSE	FALSE
chr1	166448711	166448751	FALSE	FALSE	FALSE	FALSE	FALSE	FALSE
chr1	166481071	166481171	FALSE	FALSE	FALSE	FALSE	FALSE	FALSE
chr1	166481231	166481371	FALSE	FALSE	FALSE	FALSE	FALSE	FALSE
chr1	166652291	166652351	TRUE	FALSE	FALSE	TRUE	FALSE	FALSE
chr1	167250651	167250851	TRUE	FALSE	FALSE	FALSE	FALSE	FALSE
chr1	167572251	167572431	TRUE	TRUE	TRUE	FALSE	FALSE	FALSE
chr1	167609091	167609171	TRUE	TRUE	TRUE	FALSE	FALSE	FALSE
chr1	167673831	167673871	FALSE	TRUE	TRUE	FALSE	FALSE	FALSE
chr1	167739351	167739391	FALSE	TRUE	FALSE	FALSE	FALSE	FALSE
chr1	167896871	167896951	FALSE	FALSE	FALSE	TRUE	FALSE	FALSE
chr1	167932591	167932751	TRUE	TRUE	TRUE	FALSE	FALSE	FALSE
chr1	168000151	168000211	FALSE	TRUE	TRUE	FALSE	FALSE	FALSE
chr1	168028751	168028991	TRUE	TRUE	FALSE	FALSE	FALSE	FALSE
chr1	168033531	168033571	FALSE	FALSE	FALSE	FALSE	FALSE	FALSE
chr1	168033611	168033671	FALSE	FALSE	FALSE	FALSE	FALSE	FALSE
chr1	168055331	168055751	TRUE	TRUE	TRUE	TRUE	FALSE	FALSE
chr1	168065251	168065551	TRUE	TRUE	FALSE	TRUE	FALSE	FALSE
chr1	168065751	168065811	FALSE	TRUE	FALSE	FALSE	FALSE	FALSE
chr1	168070191	168070251	FALSE	FALSE	FALSE	TRUE	FALSE	FALSE
chr1	168072411	168072851	TRUE	TRUE	FALSE	TRUE	TRUE	FALSE
chr1	168078691	168078731	FALSE	TRUE	FALSE	FALSE	FALSE	FALSE
chr1	168079471	168079511	FALSE	TRUE	FALSE	FALSE	FALSE	FALSE
chr1	168308491	168308631	TRUE	FALSE	FALSE	FALSE	FALSE	FALSE
chr1	168514671	168514711	TRUE	TRUE	TRUE	FALSE	FALSE	FALSE
chr1	168894891	168894991	TRUE	TRUE	TRUE	FALSE	FALSE	FALSE
chr1	168989751	168989871	TRUE	FALSE	TRUE	FALSE	FALSE	FALSE
chr1	168999791	169000031	TRUE	TRUE	TRUE	FALSE	FALSE	FALSE
chr1	169023811	169023931	TRUE	TRUE	TRUE	FALSE	FALSE	FALSE
chr1	169049311	169049371	FALSE	FALSE	TRUE	FALSE	FALSE	FALSE
chr1	169200751	169200791	TRUE	TRUE	FALSE	FALSE	FALSE	FALSE
chr1	169200951	169201151	TRUE	FALSE	TRUE	TRUE	FALSE	FALSE
chr1	169201511	169201591	TRUE	TRUE	FALSE	TRUE	TRUE	FALSE
chr1	169203711	169203791	FALSE	TRUE	FALSE	FALSE	FALSE	FALSE
chr1	169204171	169204271	FALSE	FALSE	FALSE	FALSE	FALSE	FALSE
chr1	169204911	169205031	FALSE	FALSE	FALSE	TRUE	TRUE	FALSE
chr1	169324191	169324251	FALSE	TRUE	TRUE	FALSE	FALSE	FALSE
chr1	169378851	169378911	TRUE	TRUE	FALSE	TRUE	FALSE	FALSE
chr1	169397131	169397191	TRUE	TRUE	TRUE	FALSE	FALSE	FALSE
chr1	169428231	169428451	TRUE	TRUE	TRUE	TRUE	TRUE	FALSE
chr1	169435631	169435811	FALSE	TRUE	TRUE	FALSE	FALSE	FALSE
chr1	169495671	169495791	FALSE	FALSE	FALSE	TRUE	FALSE	FALSE
chr1	169517911	169517951	TRUE	FALSE	TRUE	FALSE	FALSE	FALSE
chr1	169529491	169529691	TRUE	TRUE	TRUE	FALSE	FALSE	FALSE
chr1	169566031	169566111	FALSE	FALSE	FALSE	FALSE	FALSE	FALSE
chr1	169663711	169663791	TRUE	FALSE	TRUE	FALSE	FALSE	FALSE
chr1	169846171	169846211	TRUE	TRUE	FALSE	FALSE	FALSE	FALSE
chr1	169956751	169956871	FALSE	FALSE	FALSE	FALSE	FALSE	FALSE
chr1	169995871	169995911	FALSE	FALSE	FALSE	TRUE	TRUE	FALSE
chr1	170144271	170144411	FALSE	FALSE	FALSE	TRUE	FALSE	FALSE
chr1	170217231	170217271	FALSE	TRUE	TRUE	FALSE	FALSE	FALSE
chr1	170288191	170288291	FALSE	TRUE	TRUE	FALSE	FALSE	FALSE
chr1	170312431	170312491	FALSE	FALSE	FALSE	FALSE	FALSE	FALSE
chr1	170325751	170325991	TRUE	FALSE	TRUE	TRUE	FALSE	FALSE
chr1	170346911	170347031	TRUE	FALSE	TRUE	FALSE	FALSE	FALSE
chr1	170357271	170357331	FALSE	FALSE	FALSE	TRUE	FALSE	FALSE
chr1	170362271	170362411	TRUE	TRUE	FALSE	FALSE	FALSE	FALSE
chr1	171368311	171368371	FALSE	FALSE	FALSE	TRUE	FALSE	FALSE
chr1	172033111	172033271	FALSE	FALSE	FALSE	TRUE	FALSE	FALSE
chr1	172407911	172408031	TRUE	TRUE	TRUE	TRUE	FALSE	FALSE
chr1	172581451	172581771	FALSE	FALSE	FALSE	FALSE	FALSE	FALSE
chr1	172819511	172820051	TRUE	TRUE	TRUE	FALSE	FALSE	FALSE
chr1	172908871	172908911	FALSE	TRUE	FALSE	FALSE	FALSE	FALSE
chr1	172976411	172976511	FALSE	FALSE	TRUE	FALSE	FALSE	FALSE
chr1	172976871	172977031	TRUE	FALSE	TRUE	FALSE	FALSE	FALSE
chr1	173020231	173020311	TRUE	TRUE	TRUE	FALSE	FALSE	FALSE
chr1	173056171	173056231	FALSE	FALSE	FALSE	FALSE	FALSE	FALSE
chr1	173080391	173080431	FALSE	FALSE	FALSE	FALSE	FALSE	FALSE
chr1	173080451	173080511	FALSE	FALSE	FALSE	FALSE	FALSE	FALSE
chr1	173151851	173151911	FALSE	FALSE	FALSE	TRUE	TRUE	FALSE
chr1	173152831	173152891	FALSE	FALSE	FALSE	FALSE	FALSE	FALSE
chr1	173249971	173250151	TRUE	TRUE	TRUE	TRUE	TRUE	FALSE
chr1	173349891	173350131	TRUE	TRUE	TRUE	FALSE	FALSE	FALSE
chr1	173401671	173401931	TRUE	TRUE	TRUE	FALSE	FALSE	FALSE
chr1	173407131	173407331	FALSE	FALSE	FALSE	TRUE	FALSE	FALSE
chr1	173431791	173431891	TRUE	TRUE	TRUE	FALSE	FALSE	FALSE
chr1	173438731	173438771	FALSE	TRUE	TRUE	FALSE	FALSE	FALSE
chr1	173480451	173480531	FALSE	TRUE	FALSE	FALSE	FALSE	FALSE
chr1	173751611	173751731	FALSE	FALSE	FALSE	TRUE	TRUE	FALSE
chr1	173801551	173801671	TRUE	FALSE	TRUE	FALSE	FALSE	FALSE
chr1	173876851	173876891	FALSE	TRUE	TRUE	FALSE	FALSE	FALSE
chr1	173890951	173891031	TRUE	TRUE	FALSE	FALSE	FALSE	FALSE
chr1	174037991	174038031	TRUE	FALSE	FALSE	FALSE	FALSE	FALSE
chr1	174038051	174038111	FALSE	TRUE	FALSE	FALSE	FALSE	FALSE
chr1	174046251	174046311	FALSE	FALSE	FALSE	FALSE	FALSE	FALSE
chr1	174253551	174253671	TRUE	TRUE	FALSE	TRUE	FALSE	FALSE
chr1	174313031	174313071	FALSE	FALSE	FALSE	TRUE	FALSE	FALSE
chr1	174348411	174348591	TRUE	TRUE	TRUE	TRUE	FALSE	FALSE
chr1	174356731	174356931	FALSE	TRUE	FALSE	FALSE	FALSE	FALSE
chr1	174385431	174385471	FALSE	TRUE	FALSE	FALSE	FALSE	FALSE
chr1	174385671	174385771	TRUE	TRUE	TRUE	FALSE	FALSE	FALSE
chr1	174387491	174387711	TRUE	TRUE	TRUE	FALSE	FALSE	FALSE
chr1	174411771	174412011	FALSE	TRUE	FALSE	FALSE	FALSE	FALSE
chr1	174587491	174587591	FALSE	FALSE	FALSE	TRUE	FALSE	FALSE
chr1	174587651	174587711	TRUE	TRUE	TRUE	FALSE	FALSE	FALSE
chr1	174628951	174629071	FALSE	FALSE	FALSE	FALSE	FALSE	FALSE
chr1	174631611	174631771	TRUE	TRUE	TRUE	TRUE	FALSE	FALSE
chr1	175252151	175252411	TRUE	TRUE	FALSE	TRUE	TRUE	FALSE
chr1	175320111	175320411	TRUE	TRUE	TRUE	FALSE	FALSE	FALSE
chr1	175368811	175368851	FALSE	FALSE	FALSE	FALSE	FALSE	FALSE
chr1	175492151	175492191	FALSE	TRUE	TRUE	FALSE	FALSE	FALSE
chr1	175595851	175595971	TRUE	FALSE	TRUE	FALSE	FALSE	FALSE
chr1	175798791	175798971	FALSE	FALSE	TRUE	FALSE	FALSE	FALSE
chr1	176356851	176356911	TRUE	TRUE	FALSE	FALSE	FALSE	FALSE
chr1	176416491	176416571	FALSE	TRUE	TRUE	FALSE	FALSE	FALSE
chr1	176894191	176894371	FALSE	FALSE	TRUE	FALSE	FALSE	FALSE
chr1	176954331	176954411	TRUE	TRUE	TRUE	FALSE	FALSE	FALSE
chr1	176954451	176954511	FALSE	TRUE	TRUE	FALSE	FALSE	FALSE
chr1	176969871	176969971	TRUE	TRUE	FALSE	FALSE	FALSE	FALSE
chr1	177599811	177599851	FALSE	FALSE	FALSE	TRUE	FALSE	FALSE
chr1	177958611	177958831	TRUE	TRUE	FALSE	TRUE	FALSE	FALSE
chr1	177959351	177959491	FALSE	TRUE	TRUE	FALSE	FALSE	FALSE
chr1	178274211	178274351	FALSE	FALSE	TRUE	FALSE	FALSE	FALSE
chr1	178278471	178278511	FALSE	FALSE	FALSE	TRUE	FALSE	FALSE
chr1	178533771	178533831	FALSE	FALSE	FALSE	TRUE	FALSE	FALSE
chr1	178561671	178561731	FALSE	TRUE	FALSE	FALSE	FALSE	FALSE
chr1	178564451	178564531	TRUE	TRUE	FALSE	FALSE	FALSE	FALSE
chr1	178574431	178574711	TRUE	FALSE	FALSE	TRUE	TRUE	FALSE
chr1	178654331	178654371	TRUE	FALSE	FALSE	FALSE	FALSE	FALSE
chr1	178654391	178654431	FALSE	TRUE	TRUE	FALSE	FALSE	FALSE
chr1	178684111	178684191	TRUE	TRUE	FALSE	TRUE	TRUE	FALSE
chr1	178922851	178922911	TRUE	TRUE	TRUE	TRUE	FALSE	FALSE
chr1	178924411	178924551	TRUE	TRUE	FALSE	FALSE	FALSE	FALSE
chr1	179096091	179096191	TRUE	FALSE	TRUE	FALSE	FALSE	FALSE
chr1	179251931	179252071	FALSE	TRUE	FALSE	TRUE	TRUE	FALSE
chr1	179283171	179283211	TRUE	FALSE	TRUE	FALSE	FALSE	FALSE
chr1	179546551	179546611	FALSE	FALSE	FALSE	TRUE	TRUE	FALSE
chr1	179553711	179553751	FALSE	FALSE	TRUE	FALSE	FALSE	FALSE
chr1	179648851	179649031	FALSE	FALSE	FALSE	TRUE	FALSE	FALSE
chr1	179649371	179649431	FALSE	FALSE	FALSE	TRUE	FALSE	FALSE
chr1	179681091	179681191	TRUE	FALSE	FALSE	FALSE	FALSE	FALSE
chr1	179683771	179683851	TRUE	TRUE	TRUE	FALSE	FALSE	FALSE
chr1	179735871	179735931	FALSE	TRUE	TRUE	FALSE	FALSE	FALSE
chr1	179917691	179917871	TRUE	TRUE	TRUE	TRUE	FALSE	FALSE
chr1	180111751	180111911	FALSE	FALSE	FALSE	TRUE	FALSE	FALSE
chr1	180138231	180138271	FALSE	FALSE	FALSE	TRUE	FALSE	FALSE
chr1	180218091	180218131	FALSE	TRUE	FALSE	FALSE	FALSE	FALSE
chr1	180231431	180231571	FALSE	TRUE	FALSE	FALSE	FALSE	FALSE
chr1	180248291	180248391	FALSE	TRUE	TRUE	FALSE	FALSE	FALSE
chr1	180248791	180248831	FALSE	FALSE	FALSE	FALSE	FALSE	FALSE
chr1	180268371	180268551	TRUE	TRUE	TRUE	FALSE	FALSE	FALSE
chr1	180278071	180278131	FALSE	TRUE	FALSE	FALSE	FALSE	FALSE
chr1	180288471	180288891	FALSE	FALSE	FALSE	FALSE	FALSE	FALSE
chr1	180290951	180291091	TRUE	TRUE	TRUE	TRUE	FALSE	FALSE
chr1	180294091	180294251	TRUE	TRUE	FALSE	FALSE	FALSE	FALSE
chr1	180336971	180337011	FALSE	TRUE	FALSE	FALSE	FALSE	FALSE
chr1	180337071	180337151	TRUE	FALSE	TRUE	FALSE	TRUE	FALSE
chr1	180379431	180379511	FALSE	FALSE	FALSE	FALSE	FALSE	FALSE
chr1	180426451	180426531	FALSE	FALSE	FALSE	TRUE	FALSE	FALSE
chr1	180474751	180474971	TRUE	TRUE	TRUE	FALSE	FALSE	FALSE
chr1	180502091	180502171	FALSE	FALSE	FALSE	TRUE	TRUE	FALSE
chr1	180664851	180665031	TRUE	TRUE	FALSE	FALSE	FALSE	FALSE
chr1	180678351	180678391	TRUE	TRUE	FALSE	FALSE	FALSE	FALSE
chr1	180780831	180780951	TRUE	TRUE	FALSE	TRUE	TRUE	FALSE
chr1	180867791	180867971	FALSE	FALSE	FALSE	TRUE	TRUE	FALSE
chr1	181017871	181017951	TRUE	TRUE	TRUE	FALSE	FALSE	FALSE
chr1	181035351	181035411	FALSE	FALSE	FALSE	FALSE	FALSE	FALSE
chr1	181128971	181129211	TRUE	FALSE	FALSE	TRUE	FALSE	FALSE
chr1	181154011	181154051	TRUE	TRUE	FALSE	FALSE	FALSE	FALSE
chr1	181184891	181184951	TRUE	FALSE	TRUE	FALSE	FALSE	FALSE
chr1	181197151	181197231	TRUE	TRUE	FALSE	FALSE	FALSE	FALSE
chr1	181198891	181198931	TRUE	TRUE	TRUE	FALSE	FALSE	FALSE
chr1	181207351	181207391	TRUE	FALSE	FALSE	FALSE	FALSE	FALSE
chr1	181299431	181299571	FALSE	TRUE	FALSE	FALSE	FALSE	FALSE
chr1	181348651	181348731	FALSE	TRUE	TRUE	FALSE	FALSE	FALSE
chr1	181417551	181417611	FALSE	FALSE	FALSE	FALSE	FALSE	FALSE
chr1	181448431	181448491	TRUE	TRUE	TRUE	FALSE	FALSE	FALSE
chr1	181534711	181534771	TRUE	TRUE	TRUE	FALSE	FALSE	FALSE
chr1	181653351	181653431	FALSE	FALSE	FALSE	TRUE	FALSE	FALSE
chr1	182214131	182214331	FALSE	FALSE	FALSE	FALSE	FALSE	FALSE
chr1	182214491	182214531	FALSE	FALSE	FALSE	FALSE	FALSE	FALSE
chr1	182410591	182410651	TRUE	TRUE	TRUE	FALSE	FALSE	FALSE
chr1	182410671	182410751	TRUE	FALSE	TRUE	FALSE	FALSE	FALSE
chr1	182478991	182479071	FALSE	FALSE	FALSE	TRUE	FALSE	FALSE
chr1	182501431	182501611	TRUE	TRUE	FALSE	TRUE	TRUE	FALSE
chr1	182522851	182522951	FALSE	FALSE	FALSE	FALSE	FALSE	FALSE
chr1	182709391	182709431	TRUE	TRUE	TRUE	FALSE	FALSE	FALSE
chr1	182818811	182819111	TRUE	TRUE	TRUE	TRUE	TRUE	FALSE
chr1	182820111	182820211	FALSE	TRUE	FALSE	FALSE	FALSE	FALSE
chr1	182848791	182848851	FALSE	FALSE	FALSE	TRUE	TRUE	FALSE
chr1	182854991	182855211	TRUE	TRUE	TRUE	TRUE	TRUE	FALSE
chr1	182864311	182864531	FALSE	TRUE	FALSE	FALSE	FALSE	FALSE
chr1	182864671	182864751	TRUE	TRUE	FALSE	FALSE	FALSE	FALSE
chr1	182865051	182865111	FALSE	FALSE	TRUE	FALSE	FALSE	FALSE
chr1	182865851	182865891	FALSE	TRUE	FALSE	FALSE	FALSE	FALSE
chr1	182866951	182867031	TRUE	TRUE	TRUE	FALSE	FALSE	FALSE
chr1	182879631	182879671	FALSE	TRUE	FALSE	FALSE	FALSE	FALSE
chr1	183316191	183316231	FALSE	TRUE	TRUE	FALSE	FALSE	FALSE
chr1	183553551	183553631	FALSE	FALSE	FALSE	FALSE	FALSE	FALSE
chr1	183583831	183583891	FALSE	FALSE	FALSE	TRUE	FALSE	FALSE
chr1	183670591	183670671	FALSE	FALSE	FALSE	TRUE	TRUE	FALSE
chr1	183672451	183672691	TRUE	FALSE	FALSE	TRUE	TRUE	FALSE
chr1	183788531	183788591	FALSE	TRUE	FALSE	FALSE	FALSE	FALSE
chr1	183791651	183791691	FALSE	FALSE	FALSE	FALSE	FALSE	FALSE
chr1	183817211	183817391	FALSE	FALSE	FALSE	FALSE	FALSE	FALSE
chr1	183878391	183878531	TRUE	TRUE	TRUE	FALSE	FALSE	FALSE
chr1	183883851	183883951	TRUE	TRUE	TRUE	FALSE	FALSE	FALSE
chr1	183949351	183949451	FALSE	TRUE	TRUE	FALSE	FALSE	FALSE
chr1	183958511	183958571	TRUE	TRUE	FALSE	FALSE	FALSE	FALSE
chr1	183960191	183960811	TRUE	TRUE	FALSE	TRUE	TRUE	FALSE
chr1	183960971	183961151	FALSE	TRUE	FALSE	FALSE	FALSE	FALSE
chr1	183961431	183961491	FALSE	FALSE	FALSE	TRUE	FALSE	FALSE
chr1	183962771	183962811	FALSE	FALSE	FALSE	FALSE	FALSE	FALSE
chr1	183984871	183984931	FALSE	TRUE	FALSE	FALSE	FALSE	FALSE
chr1	183984971	183985171	FALSE	FALSE	FALSE	FALSE	FALSE	FALSE
chr1	184014251	184014371	FALSE	TRUE	FALSE	FALSE	FALSE	FALSE
chr1	184022631	184022711	FALSE	FALSE	FALSE	FALSE	FALSE	FALSE
chr1	184032931	184032971	FALSE	FALSE	FALSE	FALSE	FALSE	FALSE
chr1	184033671	184033831	TRUE	TRUE	TRUE	FALSE	FALSE	FALSE
chr1	184093171	184093391	TRUE	TRUE	TRUE	TRUE	TRUE	FALSE
chr1	184104131	184104191	TRUE	TRUE	TRUE	FALSE	FALSE	FALSE
chr1	184107251	184107371	TRUE	FALSE	TRUE	FALSE	FALSE	FALSE
chr1	184112051	184112231	TRUE	TRUE	FALSE	TRUE	TRUE	FALSE
chr1	184112671	184112831	TRUE	TRUE	FALSE	TRUE	TRUE	FALSE
chr1	184121491	184121551	TRUE	TRUE	TRUE	FALSE	FALSE	FALSE
chr1	184186551	184186611	FALSE	TRUE	FALSE	FALSE	FALSE	FALSE
chr1	184202011	184202051	FALSE	FALSE	FALSE	TRUE	TRUE	FALSE
chr1	184227531	184227691	FALSE	FALSE	FALSE	TRUE	FALSE	FALSE
chr1	184231191	184231251	FALSE	FALSE	TRUE	FALSE	FALSE	FALSE
chr1	184430891	184431311	TRUE	TRUE	FALSE	FALSE	FALSE	FALSE
chr1	184504471	184504591	FALSE	FALSE	FALSE	TRUE	TRUE	FALSE
chr1	184521811	184521851	TRUE	TRUE	FALSE	FALSE	FALSE	FALSE
chr1	184596391	184596511	FALSE	FALSE	FALSE	TRUE	FALSE	FALSE
chr1	185338391	185338451	FALSE	FALSE	FALSE	FALSE	FALSE	FALSE
chr1	185375251	185375311	FALSE	FALSE	TRUE	FALSE	FALSE	FALSE
chr1	185521071	185521271	TRUE	FALSE	TRUE	FALSE	FALSE	FALSE
chr1	185541111	185541171	TRUE	FALSE	FALSE	FALSE	FALSE	FALSE
chr1	185843171	185843491	TRUE	TRUE	TRUE	FALSE	FALSE	FALSE
chr1	185847971	185848031	TRUE	FALSE	FALSE	FALSE	FALSE	FALSE
chr1	185848071	185848131	FALSE	TRUE	FALSE	FALSE	FALSE	FALSE
chr1	185857971	185858071	FALSE	TRUE	TRUE	FALSE	FALSE	FALSE
chr1	186321031	186321171	TRUE	TRUE	FALSE	TRUE	FALSE	FALSE
chr1	186610391	186610491	TRUE	TRUE	TRUE	TRUE	TRUE	FALSE
chr1	186796271	186796331	FALSE	FALSE	FALSE	TRUE	FALSE	FALSE
chr1	186818191	186818251	TRUE	TRUE	TRUE	FALSE	FALSE	FALSE
chr1	186854971	186855031	TRUE	FALSE	FALSE	FALSE	FALSE	FALSE
chr1	186855111	186855151	TRUE	TRUE	FALSE	FALSE	FALSE	FALSE
chr1	186919831	186919891	FALSE	TRUE	TRUE	FALSE	FALSE	FALSE
chr1	186923011	186923131	TRUE	TRUE	TRUE	FALSE	FALSE	FALSE
chr1	186929011	186929131	TRUE	TRUE	TRUE	TRUE	FALSE	FALSE
chr1	187032711	187032811	TRUE	FALSE	FALSE	TRUE	TRUE	FALSE
chr1	187550851	187550911	TRUE	TRUE	FALSE	FALSE	FALSE	FALSE
chr1	187753111	187753251	FALSE	FALSE	FALSE	TRUE	FALSE	FALSE
chr1	187779791	187780051	FALSE	FALSE	FALSE	TRUE	TRUE	FALSE
chr1	188058411	188058491	FALSE	FALSE	FALSE	FALSE	FALSE	FALSE
chr1	188060351	188060451	TRUE	TRUE	TRUE	TRUE	FALSE	FALSE
chr1	188060671	188060731	FALSE	FALSE	FALSE	TRUE	FALSE	FALSE
chr1	188085571	188085611	FALSE	FALSE	FALSE	FALSE	FALSE	FALSE
chr1	188334551	188334711	TRUE	TRUE	FALSE	TRUE	FALSE	FALSE
chr1	188337891	188338091	TRUE	TRUE	FALSE	FALSE	FALSE	FALSE
chr1	188391391	188391531	TRUE	TRUE	TRUE	FALSE	FALSE	FALSE
chr1	188581191	188581331	TRUE	TRUE	TRUE	FALSE	FALSE	FALSE
chr1	188665731	188665771	FALSE	FALSE	FALSE	TRUE	FALSE	FALSE
chr1	188742471	188742511	FALSE	FALSE	FALSE	TRUE	TRUE	FALSE
chr1	188746611	188747091	TRUE	TRUE	TRUE	TRUE	FALSE	FALSE
chr1	188790491	188790531	FALSE	TRUE	FALSE	FALSE	FALSE	FALSE
chr1	189057451	189057511	TRUE	FALSE	TRUE	FALSE	FALSE	FALSE
chr1	189106431	189106491	TRUE	TRUE	TRUE	FALSE	FALSE	FALSE
chr1	189274111	189274171	FALSE	FALSE	FALSE	FALSE	FALSE	FALSE
chr1	189276151	189276311	TRUE	TRUE	TRUE	FALSE	FALSE	FALSE
chr1	189427051	189427091	TRUE	FALSE	TRUE	FALSE	FALSE	FALSE
chr1	189428071	189428211	TRUE	TRUE	TRUE	TRUE	FALSE	FALSE
chr1	189548651	189548751	TRUE	TRUE	TRUE	FALSE	FALSE	FALSE
chr1	189603711	189603771	FALSE	FALSE	FALSE	TRUE	FALSE	FALSE
chr1	189749371	189749411	TRUE	FALSE	TRUE	FALSE	FALSE	FALSE
chr1	189807191	189807231	FALSE	TRUE	TRUE	FALSE	FALSE	FALSE
chr1	189821811	189821851	FALSE	FALSE	TRUE	FALSE	FALSE	FALSE
chr1	189855371	189855431	FALSE	FALSE	FALSE	TRUE	FALSE	FALSE
chr1	189996531	189996571	FALSE	FALSE	FALSE	TRUE	FALSE	FALSE
chr1	190405431	190405491	TRUE	TRUE	FALSE	FALSE	FALSE	FALSE
chr1	190463711	190463791	TRUE	FALSE	FALSE	TRUE	FALSE	FALSE
chr1	190678271	190678371	TRUE	TRUE	TRUE	TRUE	TRUE	TRUE
chr1	190678531	190678631	TRUE	TRUE	TRUE	FALSE	FALSE	FALSE
chr1	190830331	190830591	TRUE	FALSE	FALSE	TRUE	FALSE	FALSE
chr1	190837371	190837491	TRUE	TRUE	TRUE	TRUE	TRUE	FALSE
chr1	190897631	190897691	FALSE	FALSE	TRUE	FALSE	FALSE	FALSE
chr1	191432631	191432811	TRUE	TRUE	TRUE	FALSE	FALSE	FALSE
chr1	191512411	191512591	TRUE	FALSE	FALSE	FALSE	FALSE	FALSE
chr1	191556911	191557031	FALSE	FALSE	FALSE	FALSE	FALSE	FALSE
chr1	191585531	191585871	TRUE	TRUE	TRUE	TRUE	TRUE	FALSE
chr1	191595091	191595171	FALSE	TRUE	FALSE	FALSE	FALSE	FALSE
chr1	191655011	191655091	FALSE	FALSE	FALSE	TRUE	TRUE	FALSE
chr1	191740411	191740831	TRUE	TRUE	TRUE	TRUE	TRUE	FALSE
chr1	191951191	191951231	TRUE	TRUE	TRUE	FALSE	FALSE	FALSE
chr1	191951271	191951311	FALSE	TRUE	TRUE	FALSE	FALSE	FALSE
chr1	191955411	191955491	FALSE	TRUE	TRUE	FALSE	FALSE	FALSE
chr1	191994111	191994251	FALSE	TRUE	FALSE	FALSE	FALSE	FALSE
chr1	192187391	192187431	FALSE	FALSE	FALSE	TRUE	FALSE	FALSE
chr1	192271831	192272171	TRUE	TRUE	TRUE	FALSE	FALSE	FALSE
chr1	192456251	192456291	FALSE	FALSE	FALSE	FALSE	FALSE	FALSE
chr1	192743211	192743351	FALSE	FALSE	FALSE	FALSE	FALSE	FALSE
chr1	192780671	192781111	FALSE	FALSE	FALSE	FALSE	FALSE	FALSE
chr1	192854151	192854391	TRUE	TRUE	TRUE	FALSE	FALSE	FALSE
chr1	192889151	192889191	FALSE	FALSE	FALSE	TRUE	FALSE	FALSE
chr1	192892431	192892491	FALSE	FALSE	FALSE	FALSE	FALSE	FALSE
chr1	192892511	192892551	FALSE	FALSE	FALSE	FALSE	FALSE	FALSE
chr1	192894271	192894391	FALSE	FALSE	FALSE	TRUE	TRUE	FALSE
chr1	192929411	192929471	FALSE	FALSE	FALSE	FALSE	FALSE	FALSE
chr1	193014031	193014151	TRUE	TRUE	FALSE	TRUE	FALSE	FALSE
chr1	193242951	193242991	FALSE	FALSE	FALSE	FALSE	FALSE	FALSE
chr1	193292891	193292951	TRUE	TRUE	TRUE	FALSE	FALSE	FALSE
chr1	193440231	193440331	TRUE	TRUE	FALSE	TRUE	TRUE	FALSE
chr1	193485811	193485851	TRUE	TRUE	FALSE	FALSE	FALSE	FALSE
chr1	193754411	193754651	TRUE	FALSE	FALSE	FALSE	FALSE	FALSE
chr1	193755271	193755311	TRUE	FALSE	FALSE	FALSE	FALSE	FALSE
chr1	193770411	193770471	FALSE	FALSE	FALSE	FALSE	FALSE	FALSE
chr1	194279091	194279151	FALSE	FALSE	FALSE	FALSE	FALSE	FALSE
chr1	194339411	194339531	TRUE	TRUE	FALSE	TRUE	FALSE	FALSE
chr1	194346811	194346911	FALSE	FALSE	FALSE	TRUE	FALSE	FALSE
chr1	194571811	194571971	TRUE	TRUE	TRUE	FALSE	FALSE	FALSE
chr1	194590891	194590991	FALSE	FALSE	FALSE	TRUE	FALSE	FALSE
chr1	194622611	194622651	FALSE	FALSE	TRUE	FALSE	FALSE	FALSE
chr1	194673231	194673271	TRUE	TRUE	TRUE	FALSE	FALSE	FALSE
chr1	195104891	195105111	FALSE	FALSE	FALSE	FALSE	FALSE	FALSE
chr1	195200351	195200431	FALSE	FALSE	FALSE	TRUE	FALSE	FALSE
chr1	195292671	195292731	FALSE	FALSE	FALSE	TRUE	FALSE	FALSE
chr1	195364711	195364771	FALSE	TRUE	FALSE	FALSE	FALSE	FALSE
chr1	195368731	195368771	FALSE	FALSE	FALSE	TRUE	FALSE	FALSE
chr1	195402231	195402291	FALSE	TRUE	TRUE	FALSE	FALSE	FALSE
chr1	195405991	195406051	FALSE	FALSE	FALSE	TRUE	FALSE	FALSE
chr1	195558411	195558731	TRUE	TRUE	FALSE	TRUE	FALSE	FALSE
chr1	195760431	195760471	FALSE	FALSE	FALSE	TRUE	FALSE	FALSE
chr1	195860411	195860511	FALSE	FALSE	FALSE	TRUE	FALSE	FALSE
chr1	196263211	196263291	FALSE	FALSE	FALSE	TRUE	TRUE	FALSE
chr1	196298731	196298831	FALSE	FALSE	FALSE	TRUE	FALSE	FALSE
chr1	196332231	196332331	TRUE	TRUE	FALSE	FALSE	FALSE	FALSE
chr1	196442291	196442511	TRUE	TRUE	FALSE	FALSE	FALSE	FALSE
chr1	196624771	196624811	FALSE	FALSE	FALSE	TRUE	FALSE	FALSE
chr1	196696631	196696671	FALSE	TRUE	TRUE	FALSE	FALSE	FALSE
chr10	3249791	3249831	TRUE	TRUE	FALSE	FALSE	FALSE	FALSE
chr10	3249851	3249951	FALSE	TRUE	FALSE	FALSE	FALSE	FALSE
chr10	3525551	3525771	TRUE	TRUE	FALSE	TRUE	TRUE	FALSE
chr10	3783711	3783751	FALSE	FALSE	FALSE	TRUE	FALSE	TRUE
chr10	4181971	4182031	FALSE	FALSE	FALSE	TRUE	FALSE	FALSE
chr10	4392431	4392611	FALSE	FALSE	TRUE	FALSE	FALSE	FALSE
chr10	4488411	4488471	TRUE	FALSE	FALSE	FALSE	FALSE	FALSE
chr10	4521431	4521591	TRUE	TRUE	TRUE	FALSE	FALSE	FALSE
chr10	4550171	4550231	FALSE	TRUE	FALSE	FALSE	FALSE	FALSE
chr10	4573431	4573471	FALSE	FALSE	TRUE	FALSE	FALSE	FALSE
chr10	4664031	4664091	FALSE	FALSE	FALSE	TRUE	TRUE	FALSE
chr10	4668451	4668491	TRUE	TRUE	FALSE	FALSE	FALSE	FALSE
chr10	4668511	4668551	TRUE	TRUE	FALSE	FALSE	FALSE	FALSE
chr10	4678151	4678231	FALSE	TRUE	FALSE	FALSE	FALSE	FALSE
chr10	4782311	4782351	TRUE	FALSE	TRUE	FALSE	FALSE	FALSE
chr10	4961691	4961731	FALSE	FALSE	FALSE	FALSE	FALSE	FALSE
chr10	5130331	5130491	TRUE	TRUE	TRUE	TRUE	FALSE	FALSE
chr10	5775131	5775171	FALSE	TRUE	TRUE	FALSE	FALSE	FALSE
chr10	5853351	5853431	TRUE	TRUE	TRUE	FALSE	FALSE	FALSE
chr10	5854411	5854451	TRUE	FALSE	FALSE	FALSE	FALSE	FALSE
chr10	5860011	5860151	FALSE	FALSE	FALSE	FALSE	FALSE	FALSE
chr10	5970911	5971391	TRUE	TRUE	FALSE	TRUE	TRUE	FALSE
chr10	5975211	5975251	TRUE	FALSE	TRUE	FALSE	FALSE	FALSE
chr10	5984231	5984291	TRUE	TRUE	TRUE	FALSE	FALSE	FALSE
chr10	6012991	6013071	TRUE	TRUE	TRUE	TRUE	FALSE	FALSE
chr10	6013771	6013891	FALSE	FALSE	FALSE	FALSE	FALSE	FALSE
chr10	6056111	6056511	TRUE	TRUE	FALSE	FALSE	FALSE	FALSE
chr10	6056531	6056971	TRUE	TRUE	FALSE	TRUE	TRUE	FALSE
chr10	6078291	6078391	FALSE	TRUE	FALSE	FALSE	FALSE	FALSE
chr10	6091851	6091931	TRUE	TRUE	TRUE	FALSE	FALSE	FALSE
chr10	6097011	6097331	FALSE	TRUE	FALSE	TRUE	TRUE	FALSE
chr10	6102631	6102871	TRUE	TRUE	TRUE	FALSE	FALSE	FALSE
chr10	6104051	6104191	TRUE	TRUE	TRUE	FALSE	FALSE	FALSE
chr10	6135831	6135891	FALSE	FALSE	FALSE	TRUE	TRUE	FALSE
chr10	6181251	6181311	TRUE	TRUE	TRUE	FALSE	FALSE	FALSE
chr10	6202891	6203011	FALSE	FALSE	FALSE	TRUE	FALSE	FALSE
chr10	6203511	6203591	FALSE	TRUE	FALSE	TRUE	FALSE	FALSE
chr10	6238491	6238591	FALSE	FALSE	FALSE	TRUE	FALSE	FALSE
chr10	6285151	6285211	FALSE	FALSE	FALSE	FALSE	FALSE	FALSE
chr10	6290431	6290491	FALSE	TRUE	TRUE	FALSE	FALSE	FALSE
chr10	6396931	6396991	FALSE	FALSE	FALSE	TRUE	FALSE	FALSE
chr10	6397071	6397111	FALSE	TRUE	FALSE	FALSE	FALSE	FALSE
chr10	6404711	6405471	TRUE	TRUE	TRUE	FALSE	FALSE	FALSE
chr10	6454491	6454591	TRUE	TRUE	TRUE	TRUE	TRUE	FALSE
chr10	6560951	6561011	FALSE	FALSE	FALSE	TRUE	TRUE	FALSE
chr10	6699791	6699931	TRUE	FALSE	FALSE	TRUE	TRUE	FALSE
chr10	7118831	7118871	FALSE	FALSE	FALSE	TRUE	FALSE	TRUE
chr10	7173431	7173551	TRUE	TRUE	TRUE	TRUE	TRUE	FALSE
chr10	7181691	7181751	TRUE	TRUE	TRUE	FALSE	FALSE	FALSE
chr10	7226571	7226751	TRUE	TRUE	TRUE	FALSE	FALSE	FALSE
chr10	7332151	7332331	TRUE	TRUE	TRUE	TRUE	TRUE	FALSE
chr10	7337811	7337851	TRUE	TRUE	TRUE	FALSE	FALSE	FALSE
chr10	7339631	7339671	FALSE	FALSE	FALSE	TRUE	FALSE	FALSE
chr10	7774551	7774611	TRUE	TRUE	TRUE	FALSE	FALSE	FALSE
chr10	7834411	7834551	TRUE	TRUE	FALSE	TRUE	TRUE	FALSE
chr10	7834871	7834931	TRUE	TRUE	FALSE	TRUE	TRUE	FALSE
chr10	7955171	7955251	TRUE	TRUE	TRUE	FALSE	FALSE	FALSE
chr10	8084131	8084311	FALSE	FALSE	FALSE	TRUE	FALSE	FALSE
chr10	8239131	8239191	TRUE	TRUE	TRUE	FALSE	FALSE	FALSE
chr10	8258471	8258511	TRUE	FALSE	TRUE	FALSE	FALSE	FALSE
chr10	8271571	8271631	FALSE	FALSE	FALSE	TRUE	FALSE	FALSE
chr10	8272131	8272331	TRUE	TRUE	TRUE	TRUE	TRUE	FALSE
chr10	8304511	8304571	FALSE	FALSE	FALSE	TRUE	TRUE	FALSE
chr10	8609171	8609671	TRUE	TRUE	TRUE	TRUE	TRUE	FALSE
chr10	8649071	8649131	FALSE	FALSE	FALSE	TRUE	FALSE	FALSE
chr10	8649471	8649571	FALSE	TRUE	FALSE	FALSE	FALSE	FALSE
chr10	8762811	8762931	FALSE	TRUE	TRUE	FALSE	FALSE	FALSE
chr10	8805251	8805531	TRUE	TRUE	FALSE	TRUE	FALSE	FALSE
chr10	8810851	8810991	TRUE	TRUE	TRUE	FALSE	FALSE	FALSE
chr10	8972411	8972651	FALSE	FALSE	FALSE	TRUE	FALSE	FALSE
chr10	9051571	9051751	TRUE	TRUE	TRUE	TRUE	FALSE	FALSE
chr10	9351631	9351711	FALSE	FALSE	FALSE	TRUE	FALSE	FALSE
chr10	9523071	9523171	TRUE	TRUE	TRUE	FALSE	FALSE	FALSE
chr10	10104231	10104311	FALSE	TRUE	TRUE	FALSE	FALSE	FALSE
chr10	10181851	10181971	FALSE	TRUE	TRUE	FALSE	FALSE	FALSE
chr10	10711691	10711731	FALSE	FALSE	FALSE	TRUE	TRUE	FALSE
chr10	10716691	10716751	FALSE	FALSE	FALSE	TRUE	TRUE	FALSE
chr10	10848411	10848471	TRUE	FALSE	TRUE	FALSE	FALSE	FALSE
chr10	10949411	10949471	FALSE	FALSE	FALSE	FALSE	TRUE	FALSE
chr10	10982271	10982371	FALSE	FALSE	FALSE	TRUE	FALSE	FALSE
chr10	10983791	10983891	FALSE	FALSE	FALSE	TRUE	FALSE	FALSE
chr10	11001791	11001851	TRUE	TRUE	FALSE	FALSE	FALSE	FALSE
chr10	11049691	11049791	TRUE	TRUE	TRUE	FALSE	FALSE	FALSE
chr10	11077851	11077991	TRUE	TRUE	FALSE	FALSE	FALSE	FALSE
chr10	11371151	11371271	TRUE	TRUE	TRUE	FALSE	FALSE	FALSE
chr10	11466851	11467111	FALSE	FALSE	FALSE	TRUE	TRUE	FALSE
chr10	11474091	11474151	TRUE	FALSE	TRUE	FALSE	FALSE	FALSE
chr10	11501031	11501071	TRUE	FALSE	FALSE	FALSE	FALSE	FALSE
chr10	11521551	11521811	TRUE	TRUE	TRUE	TRUE	FALSE	FALSE
chr10	11566011	11566251	FALSE	FALSE	FALSE	TRUE	FALSE	FALSE
chr10	11755151	11755191	FALSE	FALSE	FALSE	TRUE	TRUE	FALSE
chr10	12209611	12209691	FALSE	TRUE	FALSE	FALSE	FALSE	FALSE
chr10	12261731	12261791	FALSE	FALSE	FALSE	TRUE	FALSE	FALSE
chr10	12268751	12268931	TRUE	TRUE	FALSE	TRUE	FALSE	FALSE
chr10	12269911	12269971	FALSE	FALSE	FALSE	FALSE	FALSE	FALSE
chr10	12269991	12270031	TRUE	TRUE	FALSE	FALSE	FALSE	FALSE
chr10	12292671	12292731	TRUE	TRUE	TRUE	FALSE	FALSE	FALSE
chr10	12293371	12293571	TRUE	TRUE	FALSE	FALSE	FALSE	FALSE
chr10	12299671	12299711	TRUE	TRUE	FALSE	FALSE	FALSE	FALSE
chr10	12328591	12328891	TRUE	TRUE	FALSE	TRUE	FALSE	FALSE
chr10	12334351	12334571	TRUE	TRUE	FALSE	TRUE	TRUE	FALSE
chr10	12335731	12335831	TRUE	TRUE	TRUE	FALSE	FALSE	FALSE
chr10	12347671	12347711	FALSE	FALSE	FALSE	TRUE	FALSE	FALSE
chr10	12445891	12446031	FALSE	TRUE	FALSE	FALSE	FALSE	FALSE
chr10	12482651	12482871	FALSE	FALSE	FALSE	TRUE	TRUE	FALSE
chr10	12525491	12525691	FALSE	FALSE	TRUE	FALSE	FALSE	FALSE
chr10	12629111	12629311	TRUE	TRUE	TRUE	FALSE	FALSE	FALSE
chr10	12635271	12635311	FALSE	TRUE	TRUE	FALSE	FALSE	FALSE
chr10	12650251	12650511	FALSE	FALSE	FALSE	TRUE	TRUE	FALSE
chr10	12733991	12734031	FALSE	TRUE	FALSE	FALSE	FALSE	FALSE
chr10	12743851	12743991	FALSE	TRUE	TRUE	FALSE	FALSE	FALSE
chr10	12822431	12822491	FALSE	FALSE	FALSE	TRUE	TRUE	FALSE
chr10	12827791	12828131	TRUE	TRUE	FALSE	TRUE	TRUE	FALSE
chr10	12837331	12837391	FALSE	FALSE	FALSE	TRUE	TRUE	FALSE
chr10	13126451	13126491	FALSE	FALSE	FALSE	TRUE	FALSE	FALSE
chr10	13410731	13410791	TRUE	TRUE	FALSE	FALSE	FALSE	FALSE
chr10	13410851	13410911	FALSE	FALSE	FALSE	TRUE	FALSE	FALSE
chr10	13413371	13413431	TRUE	TRUE	TRUE	FALSE	FALSE	FALSE
chr10	13736571	13736671	TRUE	TRUE	TRUE	FALSE	FALSE	FALSE
chr10	13738071	13738131	TRUE	TRUE	TRUE	FALSE	FALSE	FALSE
chr10	13777231	13777271	FALSE	TRUE	FALSE	FALSE	FALSE	FALSE
chr10	13795791	13795911	FALSE	FALSE	FALSE	TRUE	FALSE	FALSE
chr10	14303331	14303451	FALSE	FALSE	FALSE	TRUE	FALSE	FALSE
chr10	14553931	14554031	TRUE	FALSE	FALSE	FALSE	FALSE	FALSE
chr10	14686731	14686831	TRUE	TRUE	TRUE	FALSE	FALSE	FALSE
chr10	14687631	14687691	TRUE	FALSE	TRUE	FALSE	FALSE	FALSE
chr10	14704991	14705031	TRUE	TRUE	FALSE	FALSE	FALSE	FALSE
chr10	14706531	14706591	FALSE	FALSE	FALSE	TRUE	TRUE	FALSE
[truncated: 24,817 more rows]
