# Supplementary material for: Esrrb extinction triggers dismantling of naïve pluripotency and marks commitment to differentiation
Source: EMBO J. 2018 Oct 1;37(21):e95476. doi: 10.15252/embj.201695476 (PMC6213284; doi:10.15252/embj.201695476)
Supplement: Supplementary file 5 — Table EV3 [file EMBJ-37-e95476-s005.xlsx]

## Sheet: fig5_supp
Class	Ensembl Gene ID	Name	EH	EM	EN	Epi
Class I	ENSMUSG00000057963	Itpk1	0	-0.137729	-0.710594	-0.548371
Class I	ENSMUSG00000039678	Tbc1d13	0	-0.333569	-0.851434	-0.899697
Class I	ENSMUSG00000053470	Kdm3a	0	-0.223665	-1.32083	-1.66613
Class I	ENSMUSG00000061353	Cxcl12	0	0.295571	1.5902	1.54993
Class I	ENSMUSG00000031137	Fgf13	0	0.110267	0.77767	0.666394
Class I	ENSMUSG00000019970	Sgk1	0	-0.0944338	-0.963127	-2.07224
Class I	ENSMUSG00000021665	Hexb	0	-0.130617	-0.85118	-0.729739
Class I	ENSMUSG00000034518	Hmgxb4	0	-0.00631807	-0.827737	-0.970444
Class I	ENSMUSG00000020844	Nxn	0	0.289644	0.825163	0.984047
Class I	ENSMUSG00000032346	Ooep	0	-0.150788	-1.43893	-4.49244
Class I	ENSMUSG00000002489	Tiam1	0	-0.3371	-0.990008	-1.28939
Class I	ENSMUSG00000046909	1110002N22Rik	0	-0.107826	-0.955297	-0.837217
Class I	ENSMUSG00000063632	Sox11	0	0.363753	1.4846	2.07527
Class I	ENSMUSG00000027860	Vangl1	0	-0.321494	-0.924432	-0.784327
Class I	ENSMUSG00000032449	Slc25a36	0	-0.0962306	-0.623978	-0.773852
Class I	ENSMUSG00000051176	Zfp42	0	-0.22634	-3.10599	-4.27308
Class I	ENSMUSG00000024457	Trim26	0	-0.110253	-0.91659	-0.829288
Class I	ENSMUSG00000005672	Kit	0	-0.750084	-1.24337	-1.29524
Class I	ENSMUSG00000040943	Tet2	0	-0.228344	-1.24202	-1.54094
Class I	ENSMUSG00000030513	Pcsk6	0	-0.269741	-0.605304	-0.771762
Class I	ENSMUSG00000026380	Tcfcp2l1	0	-0.694295	-2.98916	-3.33738
Class I	ENSMUSG00000025964	Adam23	0	-0.530564	-1.19194	-1.04558
Class I	ENSMUSG00000020173	Cobl	0	-0.373756	-0.953366	-1.06259
Class I	ENSMUSG00000024300	Myo1f	0	-0.394854	-0.98608	-1.01359
Class I	ENSMUSG00000048402	Gli2	0	-0.570771	-2.35648	-1.71024
Class I	ENSMUSG00000018752	Tnfsf12	0	-0.166878	-0.991553	-1.42541
Class I	ENSMUSG00000030096	Slc6a6	0	-0.460338	-1.16531	-1.26098
Class I	ENSMUSG00000032387	Rbpms2	0	0.20642	0.681548	0.292769
Class I	ENSMUSG00000024503	Spink3	0	-0.125323	-1.13117	-2.23469
Class I	ENSMUSG00000056458	Rage	0	-0.51535	-1.72213	-1.66002
Class I	ENSMUSG00000033446	Lpar6	0	0.479664	1.79586	2.04632
Class I	ENSMUSG00000030602	Pak4	0	-0.131982	-0.693853	-0.781705
Class I	ENSMUSG00000048612	Myof	0	-0.537433	-1.21883	-0.949679
Class I	ENSMUSG00000028270	Gbp2	0	0.262535	1.69274	2.45701
Class I	ENSMUSG00000066861	Oas1g	0	-0.408064	-0.897879	-0.642309
Class I	ENSMUSG00000064308	2410137M14Rik	0	-0.221022	-0.815656	-0.799358
Class I	ENSMUSG00000024459	H2-M5	0	-0.21358	-0.829445	-0.868257
Class I	ENSMUSG00000028019	Pdgfc	0	-0.0897653	-0.728845	-0.802
Class I	ENSMUSG00000078689	Mup6	0	0.39984	0.683067	0.10856
Class I	ENSMUSG00000036036	Zfp57	0	-0.32931	-1.31495	-1.35089
Class I	ENSMUSG00000061517	Sox21	0	-0.565162	-1.67107	-1.27064
Class I	ENSMUSG00000024817	Uhrf2	0	0.205235	0.9654	1.57882
Class I	ENSMUSG00000033581	Igf2bp2	0	-0.195737	-0.835194	-0.142418
Class I	ENSMUSG00000043439	E130012A19Rik	0	-0.386536	-1.77566	-2.08218
Class I	ENSMUSG00000030491	Tdrd12	0	0.0870435	-0.944089	-2.49027
Class I	ENSMUSG00000041112	Elmo1	0	-0.0248613	-0.634191	-0.572098
Class I	ENSMUSG00000036009	BC067068	0	-0.258909	-0.600718	-0.59397
Class I	ENSMUSG00000021322	Aoah	0	-0.131453	-0.658068	-0.909066
Class I	ENSMUSG00000031155	Pim2	0	0.021188	0.852177	1.08937
Class I	ENSMUSG00000020422	Tns3	0	-0.115668	-0.888194	-1.97488
Class I	ENSMUSG00000032462	Pik3cb	0	-0.247415	-0.819892	-0.684507
Class I	ENSMUSG00000028435	Aqp3	0	-0.223185	-0.885817	-0.969172
Class I	ENSMUSG00000029267	Mtf2	0	-0.182467	-0.64875	-1.30708
Class I	ENSMUSG00000030060	8430410A17Rik	0	-0.277358	-2.03025	-2.02482
Class I	ENSMUSG00000041075	Fzd7	0	0.338068	0.755272	-0.401015
Class I	ENSMUSG00000032470	Mras	0	-0.957438	-2.48414	-2.2174
Class I	ENSMUSG00000030672	Mylpf	0	-0.435138	-2.80396	-3.46077
Class I	ENSMUSG00000068101	Cenpm	0	-0.0382609	-0.641956	-0.894297
Class I	ENSMUSG00000038384	Setd1b	0	-0.176467	-0.587964	-0.847595
Class I	ENSMUSG00000000486	Sept1	0	-0.145236	-0.624049	-0.71237
Class I	ENSMUSG00000028640	Tcfap2c	0	0.0204704	-1.70745	-1.21613
Class I	ENSMUSG00000020407	Upp1	0	0.0222082	-0.621159	-1.3427
Class I	ENSMUSG00000041235	Chd7	0	0.320092	0.589998	0.672744
Class I	ENSMUSG00000038481	Cdk19	0	-0.176891	-0.678854	-0.578291
Class I	ENSMUSG00000071235	7420416P09Rik	0	0.187676	1.06166	1.19182
Class I	ENSMUSG00000023022	Lima1	0	-0.248988	-1.06974	-1.07111
Class I	ENSMUSG00000031160	Eras	0	-0.0660293	-0.980466	-1.0074
Class I	ENSMUSG00000042207	Kdm5b	0	-0.160125	-0.745808	-0.840505
Class I	ENSMUSG00000028488	Sh3gl2	0	-0.554182	-1.19982	-2.28619
Class I	ENSMUSG00000060591	Ifitm2	0	-0.163935	-0.965328	-1.16069
Class I	ENSMUSG00000021687	Scamp1	0	0.0579156	0.592306	1.55452
Class I	ENSMUSG00000037822	1110003E01Rik	0	-0.467693	-0.896749	0.179982
Class I	ENSMUSG00000018727	Cpsf4l	0	-0.613166	-2.3414	-3.75361
Class I	ENSMUSG00000053062	Jam2	0	-0.546493	-1.35681	-1.24575
Class I	ENSMUSG00000043411	Usp48	0	-0.21725	-0.84625	-1.46882
Class I	ENSMUSG00000045667	Smtnl2	0	-0.316862	-0.72076	-0.634392
Class I	ENSMUSG00000027993	Trim2	0	-0.235006	-1.36948	-2.28629
Class I	ENSMUSG00000029304	Spp1	0	-0.30622	-1.51898	-2.13108
Class I	ENSMUSG00000030722	Nfatc2ip	0	-0.354669	-0.84623	-1.05809
Class II	ENSMUSG00000060733	Ipmk	0	-0.192835	-0.771634	-0.571674
Class II	ENSMUSG00000000731	Aire	0	0.113437	-1.05139	-1.82726
Class II	ENSMUSG00000029859	Epha1	0	0.105857	1.16374	1.56908
Class II	ENSMUSG00000024640	Psat1	0	0.0935737	0.695709	1.66079
Class II	ENSMUSG00000002847	Pla1a	0	-0.287702	-0.9077	-0.872719
Class II	ENSMUSG00000022635	Zcrb1	0	0.365072	1.31934	1.73581
Class II	ENSMUSG00000081669	AC153373.3	0	0.111971	0.770213	0.981685
Class II	ENSMUSG00000038793	Lefty1	0	0.0508515	0.688248	2.05972
Class II	ENSMUSG00000017861	Mybl2	0	-0.205991	-0.879375	-1.52525
Class II	ENSMUSG00000004891	Nes	0	0.0235742	0.848504	1.2739
Class II	ENSMUSG00000024981	Acsl5	0	0.187721	0.716337	-0.290272
Class II	ENSMUSG00000024565	Sall3	0	-0.263592	-0.656574	0.128885
Class II	ENSMUSG00000028517	Ppap2b	0	0.0991364	-0.625414	-1.26471
Class II	ENSMUSG00000028093	Acp6	0	-0.166247	-0.877253	-0.129503
Class II	ENSMUSG00000049119	Fam110b	0	-0.150194	-0.654558	-0.75348
Class II	ENSMUSG00000015937	H2afy	0	-0.0906472	-0.80452	-0.0501067
Class II	ENSMUSG00000021607	Mrpl36	0	0.076506	0.732545	1.36166
Class II	ENSMUSG00000026564	Dusp27	0	-0.143758	-0.680933	-0.997049
Class II	ENSMUSG00000052713	Zfp608	0	0.204689	1.39609	1.3874
Class II	ENSMUSG00000039671	Zmynd8	0	-0.0729628	1.22807	1.79182
Class II	ENSMUSG00000001604	Tcea3	0	-0.089332	-1.13406	-1.94478
Class II	ENSMUSG00000045180	Shroom2	0	0.0256477	0.727261	0.907098
Class II	ENSMUSG00000048915	Efna5	0	-0.0628246	0.687499	0.905711
Class II	ENSMUSG00000028790	Khdrbs1	0	0.304025	0.751933	0.748955
Class II	ENSMUSG00000041548	Hspb8	0	-0.242049	-1.0715	-0.471615
Class II	ENSMUSG00000075706	Gpx4	0	-0.0174905	-1.00278	-1.2101
Class II	ENSMUSG00000039087	Rreb1	0	-0.114195	-0.596708	0.0416324
Class II	ENSMUSG00000073894	Rbmxl2	0	0.038647	-0.989144	-2.83696
Class II	ENSMUSG00000043681	2200001I15Rik	0	-0.447088	-1.87178	-2.63598
Class II	ENSMUSG00000020108	Ddit4	0	0.788375	1.69863	2.84212
Class II	ENSMUSG00000022099	Epb4.9	0	-0.369828	-1.24321	-1.84565
Class II	ENSMUSG00000034391	Fbxo15	0	-0.175652	-2.35102	-4.04259
Class II	ENSMUSG00000062309	Rpp25	0	-0.417336	-1.39452	-1.83634
Class II	ENSMUSG00000048373	Fgfbp1	0	0.269881	0.728112	0.545382
Class II	ENSMUSG00000056537	Rlim	0	0.660516	1.30892	0.367375
Class II	ENSMUSG00000023094	Msrb2	0	-0.269158	-0.789555	-1.07149
Class II	ENSMUSG00000049866	Arl4c	0	0.178866	0.913279	1.07872
Class II	ENSMUSG00000020227	Irak3	0	-0.0140256	-1.12356	-2.28033
Class II	ENSMUSG00000063275	Ptpla	0	0.161192	1.03171	1.49534
Class II	ENSMUSG00000047501	Cldn4	0	-0.178308	-0.588773	-2.13923
Class II	ENSMUSG00000020782	Llgl2	0	-0.192155	-0.805121	-1.15702
Both	ENSMUSG00000021953	Tdh	0	-0.265192	-1.57561	-2.27634
Both	ENSMUSG00000030619	Eed	0	-0.0729473	-0.636013	-0.6279
Both	ENSMUSG00000027478	Dnmt3b	0	0.50193	1.11113	0.255532
Both	ENSMUSG00000036158	Prickle1	0	0.145589	1.52982	2.877
Both	ENSMUSG00000055148	Klf2	0	-0.347904	-2.38378	-2.28564
Both	ENSMUSG00000029920	Smarcad1	0	-0.0301768	-0.782822	-1.0781
Both	ENSMUSG00000020042	Btbd11	0	-0.337061	-0.815618	-0.531508
Both	ENSMUSG00000021767	Myst4	0	-0.497837	-1.7667	-2.46099
Both	ENSMUSG00000039458	Mtmr12	0	-0.356537	-1.0168	-0.696533
Both	ENSMUSG00000007379	Dennd2c	0	-0.159267	-0.689649	-1.26536
Both	ENSMUSG00000048078	Odz4	0	-0.111653	-0.619207	-1.26984
Both	ENSMUSG00000021466	Ptch1	0	-0.0450968	-0.673826	-1.0441
Both	ENSMUSG00000050953	Gja1	0	0.531112	1.31985	1.25895
Both	ENSMUSG00000030539	Sema4b	0	-0.0259242	-0.883984	-1.3652
Both	ENSMUSG00000021255	Esrrb	0	-0.675948	-5.08203	-4.75201
Both	ENSMUSG00000036533	Cdc42ep3	0	-0.238521	-0.620792	-0.988992
Both	ENSMUSG00000025491	Ifitm1	0	-0.169846	-0.946916	-2.99086
Both	ENSMUSG00000013662	Atad1	0	0.197062	0.59372	0.516558
Both	ENSMUSG00000028766	Alpl	0	-0.0616326	-0.612018	-0.777347
