# Supplementary material for: Esrrb extinction triggers dismantling of naïve pluripotency and marks commitment to differentiation
Source: EMBO J. 2018 Oct 1;37(21):e95476. doi: 10.15252/embj.201695476 (PMC6213284; doi:10.15252/embj.201695476)
Supplement: Supplementary file 6 — Table EV4 [file EMBJ-37-e95476-s006.xlsx]

## Sheet: Feuil1
Methylation analysis
	Primer sequence	Restriction enzyme used
Esrrb promoter
Esrrb 1d fw	AGACAGCCTTTGGGGACTG			HpaII
esrrb 1d rv	CCCCAGTCTCTGCCCCT			HpaII
Esrrb 2 fw	CCTGCCTCGAGAAACAAAAC	AciI		HpaII
Esrrb 2 rv	AGTGAGTTTTTCCCCGTGGT	AciI		HpaII
Esrrb 3 fw	CTCGCAGCTCTCCTACGTCA	AciI
Esrrb 3 rv	GGGCTATGGCCTAGTGGG	Acii
Esrrb 3b fw	CCCACTAGGCCATAGCCC	AciI
Esrrb 3b rv	GGAGTCAGTTCTAAGTGAGGTG	Acii
Esrrb 4 fw	GCCCAACCTCTCACCTCACT	AciI
Esrrb 4 rv	GACGACATTCGGTTCAGCAG	AciI
Esrrb 5 fw	CTGCTGAACCGAATGTCGTC	AciI
Esrrb 5 rv	CTGGATGGCTCCGTCTTGAT	AciI
Esrrb enhancer
EE m 4 fw	GTTGCGATTGAGAAGCAAGG	AciI
EE m 4 rv	CCAGTTGGGCTACTGTTCTTTC	AciI
Esrrb HpaII Em3 fw	CCTTTTTATATTTGGAAAGTCTCAATG	AciI
EE m 3b rv	CTAATTAACTTATAGTTGCGGTCTCA	AciI
Esrrb HpaII E1 fw	CCCCTCTGTCCCTAGTAGCC			HpaII
Esrrb HpaII E1 rv	ATGCCAGCCCTTGGGAAT			HpaII
Esrrb HpaII E2 fw	CCCAAGGGCTGGCATTAC			HpaII
Esrrb HpaII E2 rv	CCTCTTTGCCAATGACTTGA			HpaII
Esrrb HpaII E3b fw	TCAAGTCATTGGCAAAGAGGA			HpaII
Esrrb HpaII E3b rv	GACGTGGGCCTGTGCTTC			HpaII
Esrrb HpaII E4 fw	ACGTCCTCCACTCCAAAGG			HpaII
Esrrb HpaII E4 rv	AATCACCACAGGCTTGTTCC			HpaII
Esrrb HpaII E5 fw	GGAACAAGCCTGTGGTGATT			HpaII
Esrrb HpaII E5 rv	GTGGTCAAAGCCACTCTGCT			HpaII
Esrrb HpaII E6 fw	CCCATTTTGTACCAGTCCTTGA				TaqI
Esrrb HpaII E6 rv	TAGCCAGGTAGCCATCCAAA				TaqI
Esrrb HpaII E7 fw	TAAGGGACACCTCCCTAGCC			HpaII
Esrrb HpaII E7 rv	CCATACCCCACACACCATGT			HpaII
Nanog promoter
N18 fw	CCCGAGTCTTAAGCAGGACA	Acii
N18 rv	TTGCTTGCTCTTCACATTGG	Acii
nanog HpaII 1 fw	ACCCTGCAGGTGGGATTAAC	AciI
nanog HpaII 1c rv	CAG GCA CCC AGG CGG CA	Acii
N23 fw	TGGCCTTCAGATAGGCTGAT	Acii
N23 rv	CAAGAAGTCAGAAGGAAGTGAGC	AciI
Nanog ex 1 fw	TCCCCACAGTTTGCCTAGTT				TaqI
Nanog ex 1 rv	TTCTCGGGATGAAAAACTGC				TaqI
nanog HpaII 2 fw	AAAAACGGGCTGAAGGGTTA	AciI
nanog HpaII 2 rv	TCACCGGTCAAACTCAGAGG	AciI
nanog intr 1 fw	CAT AAG CGG GTG TCC TTA TCA CT			HpaII
nanog intr 1 rv	CTG CTA CTG AAG ACA CCA CTC ACT			HpaII
Nanog enhancer
Nanog enh m1 fw	GTCGGACTGCTTCTTCCTCC	AciI
Nanog enh m1 rv	CAGGGTTTCTCGTCCTTTCC	AciI
Nanog enh 1b fw	GAAAGAAAAGACATAAACAAGCGGTA	AciI
Nanog enh 1 rv	CACACAGCCAGGCAGTATAA	AciI
Nanog enh 2 fw	GATCTTGTCTCCTGCGTGCT				TaqI
Nanog enh 2 rv	TTGGCACAGTACTCGCTTTG				TaqI
Nanog enh 3 fw	GCAGACGGGTCTCCAGTAGT				TaqI
Nanog enh 3 rv	TTTCTCTATGCCCTGGCTGT				TaqI
N3 fw	CCCAGAAGTGTTGGAGTCTG			HpaII
N3 rv	GTGAATCGCTAGCCTTGGAG			HpaII
Nanog enh 4 fw	CAAGGCTAGCGATTCACACC	AciI
Nanog enh 4 rv	TGGGTGGTTAGCAGTCAAAA	AciI
Nanog enh 5 fw	CCAACCAGGTCTAAGGCATC	AciI
Nanog enh 5 rv	AAGGCAGGCTTGCTACATTC	AciI
N5 fw	ATCCATCGCCGTCTCCTAA			HpaII
N5 rv	AGTCAAGGCCACCATAGCC			HpaII
Nanog enh 6 fw	AGAGGACTCGCATGCATTTT			HpaII
Nanog enh 6 rv	TAAGAGCTGGGAGGAGTCCA			HpaII
Nanog enh 7 fw	TGGTAGCTGAGGGAGAGGAA	AciI
Nanog enh 7 rv	CTCTCTCTCTCGGGGGAGGT	AciI
N8 fw	AGTGTGGCAAAAGTATGTAACTGG				TaqI
N8 rv	CTAAGCCCAACATTCGAGGA				TaqI
N10 fw	CTGTGATGCCCCTACCTCTC	AciI
N10 rv	TGGAACTTGGTTCTCTTGCAC	AciI
N14 fw	TGGTGTAAACAGTGGGTCTGAA	AciI
N14 rv	TGGTTGACCTCTGTCCACATC	AciI
Rex1 promoter
Rex1 HpaII 3 fw	TTGATTTGGTTTTTGTCTTAATGG			HpaII
Rex1 HpaII 3 rv	ACTTTGAGAGCGTGGGTCAT			HpaII
rex1 HpaII 3b fw	CTGCCTCCCGAGTGGAC			HpaII
rex1 HpaII 3b rv	TGGCTGAAGACAGAACAAGG			HpaII
Rex1 HpaII 2 fw	GGGAATCCAGCAGTCACATT			HpaII
Rex1 HpaII 2 rv	CCCATCGCCACTCTAGACC			HpaII
Rex1 HpaII 1c fw	GCATTTGCATAACTGAGCAAG	AciI
Rex1 HpaII 1c rv	GGGATGTGGGCGGGC	AciI
Rex1 HpaII 1b fw	CGCCCACATCCCCGC	AciI	Hin6I
Rex1 HpaII 1b rv	TCTGTTCCGGCCACACTTAC	AciI	Hin6I
Rex1 HpaII 1 fw	ATTGGGCATTCCAGCCTAC			HpaII
Rex1 HpaII 1 rv	TTGGACCCCTCCCTTTTTAG			HpaII
rex4b fw	CGGAACAGAGTTCGTCCATC	AciI
rex4brv	CCAGAGCCACAGTGGAAATC	AciI
rex1 5 fw	GGGATTTCAGAAAGGAAACCA		Hin6I
rex1 5 rv	ACAAATCCCAGCCATTTCAT		Hin6I
Stella promoter
Stella HpaII 7 b fw	AGTTTCAGGCCACCTGCTG	AciI
Stella HpaII 7 rv	CTTACAACACCATCCGCACA	AciI
Stella HpaII 3 fw	CCTCAGCCTCCCTGGAAC	AciI
Stella HpaII 3 rv	GGGCCTTTTTACTGTAGGATTC	AciI
Stella HpaII 4 fw	CGGGGAATCCTACAGTAAAAAG	AciI
Stella HpaII 4 rv	CCCCCAGGCTACTTTAATGC	AciI
Stella HpaII 5 fw	TTCCGAGCTAGCTTTTGAGG				TaqI
Stella HpaII 5 rv	TCCAAAGCGTCCTCTTCATC				TaqI
Stella HpaII 1 fw	GATGAAGAGGACGCTTTGGA			HpaII
Stella HpaII 1 rv	TCGTGCTAGCTGAACGAGAA			HpaII
Stella HpaII 2 fw	AACCCAAGCCAGAGATGATG			HpaII
Stella HpaII 2 rv	AATCCCGCAACCGAGATAC			HpaII
ChIP-qPCR
	Primer sequence	Used for
E3' fw	ACTCCTCCCCTTACCCCTGT	All - Non Binding
E3' rv	GGCTGTGGTCACTGCATCTA	All - Non Binding
N17 fw	ACCCAGGAAGAACCACTCCT	Oct4 Nanog Esrrb ChIP -Non binding
N17 rv	CCCAGCTTAAGTCGGCTTCT	Oct4 Nanog Esrrb ChIP -Non binding
Nanog enh m1 fw	GTCGGACTGCTTCTTCCTCC	Histone marks - Non binding
Nanog enh m1 rv	CAGGGTTTCTCGTCCTTTCC	Histone marks - Non binding
N21 fw	CTTTCCCTCCCTCCCAGTC	Oct4 Nanog Esrrb ChIP
N21 rv	TGAATTCACAGTTAATCCCACCT	Oct4 Nanog Esrrb ChIP
N4 fw	ACTGCTAACCACCCAGAGGA	Oct4 Nanog ChIP
N4 rv	AATAGGGAGGAGGGCGTCTA	Oct4 Nanog ChIP
N5 fw	ATCCATCGCCGTCTCCTAA	Esrrb ChIP
N5 rv	AGTCAAGGCCACCATAGCC	Esrrb ChIP
EE1 fw	CGGCTGGTATCACCTGATTT	Esrrb ChIP
EE1 rv	GCTTTGTCCTCTTTGCCAAT	Esrrb ChIP
EE2 fw	TGCTGGTGGTATTCAACTGC	Oct4 Nanog ChIP
EE2 rv	CGGATCTGTGGAATTCGTG	Oct4 Nanog ChIP
Nanog ex 1 fw	TCCCCACAGTTTGCCTAGTT	Histone marks	or N25fw	GAGGAAGCATCGAATTCTGG
Nanog ex 1 rv	TTCTCGGGATGAAAAACTGC	Histone marks	or N25 rv	TTCGGGGACTGAATTCCTTA
Esrrb HpaII E6 fw	CCCATTTTGTACCAGTCCTTGA	Histone marks
Esrrb HpaII E6 rv	TAGCCAGGTAGCCATCCAAA	Histone marks
Nanog enh 2 fw	GATCTTGTCTCCTGCGTGCT	Histone marks
Nanog enh 2 rv	TTGGCACAGTACTCGCTTTG	Histone marks
Hoxc fw	GGAAGAAGAAGGGAATGAGGA	Histone marks
Hoxc rv	GGGGGCTGATTTTCTCTCTC	Histone marks
Eh H3k4m1 p1 fw	GACGGCTGGATTCGGAGAAC	Esrrb enhancer H3K4me1
Eh H3k4m1 p1 rv	AGGAAGATGCCAGGTGGTCC	Esrrb enhancer H3K4me1
e3' 2nd fw	GCCCAGGCAGGAGTAATTGG	h3k4me1 non binding
e3' 2nd rv	GGCGTTCAGTAAGTTCCCCG	h3k4me1 non binding
N10-f	CTGTGATGCCCCTACCTCTC	Nanog enhancer H3K4me1
N10-r	TGGAACTTGGTTCTCTTGCAC	Nanog enhancer H3K4me1
RT-qPCR Figure 3
	Primer sequence
Pou5f1	GTTGGAGAAGGTGGAACCAA
	CTCCTTCTGCAGGGCTTTC
Nanog	CCTCCAGCAGATGCAAGAA
	GCTTGCACTTCATCCTTTGG
TBP	GGGGAGCTGTGATGTGAAGT
	CCAGGAAATAATTCTGGCTCA
Fgf5	GTTTCCAGTGGAGCCCTTC
	GAGACACAGCAAATATTTCCAAAA
Rex1	CAGCTCCTGCACACAGAAGA
	ACTGATCCGCAAACACCTG
Dppa3 (Stella)	GATGCACAACGATCCAGATTT
	TGGAAATTAGAACGTACATACTCCAA
Sox2	GTGTTTGCAAAAAGGGAAAAGT
	TCTTTCTCCCAGCCCTAGTCT
Klf4	CGGGAAGGGAGAAGACACT
	GAGTTCCTCACGCCAACG
Nr0b1	ACCGTGCTCTTTAACCCAGA
	CCGGATGTGCTCAGTAAGG
Foxa2	GAGCAGCAACATCACCACAG
	CGTAGGCCTTGAGGTCCAT
Gata6	GGTCTCTACAGCAAGATGAATGG
	TGGCACAGGACAGTCCAAG
Lefty1	ACTCAGTATGTGGCCCTGCTA
	AACCTGCCTGCCACCTCT
Esrrb	CGATTCATGAAATGCCTCAA
	CCTCCTCGAACTCGGTCA
RT-qPCR Figure EV3
	Primer sequence
TBP	CCAATGACTCCTATGACCC
	TGTTCTTCACTCTTGGCTC
Esrrb	AAAGCCATTGACTAAGATCGTC
	CCTTGATATCTCCCTCGGG
Sox2	CCCGGATTATAAATACCGGC
	GTACTTATCCTTCTTCATGAGCG
T/Bra	GGACCCCAATGCCATGTACT
	TTCCAGCGGTGGTTGTCA
Fgf5	GGATTGTAGGAATACGAGGAG
	AAATTTGGCACTTGCATGG
Pou5f1	GGCGTTCTCTTTGGAAAGG
	ACACATGTTCTTAAGGCTGAG
Sox17	GAACGCCTTTATGGTGTGG
	TTCCAAGACTTGCCTAGCA
Nr5a2	AAGCTGGAAGCCGTAAGAG
	CTTCTGCTGCTTCAAAGCC
Pax6	CTCAGATGCGACTTCAGCT
	TCCTCTCAAACTCTTTCTCCAG
Ascl1	GACTTTGGAAGCAGGATGG
	CATCTTAGTGAAGGTGCCC
Cited1	CACTTGATGTCAAGGGTGG
	GAGTTCATCTCCTGGTTGG
Otx2	GTACCCAGACATCTTCATGAG
	TTCTTAAACCATACCTGCACC
Gata4	CCTGTGGCCTCTATCACAAGATG
	GCGGCGCTGAGGCTTA
